# Supplementary material for: DeepRTAlign: toward accurate retention time alignment for large cohort mass spectrometry data analysis
Source: Nat Commun. 2023 Dec 11;14:8188. doi: 10.1038/s41467-023-43909-5 (PMC10713976; doi:10.1038/s41467-023-43909-5)
Supplement: Supplementary file 5 — Supplementary Data 1 [file 41467_2023_43909_MOESM5_ESM.xlsx]

## Sheet: Sheet1
rank	feature (HCC-R)	feature (HCC-T)	protein (HCC-R)	gene (HCC-R)	protein (HCC-T)	gene (HCC-T)	sequence identified by Mascot on HCC-T	sequence identified in PD results of the sPRM data	sequence validated in Skyline results of the sPRM data	protein (sPRM)	gene (sPRM)
1	1661.84_1661.87_21	1661.84_1661.87_12	Unknown	Unknown	Q9NYU2	UGGT1	VWQLQDLSFQTAAR	VWQLQDLSFQTAAR	VWQLQDLSFQTAAR	Q9NYU2	UGGT1
2	1271.69_1271.72_5	1271.69_1271.72_5	Q9NSE4	IARS2	Unknown	Unknown	Unknown	SLDLDGIIAEVK	SLDLDGIIAEVK	P08729	KRT7
3	1115.57_1115.6_32	1115.57_1115.6_23	P31513 P31512	FMO3 FMO4	P31513 P31512	FMO3 FMO4	NAILTQWDR	NAILTQWDR	NAILTQWDR	P31513 P31512	FMO3 FMO4
4	1086.56_1086.59_4	1086.56_1086.59_54	Unknown	Unknown	Unknown	Unknown	Unknown	DQGGELLSLR	DQGGELLSLR	P12081 P49590	HARS1 HARS2
5	930.51_930.54_19	930.51_930.54_28	Unknown	Unknown	Q04323	UBXN1	MLELVAQK	MLELVAQK	MLELVAQK	Q04323	UBXN1
6	1529.78_1529.81_26	1529.78_1529.81_2	P04406	GAPDH	Unknown	Unknown	Unknown	VEGLQAQALYPWR	VEGLQAQALYPWR	Q15811	ITSN1
7	867.45_867.48_5	867.45_867.48_4	Unknown	Unknown	Unknown	Unknown	Unknown	GPLGPNWK	GPLGPNWK	Q00169	PITPNA
8	930.51_930.54_15	930.51_930.54_19	Unknown	Unknown	P22314	UBA1	SIPIC[+57.021464]TLK	SIPIC[+57.021464]TLK	SIPIC[+57.021464]TLK	P22314	UBA1
9	1103.57_1103.6_13	1103.57_1103.6_16	P35241 P26038 P15311	RDX MSN EZR	P35241 P26038 P15311	RDX MSN EZR	IGFPWSEIR	IGFPWSEIR	IGFPWSEIR	P35241 P26038 P15311	RDX MSN EZR
10	1424.72_1424.75_7	1424.72_1424.75_33	Unknown	Unknown	Q13492 O60641	PICALM SNAP91	NTLFNLSNFLDK	NTLFNLSNFLDK	NTLFNLSNFLDK	Q13492 O60641	PICALM SNAP91
11	1022.52_1022.55_1	1022.52_1022.55_1	P32119	PRDX2	P32119	PRDX2	LSEDYGVLK	TLLEDGTFK	TLLEDGTFK	Q9HBL8	NMRAL1
12	807.42_807.45_14	807.42_807.45_11	Unknown	Unknown	Unknown	Unknown	Unknown	LIFMER	LIFMER	Q70E73	RAPH1
13	1027.5_1027.53_5	1027.5_1027.53_53	Unknown	Unknown	Unknown	Unknown	Unknown	EDYLYAVR	EDYLYAVR	O95298	NDUFC2
14	1534.64_1534.67_0	1534.64_1534.67_4	Unknown	Unknown	Unknown	Unknown	Unknown	GMATC[+57.021464]FAYGQTGSGK	GMATC[+57.021464]FAYGQTGSGK	O00139	KIF2A
15	1091.54_1091.57_2	1091.54_1091.57_27	P35579 P35749 P35580 Q7Z406	MYH9 MYH10 MYH11 MYH14	P35579 P35749 P35580 Q7Z406	MYH9 MYH10 MYH11 MYH14	FDQLLAEEK	FDQLLAEEK	FDQLLAEEK	P35579 P35749 P35580 Q7Z406	MYH9 MYH10 MYH11 MYH14
	Unknown: without corresponding identifications from the Mascot results of HCC-T dataset
