# Supplementary material for: DeepRTAlign: toward accurate retention time alignment for large cohort mass spectrometry data analysis
Source: Nat Commun. 2023 Dec 11;14:8188. doi: 10.1038/s41467-023-43909-5 (PMC10713976; doi:10.1038/s41467-023-43909-5)
Supplement: Supplementary file 6 — Supplementary Data 2 [file 41467_2023_43909_MOESM6_ESM.csv]

ID	Gender	Age (years)	Type
T1	Male	<60	Early recurrence
T2	Male	>=60	Early recurrence
T3	Male	<60	Early recurrence
T4	Male	>=60	Late recurrence
T5	Male	<60	Late recurrence
T6	Male	<60	Late recurrence
T7	Male	>=60	Late recurrence
T8	Female	<60	Early recurrence
T10	Male	<60	Late recurrence
T11	Male	<60	Late recurrence
T12	Male	>=60	Late recurrence
T13	Male	>=60	Early recurrence
T14	Male	>=60	Late recurrence
T16	Male	<60	Early recurrence
T17	Male	>=60	Early recurrence
T21	Male	<60	Late recurrence
T22	Male	<60	Early recurrence
T24	Male	<60	Early recurrence
T25	Male	>=60	Early recurrence
T26	Male	<60	Early recurrence
T27	Male	<60	Late recurrence
T28	Male	>=60	Early recurrence
T29	Male	<60	Late recurrence
