# Supplementary material for: DeepRTAlign: toward accurate retention time alignment for large cohort mass spectrometry data analysis
Source: Nat Commun. 2023 Dec 11;14:8188. doi: 10.1038/s41467-023-43909-5 (PMC10713976; doi:10.1038/s41467-023-43909-5)
Supplement: Supplementary file 7 — Supplementary Data 3 [file 41467_2023_43909_MOESM7_ESM.csv]

Target	Formula	Adduct	m/z	z	t start (min)	t stop (min)	Isolation Window (m/z)	HCD Collision Energies (V)
723.36_723.39_8		(no adduct)	362.693	2	47.1	60	1.2	28
807.42_807.45_11		(no adduct)	404.7219	2	78	92	1.2	28
867.45_867.48_4		(no adduct)	434.7373	2	50	65	1.2	28
900.52_900.55_9		(no adduct)	451.2712	2	43.2	56.2	1.2	28
930.51_930.54_28		(no adduct)	466.2659	2	64	81	1.2	28
930.51_930.54_19		(no adduct)	466.2688	2	66	81	1.2	28
968.53_968.56_1		(no adduct)	485.2769	2	35	50.8	1.2	28
iRT-LGGNEQVTR		(no adduct)	487.2567	2	9.8	23	1.2	28
995.44_995.47_3		(no adduct)	498.7323	2	50	67	1.2	28
1022.52_1022.55_1		(no adduct)	512.2717	2	69.3	83.7	1.2	28
1027.5_1027.53_53		(no adduct)	514.7614	2	68	82	1.2	28
1059.51_1059.54_34		(no adduct)	530.7685	2	121.5	136.5	1.2	28
1059.52_1059.55_5		(no adduct)	530.7718	2	32.8	46	1.2	28
1086.56_1086.59_54		(no adduct)	544.2914	2	84	102	1.2	28
1087.56_1087.59_61		(no adduct)	544.79	2	30	44	1.2	28
1091.54_1091.57_27		(no adduct)	546.7849	2	58	73	1.2	28
iRT-YILAGVENSK		(no adduct)	547.298	2	55.6	71	1.2	28
1103.57_1103.6_16		(no adduct)	552.796	2	141.7	160	1.2	28
1115.57_1115.6_23		(no adduct)	558.7963	2	101	118.5	1.2	28
1125.57_1125.6_13		(no adduct)	563.7966	2	75.5	92	1.2	28
1129.59_1129.62_7		(no adduct)	565.8062	2	35	49.6	1.2	28
1698.86_1698.89_2		(no adduct)	567.2958	3	127	145	1.2	28
1733.76_1733.79_0		(no adduct)	578.9315	3	35.7	48.7	1.2	28
1736.88_1736.91_0		(no adduct)	579.9692	3	103	122	1.2	28
1163.6_1163.63_10		(no adduct)	582.8108	2	78	94	1.2	28
1202.58_1202.61_17		(no adduct)	602.3007	2	61	76	1.2	28
1840.89_1840.92_8		(no adduct)	614.6394	3	71.6	86	1.2	28
iRT-GTFIIDPGGVIR		(no adduct)	622.8535	2	137	155	1.2	28
1271.69_1271.72_5		(no adduct)	636.858	2	165	182	1.2	28
iRT-GTFIIDPAAVIR		(no adduct)	636.8705	2	162.2	182	1.2	28
iRT-GAGSSEPVTGLDAK		(no adduct)	644.8226	2	31	45	1.2	28
1329.66_1329.69_17		(no adduct)	665.8419	2	103.7	122	1.2	28
iRT-TPVISGGPYEYR		(no adduct)	669.8381	2	71	85	1.2	28
1342.61_1342.64_19		(no adduct)	672.3171	2	53	69	1.2	28
2023.98_2024.01_3		(no adduct)	675.6698	3	132.8	150	1.2	28
1350.66_1350.69_11		(no adduct)	676.3415	2	105	123	1.2	28
iRT-VEATFGVDESNAK		(no adduct)	683.8279	2	45	60	1.2	28
iRT-TPVITGAPYEYR		(no adduct)	683.8537	2	78	95	1.2	28
1388.69_1388.72_30		(no adduct)	695.3586	2	108.3	127	1.2	28
1392.72_1392.75_3		(no adduct)	697.3734	2	136	157	1.2	28
iRT-DGLDAASYYAPVR		(no adduct)	699.3384	2	98	116	1.2	28
1424.72_1424.75_33		(no adduct)	713.3738	2	177.3	195	1.2	28
1424.79_1424.82_2		(no adduct)	713.407	2	117	133	1.2	28
iRT-ADVTPADFSEWSK		(no adduct)	726.8357	2	105.4	121	1.2	28
2230.05_2230.08_40		(no adduct)	744.3603	3	129	145	1.2	28
1524.66_1524.69_0		(no adduct)	763.3407	2	85	100	1.2	28
1529.78_1529.81_2		(no adduct)	765.9073	2	130.2	145	1.2	28
1534.64_1534.67_4		(no adduct)	768.3312	2	10	195	1.2	28
1542.81_1542.84_13		(no adduct)	772.4153	2	85	101	1.2	28
iRT-LFLQFGAQGSPFLK		(no adduct)	776.9298	2	171.5	190	1.2	28
1557.77_1557.8_3		(no adduct)	779.8981	2	160.6	181	1.2	28
1573.77_1573.8_2		(no adduct)	787.8976	2	121.6	138	1.2	28
2375.16_2375.19_6		(no adduct)	792.7298	3	150	170	1.2	28
1661.84_1661.87_12		(no adduct)	831.9338	2	148.2	166	1.2	28
1668.8_1668.83_11		(no adduct)	835.4124	2	153.1	170	1.2	28
1698.86_1698.89_2		(no adduct)	850.4411	2	142.6	159	1.2	28
1727.85_1727.88_0		(no adduct)	864.9369	2	121.2	136	1.2	28
1733.76_1733.79_0		(no adduct)	867.8933	2	34	49	1.2	28
1736.88_1736.91_0		(no adduct)	869.4503	2	102.6	120	1.2	28
1879.85_1879.88_0		(no adduct)	940.935	2	129.9	145	1.2	28
1888.89_1888.92_1		(no adduct)	945.4574	2	160.7	180	1.2	28
1907.87_1907.9_3		(no adduct)	954.9456	2	119	135	1.2	28
2045.9_2045.93_4		(no adduct)	1023.963	2	94	110	1.2	28
2230.05_2230.08_40		(no adduct)	1116.0358	2	129	150	1.2	28
