# Supplementary material for: DeepRTAlign: toward accurate retention time alignment for large cohort mass spectrometry data analysis
Source: Nat Commun. 2023 Dec 11;14:8188. doi: 10.1038/s41467-023-43909-5 (PMC10713976; doi:10.1038/s41467-023-43909-5)
Supplement: Supplementary file 8 — Supplementary Data 4 [file 41467_2023_43909_MOESM8_ESM.xlsx]

## Sheet: PeptideGroups
Checked	Confidence	Sequence	Modifications	Qvality PEP	Qvality q-value	# Protein Groups	# Proteins	# PSMs	Master Protein Accessions	# Missed Cleavages	Theo. MH+ [Da]	Confidence (by Search Engine): Sequest HT	Charge (by Search Engine): Sequest HT	m/z [Da] (by Search Engine): Sequest HT	DeltaM [ppm] (by Search Engine): Sequest HT	Deltam/z [Da] (by Search Engine): Sequest HT	RT [min] (by Search Engine): Sequest HT	Percolator q-Value (by Search Engine): Sequest HT	Percolator PEP (by Search Engine): Sequest HT	XCorr (by Search Engine): Sequest HT
FALSE	High	AAALCNACELSGK	2xCarbamidomethyl [C5; C8]	0.000769529	0.000237236	1	1	11	Q7Z392	0	1364.63	High	2	682.819	1.07	0.00073	47.1504	6.259e-05	5.307e-08	2.61
FALSE	High	MVEINFLCVHK	1xCarbamidomethyl [C8]	0.00704346	0.000237236	1	2	11	O60551	0	1389.7	High	2	695.355	0.07	5e-05	125.933	6.435e-05	7.822e-07	1.99
FALSE	High	MVFSYHNSFLIADR		0.00120966	0.000237236	1	1	44	Q0VDG4	0	1699.83	High	3	567.282	2.48	0.0014	127.288	6.144e-05	1.36e-07	4.09
FALSE	High	MVLAGVGVEHEHLVDCAR	1xCarbamidomethyl [C16]; 1xOxidation [M1]	4.31425e-11	0.000237236	1	1	31	Q10713	0	2007.97	High	3	669.995	-1.72	-0.00115	74.2841	5.469e-05	6.305e-16	5.92
FALSE	High	MVSAVLNGMLDQSFR		1.74606e-07	0.000237236	1	1	167	P78527	0	1667.82	High	2	834.414	-2.77	-0.00231	165.212	6.437e-05	6.305e-16	4.71
FALSE	High	MWEVLESTTQTK		0.000167769	0.000237236	1	1	266	Q01082	0	1452.7	High	2	726.854	-2.27	-0.00165	108.303	6.435e-05	2.664e-10	3.7
FALSE	High	MYAPAWVAPEALQK		3.94265e-07	0.000237236	1	1	123	Q13418	0	1574.8	High	2	787.904	-2.28	-0.00179	137.318	6.558e-05	1.232e-14	2.61
FALSE	High	MYGISLCQAILDETKGDYEK	1xCarbamidomethyl [C7]	3.28848e-11	0.000237236	1	1	44	P04083	1	2334.1	High	3	778.705	0.55	0.00043	162.001	5.469e-05	6.305e-16	5.59
FALSE	High	MYSTDDGVQFHAFGR	1xOxidation [M1]	0.00409883	0.000237236	1	1	16	Q15029	0	1746.75	High	3	582.923	1.02	0.0006	85.0186	5.469e-05	5.469e-06	2.54
FALSE	High	MYTGLCNFVER	1xCarbamidomethyl [C6]	6.13797e-05	0.000237236	1	1	14	P35625	0	1389.63	High	2	695.316	-3.26	-0.00227	110.035	7.19e-05	6.202e-08	3.12
FALSE	High	NAAHALPTTLGALER		7.35276e-09	0.000237236	1	1	163	Q8NBJ5	0	1534.83	High	2	767.919	-1.48	-0.00113	91.2533	6.17e-05	6.305e-16	4.03
FALSE	High	NAILTQWDR		0.0170473	0.000237236	1	2	20	P31512	0	1116.58	High	2	558.793	-0.43	-0.00024	112.55	6.922e-05	2.666e-05	2.16
FALSE	High	NAINTEMYHEIMR	1xOxidation [M]	0.000789114	0.000237236	1	1	186	O75521	0	1637.74	High	3	546.585	-0.54	-0.0003	70.5901	6.435e-05	6.768e-10	1.96
FALSE	High	NAPLAGFGYGLPISR		0.000974575	0.000237236	1	1	27	Q16654	0	1532.82	High	2	766.911	-4.17	-0.00319	157.448	7.049e-05	4.586e-07	3.04
FALSE	High	NATSLQHLLSGAK		0.000180003	0.000237236	1	1	4	Q6N069	0	1339.73	High	2	670.369	-0.91	-0.00061	81.4642	6.725e-05	4.408e-09	3.01
FALSE	High	MVEEVFSNAIDCLSDEDKK	1xCarbamidomethyl [C12]	2.91562e-08	0.000237236	1	1	19	P42285	1	2229	High	3	743.673	0.3	0.00022	144.004	7.19e-05	6.305e-16	5.05
FALSE	High	NAVPPVIHSPNDHVVYEK		0.00112183	0.000237236	1	1	9	Q9NPH3	0	2015.03	High	3	672.353	4.25	0.00285	66.5159	8.17e-05	9.091e-07	4.06
FALSE	High	NCGEIFCNACSDNELPLPSSPKPVR	3xCarbamidomethyl [C2; C7; C10]	6.41942e-09	0.000237236	1	1	9	Q8WXA3	0	2861.3	High	3	954.443	4.07	0.00388	124.125	5.469e-05	6.305e-16	3.77
FALSE	High	NCIVLIDSTPYR	1xCarbamidomethyl [C2]	0.00020411	0.000237236	1	1	342	P62241	0	1450.74	High	2	725.87	-2.43	-0.00176	114.504	6.435e-05	4.237e-10	2.83
FALSE	High	NCPLIDNICAFAK	2xCarbamidomethyl [C2; C9]	3.4599e-06	0.000237236	1	1	400	O60488	0	1535.73	High	2	768.37	-1.48	-0.00114	153.396	6.437e-05	3.884e-12	3.65
FALSE	High	NCTIVSPDAGGAK	1xCarbamidomethyl [C2]	0.00084664	0.000237236	1	1	249	P60891	0	1289.62	High	2	645.311	-0.59	-0.00038	35.1849	6.435e-05	2.038e-08	2.02
FALSE	High	NDELNHLEEEGR		0.00659945	0.000237236	1	1	89	Q63HN8	0	1454.65	High	3	485.555	0.74	0.00036	43.9967	6.558e-05	9.876e-06	1.97
FALSE	High	NDLDAVALMHPDGSAVVVVLNR		3.14367e-09	0.000237236	1	1	46	P04062	0	2305.2	High	3	769.071	0.34	0.00026	167.239	6.558e-05	6.305e-16	5.99
FALSE	High	NDLDDPER		0.00814399	0.000237236	1	1	233	Q15393	0	973.422	High	2	487.214	-1.91	-0.00093	18.6427	6.435e-05	2.418e-06	1.34
FALSE	High	NDLEEAFIHFMGK		3.73013e-08	0.000237236	1	1	144	Q9BRR6	0	1550.73	High	2	775.867	-2.85	-0.00221	175.037	6.17e-05	1.593e-15	4.46
FALSE	High	NDPLLVGVPASENPFK		0.00143504	0.000237236	1	1	24	O60262	0	1696.89	High	2	848.946	-2.97	-0.00252	153.964	6.558e-05	1.116e-07	3.48
FALSE	High	NDPVGAIHNAESLR		0.000613751	0.000237236	1	1	26	Q9Y276	0	1492.75	High	3	498.254	-2.76	-0.00137	66.9441	6.79e-05	3.927e-07	4.33
FALSE	High	NDQVVTDLR		0.000655196	0.000237236	1	1	219	P04424	0	1059.54	High	2	530.274	-1.86	-0.00099	45.9372	6.387e-05	3.195e-08	2.27
FALSE	High	NDRDVLGISDTLIR		0.000135153	0.000237236	1	1	57	P32929	1	1586.85	High	3	529.621	-1.28	-0.00068	121.634	6.17e-05	7.746e-09	4.09
FALSE	High	NDTPCGTTIGPILASR	1xCarbamidomethyl [C5]	0.00158674	0.000237236	1	1	29	Q9ULA0	0	1672.83	High	3	558.281	-2.62	-0.00146	105.478	6.387e-05	1.935e-07	2.6
FALSE	High	NDVMNLLESAGFSR		6.92227e-09	0.000237236	1	1	283	Q9UQE7	0	1552.74	High	2	776.875	0.35	0.00028	175.733	5.469e-05	6.305e-16	4.2
FALSE	High	NCFALLTTPEMK	1xCarbamidomethyl [C2]	0.0130916	0.000237236	1	1	3	Q5THJ4	0	1424.69	High	2	712.854	6.24	0.00444	132.589	6.79e-05	2.832e-05	2.82
FALSE	High	MVDVVEKEDVNEAIR		0.000109426	0.000237236	1	1	69	P33993	1	1745.87	High	3	582.628	-1.89	-0.0011	78.8708	6.922e-05	7.96e-10	3.99
FALSE	High	MVDPEKPQLGMIDR		8.1339e-05	0.000237236	1	1	34	P09874	0	1628.81	High	3	543.61	0.51	0.00028	86.7608	5.469e-05	4.191e-09	3.72
FALSE	High	MTYQSIAIVFGPTLLKPEK		3.2244e-07	0.000237236	1	1	27	Q8IWW6	0	2136.18	High	3	712.73	-1.25	-0.00089	182.344	6.501e-05	1.301e-14	6.89
FALSE	High	MNLSEEVDLEDYVARPDK	1xOxidation [M1]	3.86333e-09	0.000237236	1	1	12	P43686	0	2138.99	High	3	713.666	-3.01	-0.00215	118.708	6.17e-05	6.305e-16	6.21
FALSE	High	MPDSTLPGSR		0.0186431	0.000237236	1	1	41	Q9P2B2	0	1060.51	High	2	530.757	-1.7	-0.0009	41.6436	6.387e-05	2.871e-05	1.93
FALSE	High	MPECYIR	1xCarbamidomethyl [C4]	0.0141789	0.000237236	1	1	110	Q9Y4Z0	0	968.433	High	2	484.719	-1.18	-0.00057	45.7177	6.557e-05	2.389e-05	2.13
FALSE	High	MPGQCSVLLFPGQGSQVVGMGR	1xCarbamidomethyl [C5]	0.000465503	0.000237236	1	1	8	Q8IVS2	0	2305.12	High	3	769.047	0.55	0.00042	160.094	6.79e-05	5.266e-08	5.03
FALSE	High	MPLATSTDHGHNLQTVQLLIK		6.51968e-05	0.000237236	1	1	194	Q01082	0	2317.23	High	4	580.063	-1.36	-0.00079	119.979	6.437e-05	1.155e-09	3.52
FALSE	High	MPILGLGTWK	1xOxidation [M1]	0.000270478	0.000237236	2	2	400	P14550; P15121	0	1131.62	High	2	566.314	-2.25	-0.00127	128.41	6.435e-05	1.983e-08	2.87
FALSE	High	MPIVGLGTWK	1xOxidation [M1]	0.000569176	0.000237236	1	1	205	O60218	0	1117.61	High	2	559.306	-3.13	-0.00175	110.799	6.435e-05	1.405e-08	2.61
FALSE	High	MQEIIASVDHIK	1xAcetyl [N-Term]	6.68503e-06	0.000237236	1	1	137	O95639	0	1425.74	High	2	713.37	-4.95	-0.00353	185.12	6.437e-05	4.127e-13	2.46
FALSE	High	MQHNVLVAEVTQQLK		4.46975e-09	0.000237236	1	1	45	Q13618	0	1737.93	High	2	869.468	-1.29	-0.00112	113.412	7.478e-05	1.461e-13	3.44
FALSE	High	MQLGTVLPEFEK		0.0235375	0.000237236	1	1	20	P16260	0	1391.72	High	2	696.365	-0.52	-0.00036	145.456	7.049e-05	0.0001409	2.52
FALSE	High	MQISMLQQSTCGLDLR	1xCarbamidomethyl [C11]	1.80899e-05	0.000237236	1	1	2	O60687	0	1880.9	High	2	940.954	-0.55	-0.00052	142.638	6.989e-05	1.209e-11	2.27
FALSE	High	MQMLEDEDDLAYAETEK	1xOxidation [M1]	1.03464e-11	0.000237236	1	1	12	Q14204	0	2046.85	High	2	1023.93	-1.42	-0.00145	97.3655	6.17e-05	6.305e-16	5.03
FALSE	High	MQPLVMVSSGSTK		0.000202068	0.000237236	1	1	118	Q9P2M7	0	1364.69	High	2	682.849	0.07	5e-05	90.5725	6.387e-05	2.941e-09	2.76
FALSE	High	MQTDKPFDQTTISLQMGTNK	1xOxidation [M1]	0.0149777	0.000237236	1	1	18	Q15417	0	2300.09	High	3	767.371	3.84	0.00295	99.5087	6.989e-05	4.107e-05	3.21
FALSE	High	MRPGVACSVSQAQK	1xCarbamidomethyl [C7]; 1xOxidation [M1]	0.000517331	0.000237236	1	1	12	P32969	0	1534.75	High	2	767.874	-3.23	-0.00248	15.9328	7.281e-05	3.396e-06	3.71
FALSE	High	MRVPEGPGAHEEVLPGDVR		0.00134429	0.000237236	1	1	7	P22105	1	2045.02	High	4	512.012	0.5	0.00026	75.9478	5.469e-05	7.094e-07	4.29
FALSE	High	MSACTAQNQELQR	1xCarbamidomethyl [C4]	4.70123e-07	0.000237236	1	1	96	Q68CJ9	0	1536.69	High	2	768.847	-1.48	-0.00114	25.6762	7.079e-05	1.615e-12	4.16
FALSE	High	MTQLVLPGMVER	1xOxidation [M1]	0.00100441	0.000237236	1	1	48	Q53GQ0	0	1389.72	High	2	695.363	-3.02	-0.0021	120.35	6.557e-05	8.411e-09	2.73
FALSE	High	MTNYDVEHTIK	1xOxidation [M1]	0.00659945	0.000237236	1	1	12	P08133	0	1366.63	High	2	683.819	-0.5	-0.00034	45.872	6.387e-05	1.929e-05	1.75
FALSE	High	MTNYDVEHTIK		0.0125168	0.000237236	1	1	84	P08133	0	1350.64	High	3	450.884	0.19	8e-05	43.7129	5.469e-05	4.265e-05	1.41
FALSE	High	MTIPYEELSGTR		0.00119156	0.000237236	1	1	13	Q9NTN9	0	1396.68	High	2	698.842	-0.63	-0.00044	109.276	6.558e-05	2.292e-07	2.32
FALSE	High	MTHLPELDTLSSER		0.00115038	0.000237236	1	1	45	O95487	0	1628.79	High	3	543.602	-1.32	-0.00072	100.445	6.437e-05	3.908e-08	3.36
FALSE	High	MTGSEFDFEEMK		0.000121611	0.000237236	1	1	203	P50395	0	1450.59	High	2	725.796	-1.61	-0.00117	109.016	6.435e-05	1.035e-10	2.45
FALSE	High	NEDIPNVAVYPHNGMIDLK		9.40782e-08	0.000237236	1	1	70	P54709	0	2139.05	High	3	713.69	0.03	2e-05	130.311	6.144e-05	7.291e-15	5.64
FALSE	High	MTATGSGENSTVAEHLIAQHSAIK		1.42111e-05	0.000237236	1	1	82	Q7L5N1	0	2453.21	High	4	614.056	-2	-0.00123	82.495	6.557e-05	2.268e-11	6.72
FALSE	High	MSPHSLTCVTSSHWDRPYSR	1xCarbamidomethyl [C8]	2.85788e-07	0.000237236	1	1	20	P23378	0	2404.09	High	4	601.778	-0.27	-0.00016	69.9374	6.387e-05	5.024e-15	5.77
FALSE	High	MSIYQAMWK		0.00542787	0.000237236	1	1	48	P58107	0	1157.55	High	2	579.277	-0.89	-0.00052	120.806	6.259e-05	6.712e-06	1.7
FALSE	High	MSLQLYQVDSR		0.0016271	0.000237236	1	1	21	Q13131	0	1339.67	High	2	670.337	-0.04	-3e-05	83.315	7.049e-05	1.153e-06	1.92
FALSE	High	MSLPDVDLDLK		0.000613751	0.000237236	1	1	286	Q09666	0	1245.64	High	2	623.322	-2.11	-0.00131	150.722	6.435e-05	4.469e-09	2.08
FALSE	High	MSLGQLQSAR		0.0157426	0.000237236	1	1	24	Q9NZU5	0	1090.57	High	2	545.787	-0.04	-2e-05	67.4678	6.259e-05	3.149e-05	1.97
FALSE	High	MSAYSGITDVIIGMPHR	1xOxidation [M1]	1.09417e-05	0.000237236	1	1	2	Q96HY7	0	1863.91	High	3	621.973	-3.28	-0.00204	139.863	7.503e-05	2.793e-10	4.49
FALSE	High	MSTPVEVLCK	1xCarbamidomethyl [C9]	0.00526704	0.000237236	1	2	22	Q8N752	0	1163.58	High	2	582.293	-1.27	-0.00074	89.5384	6.922e-05	2.264e-06	2.02
FALSE	High	MNHDFQALALESR	1xAcetyl [N-Term]	0.00193017	0.000237236	1	1	4	Q8TB72	0	1573.74	High	2	787.374	-0.95	-0.00075	128.03	6.557e-05	1.152e-07	0.95
FALSE	High	NEDITEPQSILAAAEK		2.28923e-13	0.000237236	1	1	581	Q9Y2Q3	0	1728.87	High	2	864.934	-2.54	-0.0022	126.99	7.503e-05	6.305e-16	4.22
FALSE	High	NEGITALYSGLKPTMIR		3.2403e-08	0.000237236	1	1	145	Q9Y619	0	1864	High	3	622.005	0.71	0.00044	142.439	5.469e-05	2.527e-15	3.9
FALSE	High	NLAANDLSPSR		0.00158674	0.000237236	1	1	15	Q96CB9	0	1157.59	High	2	579.302	4.7	0.00272	45.3256	6.435e-05	4.774e-07	1.56
FALSE	High	NLADATIEINTDDNLEPELK		0.000224569	0.000237236	1	1	19	A3KMH1	0	2228.09	High	2	1114.55	-2.87	-0.00319	146.239	6.79e-05	1.335e-08	3.43
FALSE	High	NLAHQHQSMFPTLEIDIEGQLK		1.40554e-14	0.000237236	1	1	31	Q8N142	0	2549.28	High	3	850.429	-3.1	-0.00264	150.715	7.503e-05	6.305e-16	7.5
FALSE	High	NLALDEAGQR		0.000872561	0.000237236	1	1	99	Q53TN4	0	1086.55	High	2	543.78	-0.61	-0.00033	43.5439	6.17e-05	2.578e-07	2.38
FALSE	High	NLATQLDSAFIR		0.00079309	0.000237236	1	1	11	P43353	0	1348.72	High	2	674.865	0.2	0.00014	140.697	7.19e-05	8.709e-08	1.39
FALSE	High	NLCYANTINWK	1xCarbamidomethyl [C3]	0.00111061	0.000237236	1	1	61	P00533	0	1396.67	High	2	698.837	-1.07	-0.00074	102.234	6.437e-05	7.065e-08	2.88
FALSE	High	NLDENGLDLLSK		0.000200047	0.000237236	1	1	17	P06493	0	1330.68	High	2	665.846	0.44	0.00029	119.489	7.478e-05	4.982e-07	3.03
FALSE	High	NLDVQLLDTK		0.00188229	0.000237236	1	1	80	P12270	0	1158.64	High	2	579.821	-1.02	-0.00059	110.165	6.387e-05	1.723e-06	3.16
FALSE	High	NLETFCEETRR	1xCarbamidomethyl [C6]	0.00895613	0.000237236	1	1	60	Q9P2J5	1	1454.67	High	3	485.56	-1.8	-0.00087	42.8604	6.144e-05	3.386e-06	2.21
FALSE	High	NLFPLFSHYCK	1xCarbamidomethyl [C10]	0.00139242	0.000237236	1	1	32	Q6NUQ1	0	1425.7	High	2	713.353	0.72	0.00051	132.039	6.435e-05	6.83e-08	2
FALSE	High	NLFSQTLSLGSQK		0.00240754	0.000237236	1	1	55	Q8IXJ6	0	1422.76	High	2	711.882	-1.46	-0.00104	130.063	6.557e-05	5.592e-07	2.6
FALSE	High	NLFWTSYDTNK		0.0124545	0.000237236	1	1	6	Q07954	0	1388.65	High	2	694.829	1.24	0.00086	114.991	7.389e-05	1.88e-05	1.95
FALSE	High	NLGELIDR		0.0227356	0.000237236	1	1	34	Q5VIR6	0	929.505	High	2	465.256	-0.15	-7e-05	78.6613	6.17e-05	0.0001197	2.3
FALSE	High	NIGENEGGIDKFSR		4.44876e-06	0.000237236	1	1	14	Q04446	1	1535.74	High	2	768.371	-6.88	-0.00528	50.0903	6.259e-05	1.006e-12	3.84
FALSE	High	NKQTYSTEPNNLK		5.77805e-06	0.000237236	1	1	11	P46779	1	1536.77	High	2	768.885	-2.04	-0.00156	17.9181	7.478e-05	3.419e-09	2.63
FALSE	High	NIHLNLDR		0.00869132	0.000237236	1	1	32	Q9Y5S9	0	994.543	High	2	497.774	-1.68	-0.00083	50.0981	6.437e-05	3.528e-05	2.76
FALSE	High	NILLVSDGHLQDESLTLQLVK		2.29095e-06	0.000237236	1	1	34	Q9UKK3	0	2335.29	High	3	779.098	-2.71	-0.00211	170.846	6.144e-05	3.618e-14	4.6
FALSE	High	NLIQTLVSGIAPATR		0.00790307	0.000237236	1	1	13	Q8WVB6	0	1553.9	High	2	777.456	2.96	0.0023	186.005	8.17e-05	2.2e-05	1.63
FALSE	High	NIISPPWDFR		0.000999375	0.000237236	1	1	228	Q13042	0	1244.64	High	2	622.825	-0.08	-5e-05	151.055	7.19e-05	1.387e-07	2.45
FALSE	High	NLLWINSVAQQAEGR		9.22327e-05	0.000237236	1	1	8	Q96Q15	0	1698.89	High	2	849.946	-4.2	-0.00357	150.1	7.265e-05	3.051e-08	2.88
FALSE	High	NLLYEDAHR		0.00246875	0.000237236	1	1	60	Q9HCE6	0	1130.56	High	2	565.783	-0.01	-1e-05	37.4099	6.435e-05	1.537e-08	2.1
FALSE	High	NLMIETTEDTIKK		3.7501e-05	0.000237236	1	1	133	A0AV96	1	1535.8	High	2	768.403	0.3	0.00023	77.6088	6.437e-05	3.864e-10	3.28
FALSE	High	NLNHSLPSDFTFQNMNSK		8.29839e-06	0.000237236	1	1	11	Q15208	0	2093.97	High	3	698.662	0.32	0.00023	107.639	6.259e-05	3.756e-12	6.02
FALSE	High	NIPMTLELLQSTR	1xOxidation [M4]	0.0086048	0.000237236	1	1	2	P23193	0	1531.81	High	2	766.411	-0.15	-0.00012	141.875	7.478e-05	9.888e-05	1.55
FALSE	High	NLPVNFEVAR		0.00272957	0.000237236	1	1	177	O95793	0	1158.63	High	2	579.816	-1.75	-0.00101	109.493	6.558e-05	1.045e-06	2.33
FALSE	High	NLPVPVYLRPLDEK		0.0125794	0.000237236	1	1	7	O60271	0	1652.94	High	3	551.65	-1.02	-0.00056	141.941	6.387e-05	1.287e-05	2.08
FALSE	High	NLQGISSFR		0.00221052	0.000237236	1	1	264	P12110	0	1021.54	High	2	511.274	-2.26	-0.00116	72.0973	6.387e-05	3.776e-07	2.83
FALSE	High	NLQMWEEMKK		0.0101994	0.000237236	1	1	90	P07814	1	1336.64	High	2	668.823	0.21	0.00014	74.7122	6.557e-05	1.059e-05	2.01
FALSE	High	NITLSLVANPSHLEAADPVVMGK		9.89078e-10	0.000237236	1	1	248	Q02218	0	2376.26	High	3	792.755	-3.35	-0.00265	160.418	7.503e-05	6.305e-16	5.19
FALSE	High	NLVDSYVAIINK		0.000159543	0.000237236	1	1	241	P50570	0	1348.75	High	2	674.876	-1.88	-0.00127	147.339	6.437e-05	4.861e-09	1.67
FALSE	High	NLIDAGVDALR		0.000275972	0.000237236	1	1	16	P12268	0	1156.63	High	2	578.819	-0.79	-0.00046	121.674	7.19e-05	1.066e-08	3.26
FALSE	High	NKHEMVVYEAASAIVNLPGCSAK	1xCarbamidomethyl [C20]	7.92701e-11	0.000237236	1	1	14	Q9Y678	1	2488.23	High	4	622.813	-0.28	-0.00018	141.803	5.469e-05	6.305e-16	4.51
FALSE	High	NKHEAMITDLEER		0.00545515	0.000237236	1	1	217	P35579	1	1585.76	High	3	529.258	-1.88	-0.00099	43.6828	6.387e-05	4.323e-06	3.11
FALSE	High	NKDVLQAETSQQLCCQK	2xCarbamidomethyl [C14; C15]	2.26706e-10	0.000237236	1	1	180	Q9UNH7	1	2049.97	High	3	683.995	0.69	0.00047	49.4537	5.469e-05	6.305e-16	6.9
FALSE	High	NELMYQLEQDHDLQAILQER	1xOxidation [M4]	3.49299e-11	0.000237236	1	1	24	Q08211	0	2502.19	High	3	834.736	0.16	0.00013	155.176	5.469e-05	6.305e-16	6.56
FALSE	High	NEIQDLQTK		0.00490999	0.000237236	1	1	205	P32455	0	1088.56	High	2	544.782	-1.08	-0.00059	36.123	6.435e-05	1.473e-06	2.43
FALSE	High	NFAADHFNQEILPVFLNANR		4.44685e-10	0.000237236	1	1	413	Q6PI48	0	2330.17	High	3	777.393	-1.99	-0.00155	175.158	6.435e-05	6.305e-16	5.44
FALSE	High	NFATSLYSMIK		0.00426668	0.000237236	1	1	14	P08758	0	1274.64	High	2	637.827	0.97	0.00062	166.272	5.469e-05	5.903e-06	2.04
FALSE	High	NFDDEDSVDGNRPSSASSTSSK		2.20064e-06	0.000237236	1	1	27	Q7Z460	0	2301.97	High	3	767.995	0.75	0.00057	28.3703	6.437e-05	3.459e-14	3.57
FALSE	High	NFEDVAFDEKK		0.0003098	0.000237236	1	1	402	P07237	1	1341.63	High	2	671.319	-0.72	-0.00049	64.3015	6.435e-05	1.203e-08	2.77
FALSE	High	NFEGLSEDLHEYLVACIK	1xCarbamidomethyl [C16]	4.49416e-05	0.000237236	1	1	5	Q9NUJ7	0	2137.03	High	3	713.013	-0.61	-0.00043	180.044	7.079e-05	4.366e-09	3.48
FALSE	High	NFGDQPDIR		0.0188293	0.000237236	1	1	25	Q15393	0	1061.5	High	2	531.254	0.44	0.00023	42.6101	5.469e-05	9.056e-05	0.96
FALSE	High	NFHTVPYMVGINK	1xOxidation [M8]	8.90165e-08	0.000237236	1	1	433	P23141	0	1535.77	High	2	768.386	-2.23	-0.00171	75.9491	6.435e-05	6.305e-16	4.21
FALSE	High	NFLYAWCGK	1xCarbamidomethyl [C7]	0.00955769	0.000237236	1	1	287	Q08211	0	1158.54	High	2	579.773	-1.57	-0.00091	117.175	6.435e-05	4.38e-06	1.71
FALSE	High	NFPNAIEHTLQWAR		7.65768e-05	0.000237236	1	1	295	P22314	0	1696.86	High	3	566.29	0.52	0.00029	133.051	6.435e-05	2.296e-10	3.9
FALSE	High	NFPPSQDASGDLYTTSSQLTLPATQCLAGK	1xCarbamidomethyl [C26]	0.0112711	0.000237236	1	1	10	P01876	0	3168.52	High	4	792.883	-1.88	-0.00149	158.207	6.989e-05	9.828e-06	3.83
FALSE	High	NFQDFDCQEHDIETTHGVVHVTIR	1xCarbamidomethyl [C7]	3.54834e-05	0.000237236	1	1	13	Q9UGV2	0	2897.33	High	5	580.271	-1.17	-0.00068	103.083	7.503e-05	2.172e-09	4.16
FALSE	High	NFQPVIIFSFSK		0.0193989	0.000237236	1	1	8	P42285	0	1426.77	High	2	713.891	0.74	0.00053	183.295	8.17e-05	9.572e-05	2.21
FALSE	High	NFSAIINPPQACILAIGASEDK	1xCarbamidomethyl [C12]	6.19742e-09	0.000237236	1	1	198	P10515	0	2329.19	High	3	777.065	-1.84	-0.00143	182.242	6.435e-05	6.305e-16	3.76
FALSE	High	NFTKPQDGDVIAPLITPQK		6.9579e-08	0.000237236	1	1	116	Q9Y3Z3	0	2082.12	High	3	694.711	-2.09	-0.00145	119.523	6.922e-05	2.821e-14	5.37
FALSE	High	NFTTEQVTAMLLSK		1.09406e-06	0.000237236	1	1	145	P34932	0	1582.81	High	2	791.91	-0.86	-0.00068	162.78	6.435e-05	9.993e-14	3.9
FALSE	High	NHQNLLDSLEQYVK		1.15602e-08	0.000237236	1	1	244	Q93008	0	1700.86	High	2	850.932	-1.62	-0.00138	152.143	6.435e-05	6.305e-16	3.47
FALSE	High	NHPQMIAVLVDK		5.92571e-05	0.000237236	1	1	54	Q09161	0	1364.74	High	2	682.871	-1.04	-0.00071	88.7396	6.501e-05	9.508e-10	2.72
FALSE	High	NHLYVYPLQLK		0.003526	0.000237236	1	1	3	Q5JSL3	0	1387.77	High	2	694.39	-0.44	-0.00031	110.549	5.469e-05	4.152e-06	2.53
FALSE	High	NHLLPDIVTCVQSSR	1xCarbamidomethyl [C10]	5.49415e-07	0.000237236	1	1	295	Q9BSD7	0	1738.89	High	2	869.946	-3.82	-0.00332	115.456	6.79e-05	1.65e-13	2.65
FALSE	High	NHGVLHTSVVLLTEMCER	1xCarbamidomethyl [C16]	3.37292e-09	0.000237236	1	1	42	O43747	0	2095.04	High	3	699.019	-0.22	-0.00015	115.041	7.19e-05	6.305e-16	5.77
FALSE	High	NHGLSDEHVFEVICPSIPGYGFSEASSK	1xCarbamidomethyl [C14]	2.59695e-09	0.000237236	1	1	500	P07099	0	3063.42	High	4	766.607	-2.34	-0.00179	153.39	6.435e-05	6.305e-16	6.65
FALSE	High	NEEDEGHSNSSPR		0.00673301	0.000237236	1	1	13	Q14103	0	1457.59	High	3	486.533	-2.03	-0.00099	10.5468	6.922e-05	6.821e-06	2.57
FALSE	High	NHGDVTAEVMCPILEFEADR	1xCarbamidomethyl [C11]	0.00433138	0.000237236	1	1	2	Q8N8Y2	0	2303.04	High	3	768.352	-0.33	-0.00025	164.753	6.558e-05	4.206e-07	1.48
FALSE	High	NGNPNGEGLPHWPEYNQK		8.94747e-07	0.000237236	1	1	759	P23141	0	2050.94	High	3	684.315	-2.63	-0.0018	80.7711	6.435e-05	6.305e-16	4.83
FALSE	High	NGFMVSPMKPLEIK		0.00621438	0.000237236	1	1	16	Q86TI2	0	1590.84	High	3	530.948	-5.41	-0.00287	127.136	6.435e-05	4.799e-06	2.07
FALSE	High	NGEFFMSPNDFVTR		1.68586e-06	0.000237236	1	1	248	Q9UJS0	0	1660.74	High	2	830.875	0.11	9e-05	150.405	6.387e-05	3.028e-13	4.39
FALSE	High	NGAVIMAVR		0.0238897	0.000237236	1	1	17	Q9BRX8	0	930.519	High	2	465.761	-3.98	-0.00185	74.523	7.478e-05	0.0004162	1.88
FALSE	High	NFVLDNTDR		0.00864795	0.000237236	1	1	172	Q8N1G2	0	1093.53	High	2	547.266	-1.45	-0.00079	60.6602	6.144e-05	5.386e-06	2.44
FALSE	High	NFVCEHCFGAFR	2xCarbamidomethyl [C4; C7]	0.0194954	0.000237236	1	1	4	Q8NDX6	0	1543.66	High	2	772.334	3.08	0.00238	86.301	5.96e-05	0.0001118	1.07
FALSE	High	NGYGTPMTSNAVR		0.000994365	0.000237236	1	1	36	Q9Y624	0	1367.64	High	2	684.321	-1.67	-0.00114	45.5796	6.922e-05	3.028e-07	2.28
FALSE	High	MNGTLTAVESFLTIHSGPEGLSIHDGTWK		4.6318e-05	0.000237236	1	1	21	Q8NBX0	0	3098.53	High	4	775.386	-0.98	-0.00076	183.738	6.144e-05	2.85e-11	7.27
FALSE	High	MNFSYGLTIKPK		0.000598518	0.000237236	1	1	19	Q16678	0	1398.74	High	2	699.875	-2.14	-0.0015	101.315	6.17e-05	1.264e-07	2.17
FALSE	High	MNEDGLTPEQR		0.00627697	0.000237236	1	1	5	P62760	0	1289.58	High	2	645.293	-0.58	-0.00037	34.3305	6.557e-05	4.398e-07	1.19
FALSE	High	IYPHGLVLLDLQSYDGDAQGK		2.62348e-08	0.000237236	1	1	95	P52788	0	2302.17	High	3	768.06	-3.22	-0.00247	157.451	6.435e-05	6.305e-16	4.23
FALSE	High	LYPPLNTIR		0.0123925	0.000237236	1	1	637	P48163	0	1086.63	High	2	543.818	-2.53	-0.00138	100.268	6.435e-05	2.134e-06	2.18
FALSE	High	LYPWGIVEVENQAHCDFVK	1xCarbamidomethyl [C15]	5.92388e-08	0.000237236	1	1	152	Q99719	0	2304.11	High	3	768.706	-3.14	-0.00241	160.017	6.922e-05	6.305e-16	4.65
FALSE	High	LYRPGSVAYVSR		5.14708e-06	0.000237236	1	1	443	P53396	0	1367.74	High	2	684.374	-2.08	-0.00142	52.1807	6.435e-05	1.475e-13	2.41
FALSE	High	LYSLDPEQK		0.0116139	0.000237236	1	1	144	O00203	0	1092.56	High	2	546.781	-1.44	-0.00079	62.2748	6.435e-05	1.364e-06	1.44
FALSE	High	LYSILGTTLKDEGK		2.63727e-06	0.000237236	1	1	21	O75083	1	1537.85	High	2	769.425	-2.53	-0.00195	103.698	6.501e-05	7.077e-11	2.99
FALSE	High	IYSLSSQPIDHEGIK		0.0205894	0.000237236	1	1	7	Q6VY07	0	1686.87	High	3	562.961	-0.98	-0.00055	77.1476	6.259e-05	5.57e-05	2.33
FALSE	High	LYSPSQIGAFVLMK		1.58665e-09	0.000237236	1	1	866	P38646	0	1553.84	High	2	777.422	-2.1	-0.00163	177.523	6.437e-05	6.305e-16	2.88
FALSE	High	IYSVEALPVAAVNVQSTQ		8.90432e-05	0.000237236	1	1	7	Q9NYY8	0	1889	High	2	945.005	0.22	0.00021	163.519	6.557e-05	1.178e-11	3.31
FALSE	High	LYSVVFQEICNR	1xCarbamidomethyl [C10]	0.000165258	0.000237236	1	1	51	Q08623	0	1527.76	High	2	764.383	-2.19	-0.00167	132.273	6.558e-05	2.042e-10	3.11
FALSE	High	LYTDFDEIRQEIENETER		4.79771e-05	0.000237236	1	1	139	O00429	1	2300.07	High	3	767.36	-1.08	-0.00083	161.17	7.19e-05	3.263e-10	3.67
FALSE	High	IYTDQLNEEIK		0.00488543	0.000237236	1	1	3	Q8NHV1	0	1365.69	High	2	683.347	-1.44	-0.00098	78.1515	8.17e-05	1e-05	2.13
FALSE	High	LYTGLEYDLSR		0.00234784	0.000237236	1	1	30	Q14997	0	1329.67	High	2	665.341	4.22	0.00281	107.457	6.259e-05	5.594e-07	3.29
FALSE	High	LYTHSYLGFGLK		2.29046e-08	0.000237236	1	1	157	O75356	0	1398.74	High	2	699.874	-1.21	-0.00085	105.593	6.435e-05	6.305e-16	2.14
FALSE	High	LYPFQCFLAHDQAVR	1xCarbamidomethyl [C6]	7.10142e-05	0.000237236	1	1	13	Q8WUA4	0	1864.92	High	3	622.31	-0.36	-0.00023	145.869	6.557e-05	6.672e-12	4.35
FALSE	High	IYVFQGEAAEIR		0.000296096	0.000237236	1	1	10	Q6UVK1	0	1395.73	High	2	698.365	-3.29	-0.0023	109.712	6.437e-05	1.897e-09	2.79
FALSE	High	LYVYNTDTDNCR	1xCarbamidomethyl [C11]	2.45827e-05	0.000237236	1	1	224	Q9H8Y8	0	1533.66	High	2	767.334	-1.57	-0.0012	53.096	6.435e-05	5.25e-12	1.68
FALSE	High	MADEAVCVGPAPTSK	1xCarbamidomethyl [C7]	3.05058e-08	0.000237236	1	1	162	P05165	0	1532.71	High	2	766.856	-2.73	-0.0021	58.7965	6.435e-05	6.305e-16	3.43
FALSE	High	MADGVANVEHILK		0.00107222	0.000237236	1	1	6	Q9H0P0	0	1396.73	High	2	698.866	0.06	4e-05	98.1835	7.049e-05	5.447e-07	1.16
FALSE	High	MAIESAGFK	1xOxidation [M1]	0.0154321	0.000237236	1	1	3	P07384	0	969.471	High	2	485.238	-3.08	-0.0015	37.8358	6.725e-05	3.019e-05	1.66
FALSE	High	MALLATVLGR	1xOxidation [M1]	0.0125794	0.000237236	1	1	5	P27708	0	1060.62	High	2	530.812	-1.72	-0.00091	128.857	6.17e-05	3.888e-05	1.59
FALSE	High	MALIGLGVSHPVLK	1xOxidation [M1]	2.16769e-06	0.000237236	1	1	58	P22695	0	1450.85	High	2	725.925	-2.11	-0.00153	107.822	6.435e-05	1.132e-12	2.18
FALSE	High	MAVILSLEQGNR		0.000809196	0.000237236	1	1	12	Q12888	0	1330.71	High	2	665.86	-1.45	-0.00096	120.294	6.437e-05	1.785e-08	2.21
FALSE	High	MCKDEDECEEGKHDCTEK	3xCarbamidomethyl [C2; C8; C15]	9.30769e-14	0.000237236	1	1	10	P35555	2	2299.86	High	3	767.288	-2.94	-0.00225	11.5524	7.503e-05	6.305e-16	6.47
FALSE	High	MCLFAGFQR	1xCarbamidomethyl [C2]	0.00196934	0.000237236	1	1	70	Q00839	0	1129.53	High	2	565.267	-1.95	-0.0011	127.523	6.435e-05	7.784e-09	1.82
FALSE	High	MCLVEIEK	1xCarbamidomethyl [C2]	0.0105625	0.000237236	1	1	44	P28331	0	1021.51	High	2	511.255	-3.17	-0.00162	83.6544	6.557e-05	1.354e-05	1.81
FALSE	High	MDAEQDPNVQVDHLNLLK		0.00101456	0.000237236	1	1	19	Q02818	0	2079.02	High	3	693.676	-1.75	-0.00121	114.141	6.79e-05	2.283e-07	4.37
FALSE	High	MDAEQDPNVQVDHLNLLK	1xOxidation [M1]	8.33754e-09	0.000237236	1	1	29	Q02818	0	2095.01	High	3	699.006	-4.23	-0.00296	107.156	6.79e-05	6.305e-16	6.21
FALSE	High	MDAPASAAAVR		0.000894766	0.000237236	1	1	214	O43488	0	1059.53	High	2	530.265	-1.58	-0.00083	37.5478	6.435e-05	5.908e-08	3.16
FALSE	High	MDEQSQGMQGPPVPQFQPQK	1xAcetyl [N-Term]	0.000477351	0.000237236	1	1	6	Q8TDX7	0	2299.05	High	3	767.02	-0.76	-0.00059	134.258	6.558e-05	2.45e-09	4.95
FALSE	High	LYVGSLHFNITEDMLR		5.52243e-06	0.000237236	1	2	311	Q14498	0	1907.97	High	3	636.661	0.14	9e-05	170.232	6.435e-05	1.012e-13	3.62
FALSE	High	IYNLGTGTGYSVLQMVQAMEK		1.53917e-11	0.000237236	1	1	86	Q14376	0	2303.14	High	3	768.383	-3.18	-0.00244	187.758	6.435e-05	6.305e-16	6.44
FALSE	High	LYIGNLNESVTPADLEK		0.00239548	0.000237236	1	1	9	Q9NZI8	0	1875.97	High	2	938.489	0.1	9e-05	140.437	7.478e-05	1.634e-05	2.19
FALSE	High	LYLEDDDPVQAEAYINR		0.00174567	0.000237236	1	1	3	Q9BT78	0	2023.96	High	3	675.325	-0.12	-8e-05	134.451	6.437e-05	9.93e-08	2.6
FALSE	High	LVRPEVDVMCTAFHDNEETFLKK	1xCarbamidomethyl [C10]	2.50715e-09	0.000237236	1	1	1007	P02768	1	2778.36	High	4	695.343	-2.78	-0.00193	126.812	6.922e-05	6.305e-16	5.93
FALSE	High	LVRPEVDVMCTAFHDNEETFLKK	1xCarbamidomethyl [C10]; 1xOxidation [M9]	4.33506e-13	0.000237236	1	1	912	P02768	1	2794.35	High	4	699.342	-2.08	-0.00145	102.662	7.503e-05	6.305e-16	6.1
FALSE	High	IVSLDPSEAGPPR		0.0086048	0.000237236	1	1	5	Q13291	0	1337.71	High	2	669.36	4.76	0.00319	81.1695	8.17e-05	2.518e-05	3.06
FALSE	High	LVSVLQNK		0.0113275	0.000237236	1	1	348	P49588	0	900.551	High	2	450.779	-1.67	-0.00075	53.124	6.558e-05	7.331e-06	1.69
FALSE	High	LVTANLITIQNK		0.000695932	0.000237236	1	1	60	Q9HBK9	0	1327.79	High	2	664.4	-0.84	-0.00056	109.453	6.922e-05	3.285e-08	2.76
FALSE	High	LVTQDTENELK		0.00521449	0.000237236	1	2	28	P51692	0	1289.66	High	2	645.33	-4.23	-0.00273	42.7293	7.265e-05	2.378e-05	1.51
FALSE	High	LVVDLTDIDPDVAYSSVPYEK		1.64384e-07	0.000237236	1	1	12	P09960	0	2338.17	High	3	780.06	-1.66	-0.00129	180.982	6.259e-05	1.056e-15	4.76
FALSE	High	IVVEHIIMKPACPLFVR	1xCarbamidomethyl [C12]	5.19854e-07	0.000237236	1	1	6	P57088	0	2022.14	High	3	674.717	-1.71	-0.00115	132.853	7.049e-05	6.253e-13	5.31
FALSE	High	LVVGGLLSPEEDQSLLLSQFR		4.40378e-07	0.000237236	1	1	18	Q9BVI4	0	2300.25	High	3	767.421	-0.33	-0.00025	187.637	6.144e-05	2.701e-15	6.34
FALSE	High	LVVNFDMPSSMDEYVHQIGR		2.30201e-08	0.000237236	1	1	25	Q5T1V6	0	2337.1	High	3	779.705	0.44	0.00034	169.883	6.558e-05	6.305e-16	5.3
FALSE	High	LVVSLGTVDVLK		0.00347331	0.000237236	1	1	33	Q6UW02	0	1242.77	High	2	621.888	0.99	0.00061	154.357	6.557e-05	1.362e-07	2.22
FALSE	High	LVVVDENDVVK		0.000613751	0.000237236	1	1	343	P54619	0	1228.68	High	2	614.842	-1.95	-0.0012	84.7825	6.435e-05	3.204e-09	2.11
FALSE	High	LVVWAADR		0.0170473	0.000237236	1	1	237	Q96RQ3	0	929.52	High	2	465.263	-2.05	-0.00095	80.4555	6.387e-05	0.000162	2.13
FALSE	High	IVYEGPELNHAFGLCHHGNYLFWTEYR	1xCarbamidomethyl [C15]	1.37874e-06	0.000237236	1	1	4	Q07954	0	3322.55	High	4	831.39	-4.07	-0.00338	153.902	7.389e-05	2.865e-13	6.37
FALSE	High	IVYGHLDDPASQEIER		3.32279e-08	0.000237236	1	1	282	Q99798	0	1841.9	High	3	614.638	-2.52	-0.00155	78.2891	6.435e-05	6.983e-16	5.06
FALSE	High	LWDEMMQAVAR		0.000159543	0.000237236	1	1	12	A6NFQ2	0	1349.63	High	2	675.319	-2.33	-0.00157	137.182	6.989e-05	1.918e-08	2.87
FALSE	High	IWDLQGSEEPVFR		0.00481248	0.000237236	1	1	3	Q6RFH5	0	1575.78	High	2	788.395	1.48	0.00117	136.711	7.079e-05	1.458e-05	0.84
FALSE	High	LYGPSSVSFADDFVR		3.56548e-07	0.000237236	1	1	210	P50454	0	1659.8	High	2	830.403	-1.91	-0.00158	148.529	6.558e-05	2.535e-13	2.97
FALSE	High	IYEYVESR		0.00325391	0.000237236	1	1	70	Q8WWY3	0	1058.52	High	2	529.761	-1.26	-0.00067	43.8047	5.96e-05	3.752e-06	1.55
FALSE	High	IYDPQEGAVVVLPADSQQR		5.01979e-05	0.000237236	1	1	3	Q9NXF1	0	2085.06	High	3	695.693	1.33	0.00092	115.034	7.389e-05	3.459e-10	3.54
FALSE	High	LYDPGQQYASHVR		4.04345e-06	0.000237236	1	1	27	Q92619	0	1533.74	High	2	767.375	-0.9	-0.00069	50.2796	7.19e-05	2.371e-12	3.33
FALSE	High	LYDLNHNEIGELIR		2.26827e-05	0.000237236	1	1	131	O75643	0	1698.88	High	3	566.966	1.15	0.00065	129.542	5.469e-05	4.042e-10	4.13
FALSE	High	LYCQTTGLGGSAVAGHASDKIENMVPVK	1xCarbamidomethyl [C3]	1.27872e-05	0.000237236	1	1	4	Q9Y6N1	1	2903.44	High	4	726.612	-4.75	-0.00345	112.589	6.437e-05	1.738e-12	2.05
FALSE	High	MDIDAPDVEVQGPDWHLK	1xOxidation [M1]	0.000222322	0.000237236	1	1	13	Q09666	0	2080.96	High	3	694.326	-0.4	-0.00028	121.115	7.079e-05	7.01e-08	3.2
FALSE	High	IYASQTDQMVFNAYQAGVGALK		2.47066e-05	0.000237236	1	1	5	Q8WUX9	0	2375.17	High	3	792.396	0.83	0.00065	169.247	7.079e-05	1.551e-09	4.6
FALSE	High	LWTSCAPLNIR	1xCarbamidomethyl [C5]	0.00646852	0.000237236	1	1	33	Q9Y6Y0	0	1330.69	High	2	665.851	1.4	0.00093	118.597	6.558e-05	1.082e-06	2.88
FALSE	High	LWSYLQELLQSR		4.77365e-05	0.000237236	1	1	16	P11277	0	1535.82	High	2	768.413	-2.43	-0.00187	186.628	6.725e-05	2.719e-09	3.93
FALSE	High	IWNLTQR		0.00615241	0.000237236	1	1	32	Q9NV06	0	930.516	High	2	465.761	-1.73	-0.00081	73.4937	6.501e-05	7.45e-06	2.43
FALSE	High	IWHPNISSVTGAICLDILK	1xCarbamidomethyl [C14]	1.78994e-10	0.000237236	1	1	23	P61086	0	2137.15	High	3	713.052	-2.19	-0.00156	184.708	7.049e-05	6.305e-16	6.57
FALSE	High	IWGTEGDSWICK	1xCarbamidomethyl [C11]	0.000124707	0.000237236	1	1	154	O76071	0	1451.66	High	2	726.333	-2.09	-0.00151	115.064	6.435e-05	1.116e-11	2.93
FALSE	High	LWGLTEMFPER	1xOxidation [M7]	0.00295789	0.000237236	1	1	14	Q9NS69	0	1394.68	High	2	697.837	-7.79	-0.00543	140.525	6.435e-05	6.278e-08	1.72
FALSE	High	IWVYDVGELAVPHNDEWTR		0.000425231	0.000237236	1	1	5	O14576	0	2299.11	High	3	767.042	-1.05	-0.00081	167.689	6.501e-05	2.111e-08	4.64
FALSE	High	MDNVLIDDR		0.0146822	0.000237236	1	1	8	Q8WUA2	0	1090.52	High	2	545.763	-1.04	-0.00057	70.1542	6.557e-05	3.655e-06	1.33
FALSE	High	MDPVHYPSLADKYESALEDLHSK		0.00148641	0.000237236	1	1	38	Q06278	1	2645.26	High	5	529.856	-2.28	-0.00121	128.083	6.259e-05	2.124e-07	3.56
FALSE	High	MDPVHYPSLADKYESALEDLHSK	1xOxidation [M1]	2.77296e-07	0.000237236	1	1	19	Q06278	1	2661.25	High	4	666.067	-2.1	-0.0014	121.094	6.79e-05	4.561e-14	7
FALSE	High	MLAAYLYEVSQLKD	1xOxidation [M1]	6.19875e-07	0.000237236	1	1	70	Q96KP4	1	1659.83	High	2	830.418	-1.15	-0.00095	153.251	6.17e-05	3.128e-13	4.23
FALSE	High	MIAGQVLDINLAAEPK	1xOxidation [M1]	5.77744e-07	0.000237236	1	1	32	P07910	0	1698.91	High	3	566.973	-2.39	-0.00135	139.162	6.17e-05	2.746e-13	4.36
FALSE	High	MLANFESGK		0.0074423	0.000237236	1	1	95	Q9BUQ8	0	996.482	High	2	498.744	-1.63	-0.00081	52.2757	6.144e-05	1.267e-05	1.83
FALSE	High	MLATACWSGLCK	2xCarbamidomethyl [C6; C11]	9.74772e-05	0.000237236	1	1	62	O43172	0	1397.64	High	2	699.323	0.4	0.00028	105.736	6.259e-05	9.252e-09	3.44
FALSE	High	MIDAGDALIYMEPEK		0.00936844	0.000237236	1	1	22	Q9P2J5	0	1695.8	High	2	848.402	0.13	0.00011	150.225	6.725e-05	6.198e-05	2.82
FALSE	High	MLDLLEDFLEHEGYKYER		0.0153554	0.000237236	1	1	4	Q14839	1	2300.09	High	3	767.371	3.16	0.00242	185.554	7.478e-05	0.0002236	3.54
FALSE	High	MLDLQGAALR		0.000955179	0.000237236	1	1	69	Q9P2A4	0	1087.59	High	2	544.299	-1.03	-0.00056	99.933	7.19e-05	1.268e-07	2.12
FALSE	High	MLDMGFEPQIR	1xOxidation [M]	0.000171177	0.000237236	3	4	315	O00571; Q92841; P17844	0	1352.63	High	2	676.821	0	0	116.973	6.435e-05	2.352e-11	1.73
FALSE	High	MLEEGSFR		0.00345592	0.000237236	1	2	37	Q9GZP9	0	968.451	High	2	484.729	-0.05	-2e-05	50.1993	6.144e-05	2.856e-06	2.37
FALSE	High	MLESYLHAK		0.0127691	0.000237236	1	1	18	Q86X55	0	1091.56	High	2	546.279	-4.4	-0.0024	56.0217	6.558e-05	6.009e-05	1.91
FALSE	High	MLEVFHAIK		0.000507032	0.000237236	1	1	224	P53618	0	1087.6	High	2	544.301	-1.58	-0.00086	96.2901	6.435e-05	2.541e-08	2.16
FALSE	High	MIGLEHPLIPVQHQYVVTSTISEVK		5.38476e-07	0.000237236	1	1	6	Q9UI17	0	2818.52	High	3	940.177	-0.06	-5e-05	143.761	7.079e-05	2.048e-12	3.5
FALSE	High	MIHSLFLINCSGDIFLEK	1xCarbamidomethyl [C10]	8.85967e-05	0.000237236	1	1	24	Q9Y2T2	0	2137.08	High	3	713.029	-3.82	-0.00272	181.482	6.989e-05	3.49e-10	4.7
FALSE	High	MILLTLTGQPR		0.000332389	0.000237236	1	1	106	P03915	0	1242.72	High	2	621.866	0.15	0.0001	137.344	5.96e-05	5.1e-08	2.91
FALSE	High	MLINQHTLLFGGDTNPVHPK		0.00556563	0.000237236	1	1	7	Q15120	0	2232.16	High	4	558.795	-0.25	-0.00014	117.353	6.259e-05	3.473e-06	3.48
FALSE	High	MILQQDFTSIR		0.000362045	0.000237236	1	1	104	Q08AH1	0	1351.7	High	2	676.356	-0.05	-3e-05	121.488	6.437e-05	2.982e-09	3.5
FALSE	High	MINLSEPDTIDER		2.99079e-05	0.000237236	1	1	98	Q14651	0	1532.73	High	2	766.865	-2.14	-0.00164	99.6267	6.435e-05	1.728e-12	3.19
FALSE	High	MNAQGNLDLR		0.00278494	0.000237236	1	1	11	O95425	0	1131.56	High	2	566.283	1.75	0.00099	46.5763	5.469e-05	2.687e-06	2.02
FALSE	High	MNAGSDPVVIVSAAR	1xAcetyl [N-Term]	2.43291e-08	0.000237236	1	1	82	Q9BWD1	0	1528.78	High	2	764.891	-3.08	-0.00235	144.49	7.19e-05	6.305e-16	4.49
FALSE	High	MMETFQQLITYK		0.000713644	0.000237236	1	1	8	Q05086	0	1532.75	High	2	766.878	0.53	0.00041	150.887	6.557e-05	3.087e-08	1.61
FALSE	High	MLVVLLQGTR		0.00123423	0.000237236	1	1	215	P08133	0	1129.68	High	2	565.34	-2.47	-0.00139	132.297	6.435e-05	7.38e-08	2.6
FALSE	High	MLVSYYR		0.0174765	0.000237236	1	1	38	Q12768	0	931.471	High	2	466.239	0.1	4e-05	66.8707	6.435e-05	2.816e-06	1.71
FALSE	High	MLVNENFEEYLR	1xOxidation [M1]	1.36509e-05	0.000237236	1	1	21	P09455	0	1572.74	High	2	786.871	-0.94	-0.00074	134.524	6.17e-05	1.043e-10	2.46
FALSE	High	MKQELEAEYLAVFK		5.92571e-05	0.000237236	1	1	39	Q9Y5X3	1	1698.88	High	3	566.964	0.39	0.00022	132.126	7.19e-05	4.962e-10	4.07
FALSE	High	MLVLDEADEMLNK	1xOxidation [M]	1.94091e-05	0.000237236	1	1	129	P38919	0	1536.73	High	2	768.868	0.02	2e-05	129.861	6.435e-05	3.181e-11	3.32
FALSE	High	MLTAQDMSYDEAR		0.0168785	0.000237236	1	1	7	Q01082	0	1530.66	High	2	765.832	-0.32	-0.00025	73.0018	7.389e-05	3.447e-05	1.65
FALSE	High	MLSLQYPDVYR	1xAcetyl [N-Term]	0.0003098	0.000237236	1	1	132	P48147	0	1426.7	High	2	713.856	0.45	0.00032	180.541	6.558e-05	8.877e-10	2.63
FALSE	High	MLSLPEELAR		0.0173899	0.000237236	1	1	2	Q9P0J1	0	1158.62	High	2	579.812	-1.49	-0.00086	122.003	7.19e-05	4.16e-05	2.61
FALSE	High	MISDAIPELK		0.000311361	0.000237236	1	1	414	P40926	0	1116.6	High	2	558.802	-1.05	-0.00059	110.59	6.437e-05	4.576e-09	2.62
FALSE	High	MLQSLAGSSCVR	1xAcetyl [N-Term]; 1xCarbamidomethyl [C10]	0.00621438	0.000237236	1	1	6	O00180	0	1350.65	High	2	675.828	-1.44	-0.00097	133.633	5.469e-05	1.178e-05	2.38
FALSE	High	MLQPSSSPLWGK		0.000574927	0.000237236	1	1	39	Q9Y3T9	0	1330.68	High	2	665.845	0.21	0.00014	104.436	6.437e-05	1.178e-07	2.04
FALSE	High	MLTATQYIAPLMANFDPSVSR		2.16769e-06	0.000237236	1	1	4	Q6UX71	0	2326.16	High	3	776.056	-1.49	-0.00115	187.709	6.989e-05	1.382e-13	7.14
FALSE	High	NLVELAELELK		0.000436055	0.000237236	1	1	649	Q9UNH7	0	1270.73	High	2	635.866	-0.79	-0.0005	169.735	6.435e-05	1.102e-08	1.49
FALSE	High	MKPLVVFVLGGPGAGK	1xOxidation [M1]	0.0202852	0.000237236	1	1	4	P30085	0	1585.91	High	3	529.308	-3.25	-0.00172	131.609	6.17e-05	9.664e-05	2.96
FALSE	High	MKGPEPVVSQIIDK		0.000133801	0.000237236	1	1	34	P51654	1	1540.84	High	2	770.923	-1.24	-0.00096	92.4162	7.079e-05	1.634e-07	1.81
FALSE	High	MDQIAPESDYSLR		0.00222165	0.000237236	1	1	19	Q14149	0	1524.7	High	2	762.853	-1.29	-0.00098	86.3729	6.435e-05	9.463e-08	2.05
FALSE	High	MEADLSGFNIDAPR		0.00068208	0.000237236	1	1	17	Q96NB2	0	1535.72	High	2	768.365	4.45	0.00342	123.703	5.469e-05	2.054e-07	2.93
FALSE	High	MEEADALIESLCR	1xCarbamidomethyl [C12]	6.01455e-07	0.000237236	1	1	128	Q99460	0	1536.7	High	2	768.853	-2.52	-0.00193	145.169	6.435e-05	1.198e-15	4.09
FALSE	High	MEEEGVKEAGEKPR	1xAcetyl [N-Term]	4.1468e-05	0.000237236	1	1	22	Q8TD55	1	1630.77	High	3	544.263	0.32	0.00017	32.4194	7.19e-05	3.843e-10	3.2
FALSE	High	MEGVAVVTAGSVGAAK	1xAcetyl [N-Term]	0.00600018	0.000237236	1	1	33	Q9BYE7	0	1488.77	High	2	744.888	-2.89	-0.00215	144.111	6.725e-05	4.585e-06	2.36
FALSE	High	MELEAMSR	1xAcetyl [N-Term]; 1xOxidation [M6]	0.0030791	0.000237236	1	1	49	P61165	0	1024.44	High	2	512.726	0.1	5e-05	75.7591	6.17e-05	2.758e-06	1.62
FALSE	High	MENQSENNDIDEVIIPTAPLYK	1xOxidation [M1]	0.0108296	0.000237236	1	1	6	Q99816	0	2549.21	High	3	850.401	-7.29	-0.00619	155.101	6.558e-05	5.489e-06	2.62
FALSE	High	MESVFNHAIR		0.0174765	0.000237236	1	1	25	Q7L576	0	1203.59	High	2	602.297	-6.48	-0.0039	61.2476	6.558e-05	1.12e-05	1.54
FALSE	High	METVVTSPMEGTVR		0.00158674	0.000237236	1	1	10	P11498	0	1536.74	High	2	768.873	-0.54	-0.00041	87.703	5.96e-05	9.694e-07	2.11
FALSE	High	MFADYLAHESR		3.24132e-05	0.000237236	1	1	243	O14579	0	1339.61	High	2	670.307	-2.3	-0.00154	80.2426	6.435e-05	2.08e-10	1.83
FALSE	High	MFEGEMASLTAILK	1xOxidation [M1]	3.84519e-06	0.000237236	1	1	17	Q9HA64	0	1556.77	High	2	778.888	-0.27	-0.00021	176.345	6.725e-05	2.184e-12	3.81
FALSE	High	MFFLFPDPHFK		0.0146092	0.000237236	1	1	76	Q9UBP6	0	1425.7	High	2	713.348	-9.47	-0.00675	180.042	6.557e-05	4.404e-06	2.48
FALSE	High	MFQDIGVSK		0.0127056	0.000237236	1	1	12	Q13616	0	1024.51	High	2	512.76	-1.03	-0.00053	69.4628	7.503e-05	6.27e-05	1.9
FALSE	High	MFSDEILLSLTR		1.35143e-05	0.000237236	1	1	25	Q7Z4H8	0	1424.75	High	2	712.875	-1.78	-0.00127	184.289	6.259e-05	1.873e-09	3.11
FALSE	High	MFVEEVSTGQECGVVLDK	1xCarbamidomethyl [C12]	2.59806e-05	0.000237236	1	1	24	P49588	0	2026.95	High	3	676.32	-0.9	-0.00061	119.021	6.259e-05	4.182e-11	4.29
FALSE	High	MFVEEVSTGQECGVVLDK	1xCarbamidomethyl [C12]; 1xOxidation [M1]	4.08472e-05	0.000237236	1	1	12	P49588	0	2042.94	High	2	1021.97	0.08	8e-05	104.751	6.435e-05	3.373e-11	3.6
FALSE	High	MFVLDEADEMLSR		5.80593e-08	0.000237236	2	2	733	P60842; Q14240	0	1555.71	High	2	778.358	-2.45	-0.00191	171.515	6.435e-05	6.305e-16	3.85
FALSE	High	MKGEAEDILETEK		0.0015319	0.000237236	1	1	19	Q9HBL7	1	1492.72	High	3	498.246	1.61	0.0008	54.078	5.469e-05	9.047e-07	2.59
FALSE	High	MHSLATAAPVPTTLAQVDR	1xAcetyl [N-Term]	0.000477351	0.000237236	1	1	15	Q92600	0	2021.05	High	3	674.354	-0.57	-0.00039	147.22	7.389e-05	2.967e-08	2.88
FALSE	High	MHGGGPTVTAGLPLPK		1.96957e-09	0.000237236	1	1	409	P11586	0	1532.83	High	2	766.915	-2.07	-0.00158	94.9217	6.435e-05	6.305e-16	3.1
FALSE	High	MHGGGPSVTAGVPLKK		7.39287e-05	0.000237236	1	1	4	Q6UB35	1	1535.84	High	2	768.421	-0.97	-0.00075	40.3367	7.478e-05	1.231e-07	3.06
FALSE	High	MHAPPINMESVHMK	1xOxidation [M1]	0.00147155	0.000237236	1	1	20	P48444	0	1637.76	High	3	546.59	-2.86	-0.00156	58.0895	6.17e-05	6.865e-07	2.79
FALSE	High	MGSQVIIPYR		0.000285857	0.000237236	1	1	247	Q16795	0	1163.62	High	2	582.314	-2.16	-0.00126	92.7503	6.437e-05	8.806e-09	3.11
FALSE	High	MKPGATGESDLAEVLPQHK		2.11252e-12	0.000237236	1	1	144	Q709F0	0	2008.02	High	3	670.011	0.43	0.00029	77.3679	7.503e-05	6.305e-16	6.03
FALSE	High	MGSGIQYGDAALR		3.80631e-07	0.000237236	1	1	160	P20338	0	1338.65	High	2	669.828	1.79	0.0012	71.3543	5.469e-05	2.291e-13	2.87
FALSE	High	MGPGAASGGERPNLK	1xOxidation [M1]	3.06693e-05	0.000237236	1	1	66	Q9H0U4	0	1457.72	High	3	486.577	-1.01	-0.00049	17.6815	6.17e-05	4.765e-10	2.64
FALSE	High	MGMPSSLAHR		0.0110482	0.000237236	1	1	9	Q53H96	0	1086.52	High	2	543.762	-0.95	-0.00052	42.7159	6.144e-05	5.388e-06	1.91
FALSE	High	MGHLACFAGGMFALGADGSR	1xCarbamidomethyl [C6]	9.64835e-07	0.000237236	1	1	19	O60476	0	2025.91	High	3	675.974	-1.04	-0.0007	142.11	6.144e-05	5.309e-15	5.94
FALSE	High	MGGGSIEVSVPR	1xOxidation [M1]	0.0231905	0.000237236	1	1	1	Q96I24	0	1204.6	High	2	602.803	0.3	0.00018	66.5577	6.435e-05	5.783e-06	1.44
FALSE	High	MGFGFISMINR		0.000141409	0.000237236	1	1	99	Q6ZN17	0	1272.62	High	2	636.814	-2.33	-0.00148	170.81	7.19e-05	2.817e-09	3.44
FALSE	High	MFVLDEADEMLSR	1xOxidation [M10]	0.00856186	0.000237236	2	2	23	P60842; Q14240	0	1571.71	High	2	786.357	-0.9	-0.00071	131.213	6.725e-05	9.27e-06	1.7
FALSE	High	MGPLGLDHMASSIER	1xOxidation [M1]	2.27946e-06	0.000237236	1	1	195	P52272	0	1629.77	High	3	543.928	-1.7	-0.00092	98.0868	6.435e-05	6.926e-15	4.23
FALSE	High	IVQVALNGLENILR		6.10596e-07	0.000237236	1	3	53	P52294	0	1551.92	High	2	776.46	-5.36	-0.00416	184.609	6.435e-05	6.305e-16	4.27
FALSE	High	NLVQCGDFPHLLVYGPSGAGK	1xCarbamidomethyl [C5]	3.56622e-05	0.000237236	1	1	7	P40938	0	2229.11	High	3	743.708	-0.69	-0.00051	144.866	6.557e-05	1.218e-12	2.49
FALSE	High	NMAIQQELEK		0.00251885	0.000237236	1	1	43	O95630	0	1203.6	High	2	602.307	2.54	0.00153	65.4787	6.557e-05	1.48e-06	2.46
FALSE	High	QPSYVPAPLR		0.0129617	0.000237236	1	1	30	Q8WWI1	0	1127.62	High	2	564.316	2.82	0.00159	78.6806	5.469e-05	4.561e-05	1.99
FALSE	High	QPTFCSHCTDFIWGFGK	2xCarbamidomethyl [C5; C8]	0.000427374	0.000237236	1	2	27	P05771	0	2087.91	High	3	696.642	0.01	1e-05	142.103	6.557e-05	3.068e-09	3.44
FALSE	High	QQLALYTEK		0.00707882	0.000237236	1	1	59	P40222	0	1093.59	High	2	547.297	-1.46	-0.0008	56.9881	7.265e-05	3.953e-05	1.81
FALSE	High	QQLDYGIYVINQAGDTIFNR		0.00216655	0.000237236	1	1	1	P15291	0	2328.16	High	3	776.721	-6.15	-0.00478	184.879	6.725e-05	6.076e-07	3.91
FALSE	High	QQLSLYMDKFEEFQTTMAK		4.60857e-05	0.000237236	1	1	2	Q9NUQ3	1	2338.11	High	3	780.037	-5.31	-0.00414	163.606	5.469e-05	1.483e-09	3.07
FALSE	High	QQNPGHTLEAGWFLLR		2.26827e-05	0.000237236	1	1	104	P51606	0	1866.96	High	3	622.991	-1.78	-0.00111	148.427	6.17e-05	2.703e-10	4.42
FALSE	High	QQPEVEVTHETLQR		0.000244605	0.000237236	1	1	22	O60437	0	1693.85	High	3	565.288	0.25	0.00014	48.6666	6.144e-05	1.135e-09	4.6
FALSE	High	QQQEILAAKPWTK		0.00211282	0.000237236	1	1	41	Q92905	0	1540.85	High	3	514.288	0.97	0.0005	70.6142	6.259e-05	9.087e-07	2.76
FALSE	High	QQTDFLDIYHAFR		0.0012036	0.000237236	1	1	40	Q6P1Q0	0	1653.8	High	3	551.94	1.44	0.00079	151.144	6.387e-05	1.096e-07	3.62
FALSE	High	QQVAPTDDETGK		0.00223283	0.000237236	1	1	18	Q13813	0	1288.6	High	2	644.803	-2.89	-0.00186	32.4944	6.725e-05	6.495e-07	1.72
FALSE	High	QQYAWLCSQLR	1xCarbamidomethyl [C7]	0.00111621	0.000237236	1	1	7	Q8N6R0	0	1452.71	High	2	726.855	-1.59	-0.00116	111.746	5.96e-05	5.007e-07	1.47
FALSE	High	QRQEELCLAR	1xCarbamidomethyl [C7]	0.0109931	0.000237236	1	1	34	P02753	1	1302.66	High	3	434.891	0.17	7e-05	31.9681	5.469e-05	3.347e-05	2.68
FALSE	High	QSCWDLER	1xCarbamidomethyl [C3]	0.0143925	0.000237236	1	1	5	Q08378	0	1093.47	High	2	547.239	-2.17	-0.00118	56.2932	7.478e-05	0.0002033	1.99
FALSE	High	QSICNLLCR	2xCarbamidomethyl [C4; C8]	0.00457708	0.000237236	1	1	4	Q96Q15	0	1163.57	High	2	582.286	-1.69	-0.00098	89.8535	6.501e-05	2.514e-06	2.31
FALSE	High	QPPDTFVDAFER		0.00109951	0.000237236	1	1	111	Q9Y2P5	0	1421.67	High	2	711.337	-2.12	-0.00151	121.954	6.435e-05	1.632e-09	2.36
FALSE	High	QSLETICLLLAYK	1xCarbamidomethyl [C7]	7.85191e-06	0.000237236	1	3	47	P62136	0	1551.85	High	2	776.424	-2.17	-0.00168	181.095	6.17e-05	3.702e-11	4.5
FALSE	High	QSILVLWDINKR		0.000211421	0.000237236	1	1	22	Q7Z5P4	1	1484.86	High	2	742.933	-0.2	-0.00015	144.675	7.503e-05	4.895e-08	3.22
FALSE	High	QSQDEPLR		0.0134222	0.000237236	1	1	229	Q13148	0	972.475	High	2	486.739	-4.73	-0.0023	16.0296	6.435e-05	2.618e-05	1.93
FALSE	High	QSQVVFVLTGDCDDR	1xCarbamidomethyl [C12]	0.00382079	0.000237236	1	1	2	Q96RW7	0	1738.81	High	2	869.904	-3.04	-0.00264	118.05	7.503e-05	7.651e-06	2.34
FALSE	High	QSSMTVMEAQESPLFNNVK		0.00676682	0.000237236	1	1	4	Q9BRG1	0	2140	High	3	714.007	0.49	0.00035	131.311	6.558e-05	1.198e-06	3.25
FALSE	High	QSVEADINGLR		0.00211282	0.000237236	1	3	13	Q2M2I5	0	1201.62	High	2	601.312	-1.14	-0.00069	73.0731	6.725e-05	6.18e-07	2.58
FALSE	High	QSVEDILK		0.0226232	0.000237236	1	1	155	P36871	0	931.509	High	2	466.258	-1.62	-0.00075	76.9874	6.725e-05	0.0001546	1.3
FALSE	High	QTALELAR		0.0183673	0.000237236	1	1	104	Q8NBN7	0	901.51	High	2	451.258	-1.6	-0.00072	48.8095	5.96e-05	9.934e-05	1.82
FALSE	High	QTASVTLQAIAAQNAAVQAVNAHSNILK		3.18699e-22	0.000237236	1	1	370	Q16891	0	2832.53	High	3	944.847	-2.07	-0.00195	161.605	7.28067e-05	4.79545e-24	9.88
FALSE	High	QTFSPFGQIMEIR		4.02318e-06	0.000237236	1	2	33	Q01085	0	1553.78	High	2	777.394	2.31	0.00179	171.543	5.469e-05	1.716e-11	3.68
FALSE	High	QTGIVLNRPVLR		0.000288746	0.000237236	1	1	12	Q13435	0	1365.83	High	2	683.42	0.14	0.0001	78.2942	6.437e-05	6.297e-08	2.73
FALSE	High	QTIAAISELTFR		0.00851913	0.000237236	1	1	4	Q8N2Z9	0	1349.74	High	2	675.375	0.65	0.00044	139.678	6.144e-05	2.997e-06	2.65
FALSE	High	QTLDALNYLHDNK		2.93095e-06	0.000237236	1	1	58	Q9H2G2	0	1544.77	High	2	772.888	-0.97	-0.00075	96.8827	6.437e-05	6.557e-14	4.23
FALSE	High	QTLDQLSEIGQDVGQLLDNSK		2.31386e-07	0.000237236	1	1	8	P46939	0	2301.16	High	3	767.722	-2.77	-0.00212	186.901	6.725e-05	8.366e-15	6.44
FALSE	High	QTIGLALQGK		0.0234213	0.000237236	1	1	7	Q13206	0	1028.61	High	2	514.808	-2.1	-0.00108	73.5794	6.501e-05	6.796e-05	1.77
FALSE	High	QSLLDMAQTWGEFR	1xOxidation [M6]	0.00521449	0.000237236	1	1	5	O15382	0	1697.8	High	2	849.404	3.33	0.00282	151.334	7.049e-05	9.251e-06	2.39
FALSE	High	QPLWNHLLNYYK		0.0199854	0.000237236	1	1	17	Q92900	0	1588.83	High	3	530.281	0.53	0.00028	132.728	6.17e-05	9.393e-05	2.18
FALSE	High	QPLGATSGASLK		8.90432e-05	0.000237236	1	1	53	Q9HCD5	0	1129.62	High	2	565.314	-0.78	-0.00044	40.1507	6.437e-05	5.521e-10	3.04
FALSE	High	QPHVGDYR		0.0183673	0.000237236	1	1	146	Q06323	0	971.469	High	2	486.238	-0.82	-0.0004	14.7423	5.469e-05	8.633e-05	1.26
FALSE	High	QKWEAEPVYVQR		0.000825629	0.000237236	1	1	14	P25311	1	1532.79	High	2	766.895	-1.61	-0.00124	59.3045	6.144e-05	1.699e-08	2.98
FALSE	High	QIDAPGDPFPLNPR		0.000244605	0.000237236	1	1	21	Q2NL82	0	1536.78	High	2	768.892	-3.07	-0.00236	121.306	6.144e-05	6.164e-09	2.95
FALSE	High	QLDLNPNR		0.0161393	0.000237236	1	1	64	Q9NZB2	0	969.511	High	2	485.258	-2.08	-0.00101	42.1788	6.17e-05	6.26e-05	2.44
FALSE	High	QLEAIDQLHLEYAK		0.0120871	0.000237236	1	1	119	O43707	0	1670.87	High	3	557.629	-0.93	-0.00052	114.228	7.19e-05	1.999e-05	2.74
FALSE	High	QLEEEKNSLQEQQEEEEEARK		0.00253153	0.000237236	1	1	8	P35580	2	2603.21	High	3	868.399	-9.69	-0.00841	34.4257	7.478e-05	1.76e-05	1.44
FALSE	High	QLEFCFSR	1xCarbamidomethyl [C5]	0.00526704	0.000237236	1	1	52	Q71RC2	0	1086.5	High	2	543.755	-1.33	-0.00072	101.423	5.96e-05	9.33e-06	1.75
FALSE	High	QLEPLVAPLADGK		0.000583663	0.000237236	1	1	4	Q96JC1	0	1350.76	High	2	675.884	-0.81	-0.00055	122.574	6.558e-05	3.922e-09	3.09
FALSE	High	QLLLESQSQLDAAK		5.80406e-11	0.000237236	1	1	610	Q9P2E9	0	1543.83	High	2	772.418	-2.72	-0.0021	94.2423	7.503e-05	6.305e-16	4.14
FALSE	High	QLLLTADDRVNPCIGGVILFHETLYQK	1xCarbamidomethyl [C13]	4.08432e-06	0.000237236	1	1	19	P04075	1	3113.65	High	4	779.167	0.06	5e-05	179.577	6.144e-05	1.309e-13	8.41
FALSE	High	QLLSNELLLTQMEK		0.000979485	0.000237236	1	1	44	Q9HAV4	0	1659.9	High	2	830.454	1.19	0.00099	154.348	8.17e-05	7.81e-07	3.32
FALSE	High	QLITVTMSSDSR		0.000224569	0.000237236	1	1	114	O00330	0	1337.67	High	2	669.339	-1.58	-0.00106	83.4543	6.725e-05	6.848e-09	2.57
FALSE	High	QIIVDPLSFSEER		2.90192e-05	0.000237236	1	1	266	P35221	0	1532.8	High	2	766.902	0.29	0.00022	152.592	6.437e-05	1.083e-11	2.82
FALSE	High	QIMHHFIPDLLFAQR		0.00424533	0.000237236	1	1	1	Q96ST3	0	1865.98	High	3	622.665	-1.72	-0.00107	144.422	6.922e-05	1.429e-06	2.1
FALSE	High	QINLTDYPIPR		0.00540073	0.000237236	1	1	7	Q9UGU0	0	1329.72	High	2	665.358	-5.34	-0.00355	119.619	6.989e-05	2.055e-06	2.72
FALSE	High	QLNNWAVYR		0.0175637	0.000237236	1	1	5	A6NHR9	0	1163.6	High	2	582.297	-7.02	-0.00408	80.6196	6.558e-05	5.689e-05	1.64
FALSE	High	QLPCNHLFHDGCIVPWLEQHDSCPVCR	4xCarbamidomethyl [C4; C12; C23; C26]	0.00384001	0.000237236	1	1	4	Q9BV68	0	3374.51	High	5	675.706	-1.59	-0.00107	140.198	7.478e-05	3.158e-05	3.97
FALSE	High	QLSEYEGILDASK		0.00100441	0.000237236	1	1	5	Q8WYL5	0	1452.72	High	2	726.859	-7.27	-0.00528	106.303	6.17e-05	3.36e-07	2.63
FALSE	High	QPDSGISSIR		0.000651911	0.000237236	1	1	302	P04843	0	1059.54	High	2	530.275	0.21	0.00011	35.6763	6.435e-05	1.464e-07	2.64
FALSE	High	QNVAYEYLCHLEEAKR	1xCarbamidomethyl [C9]	0.0002257	0.000237236	1	1	14	P46940	1	2022.97	High	3	674.994	-1.42	-0.00096	111.027	6.501e-05	5.916e-09	3.05
FALSE	High	QNLLSVGDYR		0.00656647	0.000237236	1	1	33	O60264	0	1164.6	High	2	582.804	-0.01	0	90.2028	6.558e-05	3.214e-06	1.41
FALSE	High	QNIAYEYLCHLEEAK	1xCarbamidomethyl [C9]	8.33844e-08	0.000237236	1	1	46	Q13576	0	1880.88	High	2	940.943	-3.13	-0.00295	139.33	6.435e-05	6.305e-16	3.44
FALSE	High	QNLAEAITLAER		0.018736	0.000237236	1	1	6	Q8TBA6	0	1328.72	High	2	664.861	-0.93	-0.00062	114.084	6.989e-05	2.893e-05	1.88
FALSE	High	QNGRDPPDPYVSLLLLPDK		0.00591065	0.000237236	1	1	16	Q9BSJ8	1	2137.13	High	3	713.041	-9.41	-0.00671	179.448	5.469e-05	1.068e-05	3.37
FALSE	High	QTLGYHVYPTCR	1xCarbamidomethyl [C11]	0.00603032	0.000237236	1	1	13	O43847	0	1494.72	High	3	498.91	-1.03	-0.00051	54.1455	7.049e-05	1.211e-05	1.91
FALSE	High	QMLLFTHIR		0.00582244	0.000237236	1	1	47	Q7Z6Z7	0	1158.65	High	2	579.826	-1.18	-0.00068	103.157	6.259e-05	3.835e-06	2.86
FALSE	High	QMFSSYPTTTVLPTR		0.0111591	0.000237236	1	1	15	Q15751	0	1728.86	High	2	864.937	2.3	0.00199	123.261	7.389e-05	1.504e-05	2.91
FALSE	High	QMFFVISLDPPIK		9.55365e-05	0.000237236	1	1	40	Q08945	0	1534.83	High	2	767.919	-2	-0.00153	187.789	6.437e-05	1.724e-08	2.58
FALSE	High	QMEKDETVSDCSPHIANIGR	1xCarbamidomethyl [C11]; 1xOxidation [M2]	4.6987e-12	0.000237236	1	1	36	P47756	1	2303.04	High	3	768.349	-2.8	-0.00215	49.5332	6.17e-05	6.305e-16	6.18
FALSE	High	QLTLLESDLYR		0.00551012	0.000237236	1	2	5	Q07889	0	1350.73	High	2	675.864	-4.78	-0.00323	133.814	6.558e-05	7.384e-07	2.23
FALSE	High	QLSQALDTSNVMVK		1.77279e-06	0.000237236	1	1	39	Q27J81	0	1533.79	High	2	767.4	-0.72	-0.00055	92.2793	6.17e-05	2.264e-12	2.93
FALSE	High	QISPQPSTGLIYLIGHPEGQIK		4.40378e-07	0.000237236	1	1	5	Q6SJ93	0	2376.29	High	3	792.768	-1.37	-0.00109	156.422	6.144e-05	9.712e-16	5.69
FALSE	High	QMGFPLIYVEAEQVEDDR		5.38476e-07	0.000237236	1	1	36	P55786	0	2139.01	High	3	713.673	-1.33	-0.00095	184.711	6.435e-05	6.305e-16	5.36
FALSE	High	QKHSQAVEELAEQLEQTKR		0.000243379	0.000237236	1	1	17	P35579	2	2252.16	High	4	563.796	-0.63	-0.00036	80.5208	6.501e-05	6.883e-09	5.55
FALSE	High	QTLMWSATWPK		0.000404383	0.000237236	2	2	315	Q92841; P17844	0	1348.67	High	2	674.838	-2.1	-0.00141	137.318	6.435e-05	9.338e-09	3.26
FALSE	High	QTQLALEEK		0.0152792	0.000237236	1	1	15	Q9BX97	0	1059.57	High	2	530.288	-0.25	-0.00013	39.4295	5.96e-05	6.994e-05	1.33
FALSE	High	RDIDNLVQR		6.82146e-05	0.000237236	1	1	80	P49257	1	1128.61	High	2	564.809	-0.66	-0.00037	37.2191	6.557e-05	2.65e-10	3.29
FALSE	High	RDNELIGQTVR		0.0211065	0.000237236	1	1	6	O00267	1	1300.7	High	3	434.236	-3.15	-0.00137	35.3849	5.469e-05	0.0001117	2.47
FALSE	High	RDPDEWR		0.00534685	0.000237236	1	1	24	Q9NZ43	1	973.449	High	2	487.227	-1.84	-0.0009	17.3807	7.265e-05	2.477e-05	2.41
FALSE	High	RECPSDECGAGVFMASHFDR	2xCarbamidomethyl [C3; C8]	1.34465e-05	0.000237236	1	1	52	P62979	1	2327.96	High	4	582.745	0.04	2e-05	84.4949	6.387e-05	3.049e-11	5.74
FALSE	High	REDIFYTSK		0.0130265	0.000237236	2	4	23	P52895; Q04828	1	1158.58	High	2	579.792	-1.74	-0.00101	39.1266	6.725e-05	2.14e-05	2.4
FALSE	High	REEAVQQMADALQYLQK		0.000912936	0.000237236	1	3	4	A8K0Z3	1	2021.01	High	3	674.342	-0.78	-0.00053	142.927	6.17e-05	2.808e-07	3.76
FALSE	High	REELSNVLAAMR		3.9621e-08	0.000237236	1	1	3	Q9Y3U8	1	1388.73	High	2	694.871	1.87	0.0013	108.557	5.469e-05	3.631e-15	4.1
FALSE	High	REEMEQLFHDDQGGVTR		0.000642155	0.000237236	1	1	4	Q15643	1	2046.93	High	4	512.487	-1.76	-0.0009	69.4181	6.922e-05	2.776e-08	4.22
FALSE	High	RELALECDYQR	1xCarbamidomethyl [C7]	0.0156644	0.000237236	1	1	4	Q8NI60	1	1452.69	High	3	484.9	-2.13	-0.00103	46.5513	6.79e-05	3.99e-05	2.66
FALSE	High	REVDDLGPEVGDIK		0.00516246	0.000237236	1	1	7	O43143	1	1541.78	High	3	514.597	-2	-0.00103	74.6111	7.478e-05	4.789e-05	2.65
FALSE	High	RFDEILEVSDGIMVAR	1xOxidation [M13]	6.29296e-07	0.000237236	1	1	45	P30613	1	1865.94	High	3	622.653	1.03	0.00064	137.103	6.558e-05	1.905e-12	5.19
FALSE	High	RFDLQQLQR		0.000173779	0.000237236	1	1	9	Q13948	1	1203.66	High	2	602.333	-0.45	-0.00027	67.8652	6.144e-05	5.352e-10	3.05
FALSE	High	RFEECISQSAVK	1xCarbamidomethyl [C5]	0.000855194	0.000237236	1	1	40	O95140	1	1453.71	High	3	485.242	0.86	0.00042	41.5203	5.96e-05	3.018e-07	3.26
FALSE	High	RFGCTVDMNIALTTFIPHDK	1xCarbamidomethyl [C4]	4.08388e-07	0.000237236	1	1	5	P35573	1	2336.15	High	3	779.385	-5.03	-0.00391	161.608	6.387e-05	1.027e-14	6.25
FALSE	High	RDDSTKLELALTGGEAK		2.07179e-06	0.000237236	1	1	9	Q92667	2	1803.94	High	3	601.987	0.77	0.00047	74.2282	5.96e-05	3.571e-12	6.42
FALSE	High	RFLVHDSFWALPEQFLGNK		1.40629e-09	0.000237236	1	1	221	P98160	1	2304.19	High	3	768.733	-3.33	-0.00256	181.778	7.503e-05	6.305e-16	6.11
FALSE	High	RGDFIHVMDNSDPNWWK		0.00128485	0.000237236	1	1	18	P62993	1	2116.97	High	4	529.996	-1.64	-0.00087	131.254	5.469e-05	6.548e-07	2.31
FALSE	High	RGGNIILACR	1xCarbamidomethyl [C9]	5.2253e-06	0.000237236	1	1	53	Q8NBN7	1	1129.63	High	2	565.316	-0.84	-0.00047	36.6169	6.435e-05	4.323e-12	3.91
FALSE	High	RGGTWFAGFGR		0.00435316	0.000237236	1	1	13	P49821	1	1211.61	High	3	404.54	-0.84	-0.00034	91.5393	7.19e-05	2.599e-06	2.14
FALSE	High	RGHVTQDAPIPGSPLYTIK		0.000706506	0.000237236	1	1	24	Q15029	1	2050.11	High	3	684.041	0.15	0.0001	86.9731	6.922e-05	5.537e-08	3.65
FALSE	High	RGLESNVNVELLNALHSHMINK		1.35766e-09	0.000237236	1	1	21	Q15063	1	2488.31	High	4	622.833	0.52	0.00033	146.305	5.469e-05	6.305e-16	6.44
FALSE	High	RGSLITSLLR		5.25164e-06	0.000237236	1	1	60	Q53FA7	1	1115.69	High	2	558.349	0.86	0.00048	104.244	7.19e-05	4.675e-11	4.16
FALSE	High	RHEILQWVLQTDSQQ		1.39193e-11	0.000237236	1	1	15	Q96AG4	1	1880.96	High	2	940.986	1.31	0.00123	131.03	5.469e-05	6.305e-16	4.52
FALSE	High	RKPADLQNLAPGTHPPFITFNSEVK		7.92787e-10	0.000237236	1	1	78	Q9Y696	1	2777.47	High	4	695.124	-0.1	-7e-05	120.545	6.922e-05	6.305e-16	7.56
FALSE	High	RLEAEQAR		0.00228961	0.000237236	1	1	46	Q14244	1	972.522	High	2	486.763	-2.49	-0.00121	12.008	6.387e-05	4.043e-07	3.13
FALSE	High	RLETELDGLR		2.47014e-07	0.000237236	1	1	249	P46952	1	1201.65	High	2	601.33	-0.23	-0.00014	63.9358	6.437e-05	8.078e-15	4.09
FALSE	High	RLETHYR		0.0091371	0.000237236	1	1	8	P23378	1	974.517	High	2	487.761	-2.37	-0.00115	12.008	6.387e-05	6.694e-06	2.53
FALSE	High	RLETLLR		0.000223442	0.000237236	1	1	240	O95816	1	900.563	High	2	450.784	-1.06	-0.00048	45.5263	6.557e-05	1.274e-08	2.84
FALSE	High	RLEVLDSTK		0.000595517	0.000237236	1	2	111	P47985	1	1060.6	High	2	530.805	2.03	0.00108	34.0656	5.469e-05	1.595e-07	2.71
FALSE	High	RLFGGQIVGQALVAAAK		0.000316093	0.000237236	1	1	4	O14734	1	1699	High	3	567.004	-1.6	-0.00091	131.687	6.922e-05	6.309e-09	3.71
FALSE	High	RFSFSGNTLVSSSADPEGHFETPIWIER		3.56433e-10	0.000237236	1	1	35	Q14697	1	3166.52	High	4	792.386	-0.39	-0.00031	161.125	7.503e-05	6.305e-16	7.72
FALSE	High	RDDSNESDVVESLDEIYHTGTFAQIHEMQDLGDK		0.000731807	0.000237236	1	1	10	P36776	1	3893.74	High	5	779.551	-3.99	-0.00311	176.508	6.387e-05	4.006e-08	2.25
FALSE	High	RCVDEGLLDCK	2xCarbamidomethyl [C2; C10]	0.000170319	0.000237236	1	1	34	Q9BSE5	1	1364.63	High	2	682.818	-1.26	-0.00086	47.1575	7.503e-05	6.725e-08	1.98
FALSE	High	RCLYASVLTAQPR	1xCarbamidomethyl [C2]	1.73731e-07	0.000237236	1	1	142	P13639	1	1534.82	High	2	767.912	0.63	0.00048	78.2087	6.558e-05	2.724e-13	1.74
FALSE	High	QTSEILAVQNLLQK		4.10491e-06	0.000237236	1	1	52	Q9BZF9	0	1584.9	High	2	792.95	-2.31	-0.00183	151.099	7.19e-05	2.447e-12	2.91
FALSE	High	QTTTGSAVPIR		0.0146822	0.000237236	1	1	2	O00763	0	1130.62	High	2	565.81	-2.73	-0.00154	35.0543	6.387e-05	1.758e-05	1.3
FALSE	High	QTTVSNSQQAYQEAFEISKK		5.71902e-08	0.000237236	1	1	8	P31946	1	2287.12	High	3	763.046	1.42	0.00108	88.852	5.469e-05	7.15e-15	6.76
FALSE	High	QTVFLLEKPFSVK		0.000959991	0.000237236	1	1	7	O60678	0	1535.88	High	2	768.444	-1.88	-0.00145	134.077	6.501e-05	1.083e-07	3.1
FALSE	High	QTVHSVFR		0.00615241	0.000237236	1	1	269	P28288	0	973.521	High	2	487.264	-0.36	-0.00017	22.4778	5.96e-05	1.25e-05	2.36
FALSE	High	QTWTYLQDER		0.00128485	0.000237236	1	1	227	P48449	0	1339.63	High	2	670.317	-0.07	-5e-05	76.9314	6.558e-05	2.915e-08	2.12
FALSE	High	QVDFLNWEVTDHNLHELR		6.26207e-06	0.000237236	1	1	48	Q9NV31	0	2265.1	High	4	567.031	-1.32	-0.00075	141.872	6.435e-05	2.94e-11	4.05
FALSE	High	QVEVLTNQR		0.0123308	0.000237236	1	1	5	P17661	0	1086.59	High	2	543.798	-1.07	-0.00058	34.4583	6.989e-05	1.194e-05	1.83
FALSE	High	QVFFELNGQLR		0.000613751	0.000237236	1	1	157	P11498	0	1350.72	High	2	675.86	-3.15	-0.00213	134.911	6.435e-05	2.41e-08	2.86
FALSE	High	QVGSISMDLQLTNK		1.94071e-06	0.000237236	1	1	140	Q10567	0	1533.79	High	2	767.4	-1.04	-0.0008	118.287	6.437e-05	3.738e-13	3.67
FALSE	High	QVLALQSQLADTKK		0.000735494	0.000237236	1	1	29	P35580	1	1542.88	High	3	514.966	-0.51	-0.00026	72.1536	7.19e-05	1.515e-06	2.43
FALSE	High	QVNNFLTSSWR		0.00591065	0.000237236	1	1	5	Q14999	0	1351.68	High	2	676.343	2.99	0.00202	115.08	7.478e-05	5.792e-05	3.14
FALSE	High	QVQELQAGPLNIDVAPGAPQEK		1.32424e-07	0.000237236	1	1	9	Q14789	0	2302.2	High	3	768.073	-0.34	-0.00026	136.395	6.17e-05	1.73e-14	5.33
FALSE	High	QVQHILASASPSGR		2.20086e-05	0.000237236	1	1	158	O94979	0	1450.78	High	3	484.262	-2.59	-0.00125	35.7811	6.435e-05	7.304e-11	4.46
FALSE	High	QVSASELHTSGILGPETLR		6.22866e-09	0.000237236	1	1	57	P58107	0	1995.05	High	3	665.69	1.73	0.00115	109.324	5.469e-05	6.305e-16	5.84
FALSE	High	QVSPIESLR		0.00704346	0.000237236	1	1	18	Q9H267	0	1028.57	High	2	514.79	-0.66	-0.00034	69.2998	6.437e-05	3.759e-06	2.35
FALSE	High	QVTVLELFR		0.000592531	0.000237236	1	2	45	P11169	0	1104.64	High	2	552.824	-0.23	-0.00013	158.77	7.19e-05	1.381e-07	2.69
FALSE	High	RCDIIIISGR	1xCarbamidomethyl [C2]	1.49423e-06	0.000237236	1	1	202	Q00341	1	1202.67	High	2	601.838	1.83	0.0011	70.7511	5.469e-05	2.799e-12	2.64
FALSE	High	RAVDSAEAR		0.0106685	0.000237236	1	1	8	Q9BW83	1	974.501	High	2	487.753	-3.56	-0.00174	10.8254	6.435e-05	7.121e-07	2.42
FALSE	High	RAQLADSFHLQQFFR		3.84395e-09	0.000237236	1	1	18	Q13813	1	1863.96	High	3	621.993	2.06	0.00128	139.55	5.469e-05	6.305e-16	5.36
FALSE	High	RAQEILSQLPIK		0.00147155	0.000237236	1	1	255	P35754	1	1395.83	High	2	698.42	0.18	0.00013	102.909	6.989e-05	3.398e-07	2.84
FALSE	High	RAPFDLFENKK		3.29025e-06	0.000237236	1	2	281	P08238	2	1364.73	High	2	682.87	0.44	0.0003	81.6053	7.478e-05	1.551e-09	3.08
FALSE	High	RAAQLCGAGLAAIVEK	1xCarbamidomethyl [C6]	0.00263529	0.000237236	1	1	5	Q2TB90	1	1627.89	High	3	543.303	-0.39	-0.00021	97.3894	6.144e-05	2.219e-07	3
FALSE	High	QTMASDPHSLEEFCSDPHAVAGALK	1xCarbamidomethyl [C14]	0.00556563	0.000237236	1	2	7	Q9Y3L3	0	2698.22	High	4	675.309	-3.73	-0.00251	108.817	7.478e-05	5.324e-05	3.57
FALSE	High	QYVGFATLPNQVHR		0.0066659	0.000237236	1	1	13	Q99719	0	1629.85	High	3	543.954	-1.81	-0.00098	91.6766	6.989e-05	3.224e-06	3.23
FALSE	High	QWVTLVVDVNQCLEGK	1xCarbamidomethyl [C12]	8.00885e-09	0.000237236	1	1	63	Q13576	0	1887.96	High	2	944.484	-1.81	-0.00171	175.681	6.79e-05	6.305e-16	5.12
FALSE	High	QWQLSHAQVLLHNVDNQAVLLDR		0.00141357	0.000237236	1	1	8	Q6ZMZ3	0	2697.42	High	4	675.109	-2.78	-0.00188	146.879	7.265e-05	2.763e-06	4.08
FALSE	High	QWLQEIDR		0.0147555	0.000237236	2	3	318	P62820; Q9H0U4	0	1087.55	High	2	544.28	-0.95	-0.00052	86.6476	6.557e-05	2.229e-05	2.47
FALSE	High	QWAGLVEK		0.0152792	0.000237236	1	1	333	P02649	0	930.504	High	2	465.755	-2.19	-0.00102	65.4023	6.435e-05	5.787e-05	1.26
FALSE	High	QVYGLNFASK		0.0016271	0.000237236	1	1	43	Q9UI08	0	1126.59	High	2	563.797	-1.5	-0.00084	87.8609	6.259e-05	2.579e-07	2.06
FALSE	High	QVVEEPSPQLPADK		0.000132462	0.000237236	1	1	45	P52564	0	1536.79	High	2	768.898	-1.56	-0.0012	71.1806	6.437e-05	3.183e-10	2.2
FALSE	High	QWVVGLLSR		0.0188293	0.000237236	1	1	26	Q9UHE5	0	1057.62	High	2	529.31	-1.51	-0.0008	136.122	7.389e-05	4.271e-05	2.21
FALSE	High	QHVTEAFQFHF		5.1996e-05	0.000237236	1	1	79	O43175	0	1390.65	High	2	695.828	-2.99	-0.00208	120.792	6.435e-05	3.905e-10	3.35
FALSE	High	QHPGLQSQVQTVLVR		1.57936e-05	0.000237236	1	1	12	A0PJX8	0	1689.94	High	3	563.984	-0.64	-0.00036	82.8315	6.922e-05	1.226e-11	3.83
FALSE	High	QHLSSLQYYCALNALQYR	1xCarbamidomethyl [C10]	3.74973e-06	0.000237236	1	1	7	Q8NEU8	0	2228.09	High	3	743.365	-4.98	-0.0037	135.707	6.17e-05	9.194e-12	4.82
FALSE	High	NSEPAGLETPEAK		0.0166285	0.000237236	1	1	6	P07814	0	1342.65	High	2	671.825	-4.1	-0.00275	54.1525	7.265e-05	0.0001625	1.32
FALSE	High	NSESFAAWCR	1xCarbamidomethyl [C9]	0.00570688	0.000237236	1	1	12	Q96KN1	0	1227.52	High	2	614.263	-2.56	-0.00157	72.3107	6.435e-05	5.158e-07	1.23
FALSE	High	NSGELEATSAFLASGQR		1.34408e-09	0.000237236	1	1	45	Q9NYB0	0	1737.84	High	2	869.421	-2.72	-0.00236	108.004	6.435e-05	6.305e-16	1.07
FALSE	High	NSLEFFTVLAQR		2.08245e-05	0.000237236	1	1	16	Q9BVP2	0	1424.75	High	2	712.881	1.19	0.00085	177.54	5.469e-05	3.459e-10	4
FALSE	High	NSLEILLGSIGR		1.49439e-05	0.000237236	1	1	476	Q9UBI1	0	1271.73	High	2	636.369	-0.99	-0.00063	174.005	6.558e-05	4.553e-11	3.63
FALSE	High	NSLPDALLPNLLDR		0.00545515	0.000237236	1	1	83	Q96N67	0	1550.85	High	2	775.932	1.73	0.00134	183.575	7.478e-05	5.183e-05	2.96
FALSE	High	NSLSDPNIDR		0.00266189	0.000237236	1	1	36	Q9NRY4	0	1130.54	High	2	565.775	-0.66	-0.00037	35.4487	6.259e-05	7.29e-07	1.98
FALSE	High	NSLTLEAVKR		0.000761832	0.000237236	1	1	45	Q96G03	1	1130.65	High	2	565.83	-0.25	-0.00014	44.9765	6.17e-05	1.989e-07	2.82
FALSE	High	NSLVSPAQEPAPLQTAMEPQTTVVHNATDGIK		1.8361e-07	0.000237236	1	1	4	Q13555	0	3344.68	High	3	1115.56	-3.48	-0.00388	137.855	6.558e-05	6.305e-16	4.07
FALSE	High	NSSYFVEWIPNNVK		4.35972e-07	0.000237236	2	7	617	Q9BUF5; P07437	0	1696.83	High	2	848.919	-0.94	-0.0008	154.538	6.437e-05	8.523e-15	3.75
FALSE	High	NTALTLACFQGR	1xCarbamidomethyl [C8]	2.99079e-05	0.000237236	1	2	28	Q8IWZ3	0	1351.68	High	2	676.343	0.14	9e-05	105.042	6.725e-05	1.269e-10	3.91
FALSE	High	NTEAVTLNFR		0.000487047	0.000237236	1	1	148	Q9UKF6	0	1164.6	High	2	582.803	-1.37	-0.0008	85.5354	6.437e-05	3.299e-08	2.22
FALSE	High	NTEQEEGGEAVHEVEVVIK		4.65269e-10	0.000237236	1	1	166	P00742	0	2096.01	High	3	699.343	-0.39	-0.00027	106.524	7.503e-05	6.305e-16	5.32
FALSE	High	NTESSAFGGSLPAK		0.00516246	0.000237236	1	1	10	Q7Z4H7	0	1365.66	High	2	683.332	-6.35	-0.00434	59.7131	6.558e-05	6.332e-07	1.89
FALSE	High	NSAVETVEQELLFVGSETGK		1.17372e-07	0.000237236	1	1	35	Q9Y2R4	0	2137.07	High	3	713.026	-0.47	-0.00033	186.201	6.725e-05	4.258e-15	5.69
FALSE	High	NTHATTHNAYDLEVIDIFK		0.000758013	0.000237236	1	1	11	P09874	0	2202.08	High	4	551.277	1.04	0.00057	148.397	5.469e-05	2.479e-07	3.43
FALSE	High	NTLFGTFHVAHSSSLDDVDHK		0.000113346	0.000237236	1	1	2	Q13586	0	2327.11	High	4	582.532	-0.09	-5e-05	93.9779	7.19e-05	1.809e-09	5.86
FALSE	High	NTLFNLSNFLDK		1.21602e-05	0.000237236	1	2	285	Q13492	0	1425.74	High	2	713.372	0.15	0.00011	184.738	5.469e-05	1.294e-10	3.29
FALSE	High	NTLSIQLCDTSQSLR	1xCarbamidomethyl [C8]	6.16767e-07	0.000237236	1	1	20	Q14789	0	1735.86	High	2	868.435	-0.92	-0.0008	109.864	6.144e-05	5.321e-14	5.07
FALSE	High	NTLTNIAMRPGLEGYALPR		0.000290201	0.000237236	1	1	23	P33992	0	2087.11	High	3	696.373	-1.5	-0.00104	136.47	6.437e-05	1.824e-09	4.41
FALSE	High	NTLYLQMNSLR		0.000758013	0.000237236	1	7	242	P0DP03	0	1352.7	High	2	676.852	-1.59	-0.00107	112.156	6.437e-05	8.617e-08	2.85
FALSE	High	NTQIDNSWGSEER		1.20373e-06	0.000237236	1	1	179	O00182	0	1535.67	High	2	768.337	-3.21	-0.00246	47.4525	6.435e-05	5.111e-15	2.75
FALSE	High	NTQINNSWGSEER		0.00285574	0.000237236	1	2	16	Q6DKI2	0	1534.69	High	2	767.842	-7.58	-0.00582	47.0599	6.922e-05	6.293e-07	3.14
FALSE	High	NTVHDQEHIMEHLEGVINKPEAEMSPQELQLHYFK		7.92276e-16	0.000237236	1	1	8	Q8NI22	0	4171	High	5	835.008	1.89	0.00157	154.885	5.469e-05	6.305e-16	12.94
FALSE	High	NTWDCGLQILK	1xCarbamidomethyl [C5]	0.00268876	0.000237236	1	1	46	P53007	0	1347.67	High	2	674.338	-2.09	-0.00141	133.649	6.437e-05	2.589e-07	2.73
FALSE	High	NTYGTGCFLLCNTGHK	2xCarbamidomethyl [C7; C11]	9.31648e-05	0.000237236	1	2	68	Q14409	0	1842.83	High	3	614.946	-1.3	-0.0008	85.4183	6.387e-05	1.272e-09	3.29
FALSE	High	NVAFVIDISGSMAGR		8.09311e-05	0.000237236	1	1	22	Q06033	0	1536.78	High	2	768.892	-4.62	-0.00355	160.159	6.725e-05	9.124e-10	2.73
FALSE	High	NVDMLSELVQEYDEPILK		7.61859e-06	0.000237236	1	1	15	Q99733	0	2135.06	High	3	712.355	-3.41	-0.00242	187.706	6.501e-05	6.535e-12	5.59
FALSE	High	NVEAGAYVEMIR		9.89585e-05	0.000237236	1	1	61	Q6P6B1	0	1351.67	High	2	676.334	-4.29	-0.0029	107.593	6.435e-05	9.942e-11	3.66
FALSE	High	NVEGQDMLYQSLK		2.08223e-06	0.000237236	1	2	321	Q10567	0	1524.74	High	2	762.87	-2.25	-0.00172	99.7799	6.725e-05	6.524e-13	4.1
FALSE	High	NTLEWCLPVIDAK	1xCarbamidomethyl [C6]	1.62721e-08	0.000237236	1	1	437	P48444	0	1558.79	High	2	779.901	0.78	0.00061	169.401	5.469e-05	7.283e-16	3.89
FALSE	High	NRPSHVWLCDLPAASLNDQLPQHTFR	1xCarbamidomethyl [C9]	3.19042e-12	0.000237236	1	1	29	Q92696	0	3072.52	High	4	768.88	-8.17	-0.00628	133.02	6.435e-05	6.305e-16	4.35
FALSE	High	NRPNVQVGDLIYGQFVVANK		7.96697e-11	0.000237236	1	1	33	Q9NQT5	0	2231.19	High	3	744.402	-0.7	-0.00052	144.323	6.989e-05	6.305e-16	5.91
FALSE	High	NQVAMNPTNTVFDAKR		0.0218519	0.000237236	1	1	2	P11142	1	1805.9	High	3	602.638	1.95	0.00117	74.9182	7.19e-05	6.576e-05	2.72
FALSE	High	NMDPLNDNVAALLHQSTDR	1xOxidation [M2]	0.000105113	0.000237236	1	1	7	Q7Z406	0	2140.01	High	3	714.006	-2.93	-0.00209	128.871	7.079e-05	1.917e-08	4.06
FALSE	High	NMFHPMDFEDDPLVLNEIR		0.0123925	0.000237236	1	1	71	O43719	0	2332.07	High	3	778.028	-2.42	-0.00188	179.713	6.989e-05	1.196e-05	2.83
FALSE	High	NMLFSGTNIAAGK	1xOxidation [M2]	0.00147896	0.000237236	1	2	67	P16615	0	1339.67	High	2	670.338	0.5	0.00034	82.1477	6.922e-05	1.594e-07	1.74
FALSE	High	NMITGTAPLDGCILVVAANDGPMPQTR	1xCarbamidomethyl [C12]; 1xOxidation [M]	0.00483668	0.000237236	1	1	13	P49411	0	2828.37	High	3	943.466	3.04	0.00287	169.042	6.557e-05	2.313e-07	6.43
FALSE	High	NNALDFVTK		0.0235375	0.000237236	1	1	73	P04114	0	1021.53	High	2	511.268	-2.14	-0.00109	83.1746	6.725e-05	6.998e-05	2.33
FALSE	High	NNDLTSCCFSDAK	2xCarbamidomethyl [C7; C8]	0.000263764	0.000237236	1	1	33	Q9ULC5	0	1531.62	High	2	766.31	-1.2	-0.00092	53.1687	6.437e-05	1.479e-09	2.83
FALSE	High	NNEYGDTVYTIEVPFHGK		0.000418867	0.000237236	1	1	15	Q14849	0	2082.98	High	3	694.998	1.21	0.00084	122.392	6.557e-05	5.435e-10	3.61
FALSE	High	NNLSFIETSALDSTNVEEAFK		3.15884e-11	0.000237236	1	1	385	Q15907	0	2329.12	High	3	777.044	-1.23	-0.00095	180.764	7.503e-05	6.305e-16	6.72
FALSE	High	NNPAIVIIGNNGQIHYDHQNDGASQALASCQR	1xCarbamidomethyl [C30]	3.5628e-14	0.000237236	1	1	220	P49257	0	3475.65	High	4	869.668	-0.42	-0.00036	103.01	6.989e-05	6.305e-16	8.51
FALSE	High	NNPSTNYTTLPDEIMNQK		0.0179164	0.000237236	1	1	8	P49888	0	2079.97	High	3	693.992	-2.39	-0.00166	122.343	7.478e-05	0.0002762	1.85
FALSE	High	NNQFQALLQYADPVNAHYAK		2.70383e-08	0.000237236	1	1	41	O95758	0	2305.14	High	3	769.05	-0.5	-0.00038	159.183	6.558e-05	6.305e-16	3.71
FALSE	High	NNSDKDQSLGNWR		3.11322e-06	0.000237236	1	1	113	Q03252	1	1533.7	High	2	767.355	-0.9	-0.00069	32.6642	6.558e-05	1.047e-13	3.5
FALSE	High	NNTALQSVSLR		0.00100441	0.000237236	1	1	17	Q92974	0	1202.65	High	2	601.828	-0.14	-8e-05	65.2529	6.558e-05	1.151e-07	2.8
FALSE	High	NNVAPDELYTPHSWLLR		1.11592e-09	0.000237236	1	1	205	P48449	0	2025.02	High	3	675.677	-0.73	-0.00049	139.793	6.437e-05	6.305e-16	4.7
FALSE	High	NNVNVASLTQSEIR		2.70441e-06	0.000237236	1	1	260	Q6P2Q9	0	1544.8	High	2	772.904	-0.82	-0.00064	93.119	6.437e-05	1.494e-13	3.17
FALSE	High	NPAGSVVMER		0.00201943	0.000237236	1	1	104	O00764	0	1059.53	High	2	530.265	-2.27	-0.0012	35.5787	6.435e-05	3.744e-07	2.8
FALSE	High	NPALAGSAIR		0.0159794	0.000237236	1	1	7	Q9GZU2	0	969.548	High	2	485.277	-1.84	-0.00089	41.3315	8.17e-05	0.000106	2.27
FALSE	High	NQPEPTMEEIENAFQGNLCR	1xCarbamidomethyl [C19]	2.1341e-11	0.000237236	1	1	121	P47989	0	2377.05	High	3	793.021	-2.49	-0.00197	169.888	7.503e-05	6.305e-16	7.17
FALSE	High	NQNYMNILR		0.0220696	0.000237236	1	1	31	Q92835	0	1165.58	High	2	583.293	-0.07	-4e-05	92.9415	8.17e-05	0.000118	2.21
FALSE	High	NQIALWDQLLEGR		0.00179909	0.000237236	1	1	4	Q9NY61	0	1555.82	High	2	778.413	-2.46	-0.00191	179.752	7.389e-05	4.074e-07	2.26
FALSE	High	NQEQLAAELAEFTAK		9.54669e-12	0.000237236	1	1	466	P35241	0	1662.83	High	2	831.919	-2.01	-0.00167	148.3	6.989e-05	6.305e-16	4.04
FALSE	High	NQASCGSCYSFASMGMLEAR	2xCarbamidomethyl [C5; C8]	1.24697e-05	0.000237236	1	1	13	P53634	0	2226.9	High	2	1113.96	1.8	0.00201	132.326	7.19e-05	2.235e-11	2.59
FALSE	High	NQAPPGLYTK		0.00446372	0.000237236	1	1	693	P00966	0	1088.57	High	2	544.79	-0.63	-0.00034	37.1364	6.557e-05	7.14e-07	2.28
FALSE	High	NVHGINFVSPVR		5.49415e-07	0.000237236	1	1	206	P53634	0	1338.73	High	2	669.867	-0.63	-0.00042	84.5541	6.437e-05	6.065e-14	3.75
FALSE	High	NPYYGGESSSITPLEELYKR		8.80974e-11	0.000237236	1	1	91	P31150	1	2303.12	High	3	768.379	1.29	0.00099	130.686	6.79e-05	6.305e-16	6.47
FALSE	High	NPPVNAISTTLLR		0.0033534	0.000237236	1	1	6	Q08426	0	1395.8	High	2	698.402	0.63	0.00044	113.371	6.435e-05	3.213e-08	2.5
FALSE	High	NPPGFAFVEFEDPRDAEDAVR		2.36086e-07	0.000237236	1	1	108	Q16629	1	2378.1	High	3	793.371	-2.31	-0.00183	154.625	7.19e-05	2.686e-13	3.41
FALSE	High	NPNLLFTLK		0.00700827	0.000237236	1	1	35	Q96S59	0	1059.62	High	2	530.313	-1.07	-0.00056	131.311	6.144e-05	3.679e-06	2.74
FALSE	High	NPEPWETVDPTVPQK		4.36019e-06	0.000237236	1	1	5	Q9C002	0	1736.85	High	2	868.929	0.81	0.0007	103.848	7.389e-05	2.792e-12	3.49
FALSE	High	NPDFLKDDFEGQLESDR		9.26896e-06	0.000237236	1	1	11	P78509	1	2024.92	High	3	675.644	-0.9	-0.00061	119.093	6.725e-05	2.824e-09	4.68
FALSE	High	NPCHLYIVEILER	1xCarbamidomethyl [C3]	2.85848e-05	0.000237236	1	1	13	Q63HN8	0	1655.86	High	3	552.622	-2.69	-0.00148	151.017	6.387e-05	5.625e-11	3.97
FALSE	High	NPWGEVEWTGR		0.000226838	0.000237236	1	1	255	P17655	0	1330.62	High	2	665.811	-1.74	-0.00116	106.458	6.435e-05	3.655e-09	2.41
FALSE	High	NVLCGNIPPDLFAR	1xCarbamidomethyl [C4]	2.33773e-05	0.000237236	1	1	103	P23193	0	1585.82	High	2	793.412	0.13	0.0001	152.225	7.478e-05	2.436e-08	3.14
FALSE	High	NVLGHMQQGGSPTPFDR		4.38216e-06	0.000237236	1	1	13	P08237	0	1840.88	High	3	614.296	-1.89	-0.00116	76.8513	7.281e-05	3.916e-09	3.76
FALSE	High	NVISSSSFK		0.00683495	0.000237236	1	1	11	Q13098	0	968.505	High	2	484.756	-0.43	-0.00021	44.6493	5.96e-05	1.531e-05	1.09
FALSE	High	QDNEQLAR		0.0145366	0.000237236	1	1	8	Q9Y6D5	0	973.47	High	2	487.238	-0.54	-0.00026	13.7312	5.96e-05	6.356e-05	1.16
FALSE	High	QDPDVPFWR		0.00693843	0.000237236	1	1	27	Q6P2E9	0	1159.55	High	2	580.279	-2.47	-0.00143	115.587	6.558e-05	5.397e-06	2.26
FALSE	High	QDVYGPQPQVR		0.000574927	0.000237236	1	1	134	O60716	0	1286.65	High	2	643.827	-1.36	-0.00088	42.465	6.435e-05	3.462e-08	2.81
FALSE	High	QEAEKYPGAELAWCQEEHK	1xCarbamidomethyl [C14]	4.96589e-12	0.000237236	1	1	48	Q9ULD0	1	2303.04	High	3	768.351	-0.22	-0.00017	69.8411	6.435e-05	6.305e-16	6.01
FALSE	High	QEDDLANINQWVK		0.00174567	0.000237236	1	1	13	P08697	0	1572.77	High	2	786.886	0.03	2e-05	130.465	7.389e-05	3.827e-07	2.13
FALSE	High	QEELYSELQAR		0.000206173	0.000237236	1	1	25	Q15149	0	1365.66	High	2	683.335	-1.08	-0.00074	78.5574	6.437e-05	8.464e-10	2.13
FALSE	High	QEFLINLVK		0.000262441	0.000237236	1	1	51	P02771	0	1103.65	High	2	552.326	-1.88	-0.00104	142.698	8.17e-05	6.77e-07	2.32
FALSE	High	QELEQMEIELK		0.00486099	0.000237236	1	1	5	Q3V6T2	0	1389.69	High	2	695.348	-3.67	-0.00255	108.767	8.17e-05	9.909e-06	1.41
FALSE	High	QELGGLGISIK		0.00185414	0.000237236	1	1	108	Q13884	0	1114.65	High	2	557.827	0.22	0.00012	112.287	6.725e-05	9.917e-07	2.22
FALSE	High	QEIVTQFHCSAAEGDIAK	1xCarbamidomethyl [C9]	0.00511095	0.000237236	1	1	9	Q9BQG2	0	2003.95	High	3	668.654	-1.03	-0.00069	75.6152	5.96e-05	8.828e-06	3.46
FALSE	High	QEPDNTGVLLLLSSIHFQCR	1xCarbamidomethyl [C19]	6.01326e-09	0.000237236	1	1	7	O15294	0	2327.18	High	3	776.394	-5.56	-0.00431	186.5	6.79e-05	6.305e-16	6.07
FALSE	High	QEQVTAAVAHAVEQQMQK		8.98967e-10	0.000237236	1	1	135	Q8IWX8	0	1995.99	High	3	665.998	-5.77	-0.00384	115.481	7.503e-05	6.305e-16	5.37
FALSE	High	QFCLQNAQHDPLLTGVSSSTNPFRPQK	1xCarbamidomethyl [C3]	2.62235e-12	0.000237236	1	1	134	P63218	0	3070.52	High	4	768.385	0.22	0.00017	132.46	7.503e-05	6.305e-16	8.17
FALSE	High	QFDVNLQVPDR		0.000651911	0.000237236	1	1	68	Q5JRA6	0	1330.67	High	2	665.84	-2.12	-0.00141	111.551	6.387e-05	3.172e-08	3.4
FALSE	High	QFITILEATHR		1.79089e-05	0.000237236	1	1	60	O95870	0	1328.73	High	2	664.868	-2.3	-0.00153	109.43	6.17e-05	1.744e-10	2.6
FALSE	High	QFPVMTEAITQIR		0.000147212	0.000237236	1	1	17	Q6JQN1	0	1533.81	High	2	767.409	0.4	0.0003	148.513	6.259e-05	1.615e-09	2.99
FALSE	High	QFSSADEAALKEPIIK		7.13721e-05	0.000237236	1	1	292	Q9HCC0	1	1746.93	High	3	582.98	-1.06	-0.00062	91.8353	6.435e-05	1.74e-11	3.8
FALSE	High	QHLSNMEVQVASQSSQR		0.00399729	0.000237236	1	1	20	P12270	0	1928.92	High	3	643.646	-1.21	-0.00078	44.8317	6.144e-05	5.591e-07	2.92
FALSE	High	QHLASIYEKEEDWR		0.00262209	0.000237236	1	1	5	Q9BT78	1	1803.87	High	3	601.96	0.11	7e-05	61.1656	6.17e-05	2.024e-06	3.86
FALSE	High	QHFEWLVK		0.000974575	0.000237236	1	1	70	P48147	0	1086.57	High	2	543.79	-0.15	-8e-05	84.7992	6.558e-05	1.292e-08	1.68
FALSE	High	QGWLAALQDR		0.00624559	0.000237236	1	1	76	Q8IXM6	0	1157.61	High	2	579.307	-0.15	-9e-05	117.374	6.989e-05	2.812e-06	2.85
FALSE	High	QGTFHSQQALEYGTK		0.000491968	0.000237236	1	1	247	P53597	0	1694.81	High	3	565.608	-1.88	-0.00106	40.4507	6.435e-05	1.481e-09	5.07
FALSE	High	QGQYSPMAIEEQVAVIYAGVR	1xOxidation [M7]	8.42271e-08	0.000237236	1	1	63	P25705	0	2325.15	High	3	775.721	-2.06	-0.0016	183.412	6.435e-05	6.305e-16	6.52
FALSE	High	QDLPNAMAISEMTDK		0.0159794	0.000237236	1	1	24	P18085	0	1663.77	High	2	832.386	-1.35	-0.00113	157.842	7.389e-05	5.238e-05	1.48
FALSE	High	QGPISDNYLFTPGK		0.00125929	0.000237236	1	1	17	Q9Y2E5	0	1536.77	High	2	768.886	-2.91	-0.00223	115.333	6.387e-05	1.696e-06	1.6
FALSE	High	QGIFPASYVQVSR		1.65247e-05	0.000237236	1	1	74	O60504	0	1451.76	High	2	726.385	-0.37	-0.00027	120.935	5.96e-05	1.796e-10	2.82
FALSE	High	QGHFYGETAAVYVAVEER		1.71148e-06	0.000237236	1	1	14	P01833	0	2025.97	High	3	675.992	-2.84	-0.00192	106.356	6.558e-05	4.756e-15	5.9
FALSE	High	QGGGGGGGSVPGIER		0.0130265	0.000237236	1	1	58	P52272	0	1284.63	High	2	642.817	-1.07	-0.00068	33.0003	7.19e-05	2.322e-05	2.34
FALSE	High	QGETLALNER		0.00274331	0.000237236	1	2	20	P35626	0	1130.58	High	2	565.792	-2.29	-0.00129	44.6852	6.17e-05	2.216e-06	1.93
FALSE	High	QGEGSSGVSSLLLHPEPVPGPEK		0.0175637	0.000237236	1	1	3	O75152	0	2301.17	High	3	767.733	5.4	0.00414	119.08	7.389e-05	3.731e-05	3.45
FALSE	High	QGDEVSVHYDPMIAK		0.00131754	0.000237236	1	1	74	Q96RQ3	0	1688.79	High	3	563.603	-0.08	-4e-05	77.189	6.557e-05	2.378e-07	3.51
FALSE	High	QGPAETGGQGQPQGPGLR		8.33217e-15	0.000237236	1	1	148	O43819	0	1734.85	High	2	867.929	-1.02	-0.00088	34.3016	7.503e-05	6.305e-16	3.44
FALSE	High	NIYVLQELDNPGAK		2.94541e-07	0.000237236	1	1	180	P12956	0	1573.82	High	2	787.413	-2.31	-0.00182	133.349	6.437e-05	1.909e-15	3.63
FALSE	High	QDLLTAAPASEIAEGLNLHTIR		8.17416e-06	0.000237236	1	1	189	P36405	0	2333.25	High	3	778.419	-1.02	-0.00079	173.852	6.437e-05	4.073e-12	6.19
FALSE	High	QDANCVNPLGAPEKLPEAK	1xCarbamidomethyl [C5]	3.44218e-07	0.000237236	1	1	56	P08575	1	2051.02	High	3	684.344	-2.08	-0.00142	84.5003	7.19e-05	7.595e-14	4.73
FALSE	High	NVMEEGKDFQPSR		1.57094e-08	0.000237236	1	1	336	P35606	1	1536.71	High	2	768.857	-3.34	-0.00257	45.0284	6.437e-05	6.305e-16	2.9
FALSE	High	NVPCGTSGGVMIYIDR	1xCarbamidomethyl [C4]	1.5016e-07	0.000237236	1	1	29	O75477	0	1738.83	High	2	869.918	2.47	0.00215	117.731	7.19e-05	3.352e-15	1.62
FALSE	High	NVSCEVDMFK	1xCarbamidomethyl [C4]	0.00084664	0.000237236	1	1	206	Q8TCS8	0	1228.53	High	2	614.769	-2.63	-0.00161	82.2212	6.435e-05	1.02e-08	1.77
FALSE	High	NVTWVMVNLCR	1xCarbamidomethyl [C10]	0.000206173	0.000237236	1	1	38	O00629	0	1391.69	High	2	696.35	-0.12	-9e-05	143.889	6.501e-05	2.728e-08	3.07
FALSE	High	NVVYPLYR		0.0192071	0.000237236	1	1	14	Q16540	0	1023.56	High	2	512.282	-6.21	-0.00318	80.5393	5.96e-05	0.0001082	2.22
FALSE	High	NWEPQFNHHEQSSEDIWAACCVVTK	2xCarbamidomethyl [C20; C21]	5.52243e-06	0.000237236	1	1	4	Q96C11	0	3072.34	High	4	768.841	2.55	0.00196	115.501	7.265e-05	2.917e-10	4.67
FALSE	High	NWQWGGLTCDHYEEAK	1xCarbamidomethyl [C9]	4.60713e-08	0.000237236	1	1	15	Q86VB7	0	1993.85	High	3	665.289	1.36	0.00091	104.354	5.469e-05	4.811e-15	4.98
FALSE	High	NWTDLENSIVSVER		2.29071e-07	0.000237236	1	1	46	O95255	0	1661.81	High	2	831.41	-0.24	-0.0002	154.087	6.435e-05	5.589e-15	4.46
FALSE	High	NWVQTLRPVSAK		0.00106685	0.000237236	1	1	4	P29144	0	1398.79	High	3	466.932	-2.67	-0.00125	79.3184	6.725e-05	1.5e-07	1.91
FALSE	High	NYGILADATEQVGQHK		8.46772e-05	0.000237236	1	1	136	Q9BZZ5	0	1743.87	High	3	581.958	-2.93	-0.0017	91.2639	6.435e-05	5.784e-11	4.11
FALSE	High	NYLEPGKECVQPATK	1xCarbamidomethyl [C9]	4.04085e-12	0.000237236	1	1	335	P16615	1	1733.85	High	2	867.429	-0.77	-0.00067	43.0813	5.469e-05	6.305e-16	3.2
FALSE	High	NYLLSLPHK		0.0113275	0.000237236	1	1	147	P28482	0	1084.61	High	2	542.81	-1.5	-0.00081	84.7458	6.17e-05	4.876e-05	1.89
FALSE	High	NYTPQLSEAEVER		0.000512156	0.000237236	1	1	7	P22894	0	1535.73	High	2	768.364	-8.86	-0.0068	73.4387	6.17e-05	9.438e-08	2.33
FALSE	High	NYYTVVLQNILDTEKEYAK		5.44028e-05	0.000237236	1	1	4	Q15052	1	2304.18	High	3	768.73	0.3	0.00023	185.682	6.501e-05	3.386e-10	5.85
FALSE	High	QADSDIPLDR		0.00287012	0.000237236	1	1	36	Q14197	0	1129.55	High	2	565.277	-1.52	-0.00086	48.9147	5.96e-05	2.954e-06	1.77
FALSE	High	QAELEEGRPQHQEQLR		0.000412597	0.000237236	1	1	66	O00461	0	1947.96	High	4	487.744	-4.87	-0.00237	20.2173	7.478e-05	1.382e-06	2.92
FALSE	High	QAEMLDDLMEK	1xOxidation [M]	0.000125967	0.000237236	1	1	106	P54819	0	1338.59	High	2	669.799	-0.35	-0.00023	76.8951	6.435e-05	1.988e-10	1.21
FALSE	High	QCSWSSLNYGIDLGK	1xCarbamidomethyl [C2]	9.50492e-06	0.000237236	1	1	17	Q96CG8	0	1727.81	High	2	864.405	-1.29	-0.00112	134.396	6.144e-05	8.54e-13	4.9
FALSE	High	QCLLLEDLIR	1xCarbamidomethyl [C2]	0.00464647	0.000237236	1	1	31	Q93074	0	1272.7	High	2	636.852	-1.72	-0.00109	171.606	6.922e-05	1.735e-06	2.65
FALSE	High	QAVDTAVDGVFIR		1.37197e-05	0.000237236	1	1	186	P19827	0	1390.73	High	2	695.87	-0.29	-0.0002	115.326	6.437e-05	7.274e-11	3.96
FALSE	High	QASVADYEETVK		0.00301789	0.000237236	1	1	17	P49419	0	1339.64	High	2	670.321	-1.99	-0.00133	53.0567	6.435e-05	1.342e-07	2.28
FALSE	High	QASTLIDRPAPHFER		0.00513664	0.000237236	1	1	31	O43491	0	1737.9	High	4	435.231	0.56	0.00025	58.6248	5.469e-05	8.271e-06	2.15
FALSE	High	QASPLISPLLNDQACPR	1xCarbamidomethyl [C15]	2.36036e-09	0.000237236	1	1	34	Q9Y4F1	0	1879.97	High	2	940.489	0.95	0.00089	132.313	5.96e-05	6.305e-16	4.97
FALSE	High	QDAQVVLYR		0.000484605	0.000237236	1	1	324	P78527	0	1091.58	High	2	546.295	-1.22	-0.00066	58.9771	6.435e-05	1.621e-08	1.81
FALSE	High	QAQVPLAAVIKPLAR		7.54075e-08	0.000237236	1	1	108	P53992	0	1574.97	High	2	787.989	-2.03	-0.0016	135.576	6.437e-05	1.444e-15	3.58
FALSE	High	QAQIEVVPSASALIIK		1.94071e-06	0.000237236	1	1	180	P30050	0	1666.97	High	2	833.989	-2.12	-0.00177	154.052	6.435e-05	9.425e-13	3.48
FALSE	High	QAMGVYITNFHVR		9.55283e-06	0.000237236	1	1	2	P30876	0	1535.78	High	2	768.394	1.27	0.00097	108.917	6.17e-05	5.328e-11	3.22
FALSE	High	QAGLLAVMAQMGCYVPAEVCR	2xCarbamidomethyl [C13; C20]	0.0215293	0.000237236	1	1	3	P52701	0	2324.1	High	3	775.372	-0.14	-0.00011	187.156	6.557e-05	9.494e-06	3.11
FALSE	High	QAGGPVQAAAYCPGLPASCLAVQAAACR	3xCarbamidomethyl [C12; C19; C27]	8.42451e-06	0.000237236	1	1	4	A6NCS6	0	2815.34	High	3	939.117	-2.94	-0.00276	141.322	7.049e-05	9.223e-11	3.35
FALSE	High	QAFTDVATGSLGQGLGAACGMAYTGK	1xCarbamidomethyl [C19]; 1xOxidation [M21]	7.69476e-07	0.000237236	1	1	5	P29401	0	2548.18	High	3	850.066	1.07	0.00091	146.407	7.389e-05	9.089e-14	6.26
FALSE	High	QAEVANQETKEDLPAENGETK		6.42148e-06	0.000237236	1	1	24	P05114	1	2301.08	High	3	767.698	-2.02	-0.00155	34.4942	6.144e-05	7.359e-13	5.81
FALSE	High	QAQLPETIQDVER		0.000237337	0.000237236	1	1	22	Q9Y694	0	1526.78	High	2	763.896	1.85	0.00141	89.5866	5.469e-05	2.972e-08	2.39
FALSE	High	RLFPVDR		0.0149777	0.000237236	1	1	62	Q9Y672	1	902.521	High	2	451.764	-0.25	-0.00011	46.6557	6.144e-05	1.064e-05	2.23
FALSE	High	LVQSPNSYFMDVK	1xOxidation [M10]	3.09761e-06	0.000237236	1	2	168	P42677	0	1543.75	High	2	772.377	-0.06	-4e-05	95.2906	5.469e-05	1.062e-11	3.41
FALSE	High	IVQELPQLLDAR		9.0852e-05	0.000237236	1	1	40	Q6PIU2	0	1394.8	High	2	697.903	-1.73	-0.00121	137.672	7.503e-05	1.118e-08	1.48
FALSE	High	LLDSEFIDPLMNK		0.000546742	0.000237236	1	1	9	O00472	0	1534.78	High	2	767.896	1.67	0.00128	167.434	6.558e-05	3.365e-09	2.65
FALSE	High	ILDTADENGLLSLPN		0.00208122	0.000237236	1	1	61	Q96DZ1	0	1584.81	High	2	792.907	-3.14	-0.00249	164.12	6.144e-05	1.313e-07	3.24
FALSE	High	ILDVDWCTSDK	1xCarbamidomethyl [C7]	0.00109399	0.000237236	1	1	12	Q9BZH6	0	1351.62	High	2	676.313	-0.3	-0.00021	105.246	6.437e-05	3.791e-07	1.95
FALSE	High	LLEAQIATGGIIDPVHSHR		2.67505e-14	0.000237236	2	2	215	P58107; Q15149	0	2027.1	High	3	676.37	-3.58	-0.00242	113.963	7.503e-05	6.305e-16	4.23
FALSE	High	LIEAYVIQCQAEAQEVTIAR	1xCarbamidomethyl [C9]	5.98559e-05	0.000237236	1	1	11	Q5VW32	0	2305.19	High	3	769.064	-3.69	-0.00283	145.175	6.17e-05	1.669e-09	3.73
FALSE	High	ILEDQEENPLPAALVQPHTGK		2.79978e-11	0.000237236	1	1	375	O95336	0	2299.19	High	3	767.067	-3.32	-0.00255	120.31	6.435e-05	6.305e-16	4.34
FALSE	High	LIEEVHAVVTVR		2.13478e-08	0.000237236	1	1	232	P53680	0	1364.79	High	2	682.897	-2.08	-0.00142	87.2958	6.435e-05	6.305e-16	3.75
FALSE	High	LLELILLDQTVR		7.3189e-05	0.000237236	1	1	22	Q69YN4	0	1425.87	High	2	713.437	-0.64	-0.00046	185.916	6.725e-05	7.476e-10	3.78
FALSE	High	LLETESFQMNR		0.000979485	0.000237236	1	1	72	Q13085	0	1367.66	High	2	684.335	0.46	0.00032	87.6792	6.259e-05	1.718e-07	2.42
FALSE	High	ILFRPVASQLPR		5.14598e-08	0.000237236	1	1	458	P35232	0	1396.84	High	2	698.923	-2.62	-0.00183	99.6703	6.435e-05	6.305e-16	2.82
FALSE	High	LLFSNTAAQK		0.00231273	0.000237236	1	1	58	Q96ST3	0	1092.6	High	2	546.806	-0.22	-0.00012	62.8661	6.557e-05	3.601e-07	1.93
FALSE	High	LLGASELPIVTPALR		2.88737e-05	0.000237236	1	1	273	P52292	0	1549.93	High	2	775.469	-0.87	-0.00067	172.127	6.989e-05	3.394e-11	3.07
FALSE	High	IIGAVDQIQLTQAQLEER		5.17136e-09	0.000237236	1	1	249	Q6NZI2	0	2025.1	High	3	675.703	-1.95	-0.00132	138.389	6.435e-05	6.305e-16	5.35
FALSE	High	LLGEEKVDAILCVAGGWAGGNAK	1xCarbamidomethyl [C12]	0.000291663	0.000237236	1	1	18	P09417	1	2328.2	High	3	776.736	-3.25	-0.00253	174.173	6.437e-05	1.835e-09	2.51
FALSE	High	LLDQGALLMGK		0.000231446	0.000237236	1	1	114	Q9H0R6	0	1158.66	High	2	579.833	3.98	0.0023	115.519	6.435e-05	6.942e-09	2.12
FALSE	High	LLGELQEQIVQK		7.54305e-05	0.000237236	1	1	13	Q99996	0	1397.8	High	2	699.403	-1.23	-0.00086	106.731	6.259e-05	3.942e-10	3.01
FALSE	High	LIGQVEIWEAEAK		0.00545515	0.000237236	1	1	5	Q8WXH0	0	1485.79	High	2	743.397	-5.62	-0.00417	132.108	8.17e-05	1.202e-05	2.67
FALSE	High	IIGTLQNSAEFSEAFHCR	1xCarbamidomethyl [C17]	0.000406421	0.000237236	1	1	11	P08473	0	2079.99	High	3	694.001	-1.84	-0.00127	117.29	6.501e-05	1.923e-08	4.37
FALSE	High	IIGYGLPFPK		0.00207079	0.000237236	1	1	81	Q9UDY4	0	1104.65	High	2	552.826	-1.33	-0.00073	143.228	6.435e-05	1.309e-06	1.92
FALSE	High	ILHCLGLAEEIQK	1xCarbamidomethyl [C4]	1.11045e-08	0.000237236	1	1	149	P53004	0	1523.83	High	2	762.415	-1.46	-0.00111	93.1723	6.557e-05	6.305e-16	4.17
FALSE	High	LLHIEELR		0.00223283	0.000237236	1	1	156	Q9Y224	0	1022.6	High	2	511.803	-0.79	-0.0004	74.9347	6.259e-05	1.736e-06	2.19
FALSE	High	ILHLLGQEGPK		0.00207079	0.000237236	1	1	90	Q9Y678	0	1204.7	High	2	602.857	1.36	0.00082	71.2218	5.469e-05	1.574e-06	2.6
FALSE	High	LLHSPHQNVCEQAVWALGNIIGDGPQCR	2xCarbamidomethyl [C10; C27]	2.09093e-14	0.000237236	1	1	301	O00629	0	3169.54	High	4	793.139	-2.52	-0.002	161.261	7.503e-05	6.305e-16	5.43
FALSE	High	ILHVDNHIGISIAGLTADAR		4.58304e-10	0.000237236	1	1	153	P25786	0	2086.14	High	3	696.05	-1.67	-0.00116	138.541	6.437e-05	6.305e-16	6.73
FALSE	High	ILIANTGMDTDKIK		0.000180003	0.000237236	1	1	155	P78371	1	1532.84	High	2	766.92	-1.44	-0.0011	83.166	6.501e-05	3.893e-09	2.67
FALSE	High	LIICNVTGIAHR	1xCarbamidomethyl [C4]	0.0216363	0.000237236	1	1	12	Q7KZ85	0	1366.76	High	2	683.884	-0.97	-0.00067	91.6269	6.558e-05	1.843e-05	2.09
FALSE	High	IILDPMTFSEAR		0.0174765	0.000237236	1	1	6	P26232	0	1392.72	High	2	696.862	-1.4	-0.00098	148.527	6.79e-05	4.892e-05	1.83
FALSE	High	LLLEGISSTHVNHLR		1.88304e-06	0.000237236	1	1	114	Q9NR46	0	1688.94	High	3	563.652	-1.8	-0.00101	87.8709	6.387e-05	2.27e-13	4.4
FALSE	High	LILGLMMPPAHYDAK		3.90237e-09	0.000237236	1	1	47	P08133	0	1669.88	High	2	835.445	1.82	0.00152	154.102	5.469e-05	6.305e-16	4.18
FALSE	High	LLIGTLYHR		0.00161895	0.000237236	1	1	250	Q15165	0	1085.65	High	2	543.326	-0.95	-0.00052	89.6333	6.435e-05	1.304e-08	1.83
FALSE	High	LLGQMEEEGILR		1.92149e-05	0.000237236	1	1	146	P35558	0	1387.72	High	2	694.365	-1.64	-0.00114	117.834	6.437e-05	2.18e-11	2.95
FALSE	High	LIDPQTQVSR		0.00221052	0.000237236	1	1	58	Q8NEU8	0	1156.63	High	2	578.818	-3.43	-0.00198	48.5686	6.17e-05	1.468e-06	2.54
FALSE	High	IIDPLPPIDHSEIDYPPFEK		2.82898e-08	0.000237236	1	1	298	Q86XP3	0	2335.19	High	3	779.067	0.6	0.00047	170.016	5.469e-05	1.963e-15	4.08
FALSE	High	LLDMDGIIVEK		0.000230285	0.000237236	1	1	136	Q14152	0	1245.68	High	2	623.341	-0.94	-0.00059	137.484	6.558e-05	5.367e-08	2.91
FALSE	High	LKNEIPNSHILDQYR		1.07745e-08	0.000237236	1	1	165	P0DN79	1	1839.97	High	3	613.994	-2.39	-0.00147	80.394	6.435e-05	6.305e-16	5.1
FALSE	High	LKNWEEGGYFNTDKPHPR		9.26976e-05	0.000237236	1	1	20	O95573	1	2188.06	High	4	547.77	0.11	6e-05	55.6659	6.259e-05	6.135e-10	2.93
FALSE	High	LKPEDITQIQPQQLVLR		0.000671872	0.000237236	1	1	67	P05556	0	2019.16	High	3	673.724	-1.84	-0.00124	143.509	6.17e-05	2.03e-07	3.65
FALSE	High	LKPKPIDVQVITHHMQR		0.00802263	0.000237236	1	1	6	P61158	0	2040.15	High	4	510.794	0.87	0.00045	70.9103	5.469e-05	1.885e-05	2.65
FALSE	High	IKQEITEGELK		0.0156644	0.000237236	1	1	6	Q92766	1	1287.72	High	2	644.36	-1.39	-0.00089	34.804	5.96e-05	7.329e-05	2.04
FALSE	High	LLAAVEAFYSPPSHDRPR		8.94651e-08	0.000237236	1	1	44	Q8IWX8	0	2026.05	High	3	676.022	-0.02	-1e-05	107.988	6.557e-05	6.305e-16	6.34
FALSE	High	LLACGDVEGK	1xCarbamidomethyl [C4]	0.018736	0.000237236	1	1	10	Q69YN2	0	1061.53	High	2	531.269	1.05	0.00056	38.6115	5.96e-05	0.0001036	1.27
FALSE	High	LLADEYTFAFPPHHDTIK		0.00327028	0.000237236	1	1	20	Q9UL12	0	2115.05	High	4	529.518	-2.3	-0.00122	124.375	6.437e-05	4.027e-07	3.04
FALSE	High	ILADLEEENR		0.000586604	0.000237236	1	1	90	P11532	0	1201.61	High	2	601.307	0.18	0.00011	64.8186	6.435e-05	3.047e-10	2.75
FALSE	High	ILAEFEMTLER		0.00965374	0.000237236	1	2	3	Q9Y3L3	0	1351.69	High	2	676.351	2.21	0.0015	143.007	7.478e-05	0.0001161	2.21
FALSE	High	LIAELWDSGIK		0.00102481	0.000237236	1	1	68	P49590	0	1244.69	High	2	622.848	0.69	0.00043	140.23	5.469e-05	4.32e-07	2.74
FALSE	High	LIAEQPPHLTPGIR		5.19854e-07	0.000237236	1	1	178	P78330	0	1541.88	High	2	771.442	-1.52	-0.00117	86.3529	6.144e-05	1.847e-13	3.61
FALSE	High	LLAESVTEVEIFGK		2.08223e-06	0.000237236	1	1	129	Q14204	0	1534.84	High	2	767.92	-1.96	-0.0015	155.944	6.435e-05	6.985e-15	3.57
FALSE	High	IIAGDKEVVIAQNDKHTGPVR		0.00292834	0.000237236	1	1	8	O94979	2	2260.24	High	4	565.816	0.14	8e-05	46.9557	6.501e-05	1.027e-06	4.21
FALSE	High	ILAGDVETHAEMVHSAFQAQR		0.000353058	0.000237236	1	1	21	P40123	0	2310.13	High	3	770.713	-2.43	-0.00187	98.1284	6.557e-05	3.54e-10	4.89
FALSE	High	ILAGDVETHAEMVHSAFQAQR	1xOxidation [M12]	0.0068008	0.000237236	1	1	4	P40123	0	2326.12	High	4	582.287	0.51	0.00029	89.1402	6.17e-05	1.217e-05	3.37
FALSE	High	ILALCMGNHELYMR	1xCarbamidomethyl [C5]; 1xOxidation [M13]	4.60664e-09	0.000237236	2	2	67	P35241; P26038	0	1736.83	High	2	868.92	2.51	0.00218	106.358	6.17e-05	6.305e-16	4.29
FALSE	High	LLDLSWTESCKPTATEPLFK	1xCarbamidomethyl [C10]	2.14485e-11	0.000237236	1	1	19	Q9UKK3	0	2336.18	High	3	779.398	-2.05	-0.00159	162.881	5.469e-05	6.305e-16	5.45
FALSE	High	LLDGLEVTAR		0.00597019	0.000237236	1	1	37	Q5VSL9	0	1086.62	High	2	543.81	-2.87	-0.00156	100.43	6.259e-05	4.032e-06	2.29
FALSE	High	LLDEEEATDNDLR		1.19168e-06	0.000237236	1	1	194	Q8WUM4	0	1532.71	High	2	766.855	-3.12	-0.00239	69.2736	6.435e-05	7.402e-14	2.31
FALSE	High	LIDDMVAQVLK		0.00217746	0.000237236	1	1	11	P48735	0	1244.69	High	2	622.85	0.14	9e-05	142.194	6.387e-05	3.642e-07	2.59
FALSE	High	LLDAEGLMVTGGR		0.000557846	0.000237236	1	1	8	Q0VD83	0	1331.7	High	2	666.353	-0.26	-0.00017	120.057	6.501e-05	9.141e-07	2.4
FALSE	High	IICSAGLSLLAEER	1xCarbamidomethyl [C3]	5.43918e-07	0.000237236	1	1	146	Q9BV86	0	1531.81	High	2	766.41	-1.82	-0.0014	134.477	5.96e-05	2.884e-13	3.59
FALSE	High	ILIIGESGVGK		0.000999375	0.000237236	1	1	411	Q9NP72	0	1085.66	High	2	543.331	-1.86	-0.00101	98.5222	6.435e-05	1.988e-08	2.78
FALSE	High	ILCIGAVPGLQPR	1xCarbamidomethyl [C3]	0.00340427	0.000237236	1	1	8	Q96PE2	0	1393.8	High	2	697.402	-0.55	-0.00038	138.616	6.989e-05	7.73e-07	3.19
FALSE	High	ILATPPQEDAPSVDIANIR		1.51694e-06	0.000237236	1	1	155	P29401	0	2020.07	High	3	674.027	-2.53	-0.0017	134.591	6.435e-05	6.305e-16	4.9
FALSE	High	LIAQETIMESLDGLHLPESSR		3.88443e-05	0.000237236	1	1	21	Q96PB1	0	2339.19	High	3	780.397	-5.85	-0.00456	179.846	5.96e-05	8.911e-10	2.05
FALSE	High	LLAQECAVCGWALPHNR	2xCarbamidomethyl [C6; C9]	0.00243184	0.000237236	1	1	4	Q96EP0	0	1994.97	High	3	665.665	6.38	0.00424	110.985	6.557e-05	4.175e-08	4.84
FALSE	High	IIAPANMERPVR		0.000171177	0.000237236	1	1	48	Q8IZP0	0	1366.76	High	2	683.884	-1.24	-0.00085	58.7922	6.435e-05	1.136e-11	2.5
FALSE	High	LIAMYNDGAEVWDTK		9.79685e-05	0.000237236	1	1	23	Q9BZH6	0	1725.82	High	2	863.414	2.75	0.00237	127.592	6.144e-05	1.778e-09	3.19
FALSE	High	LLALGDSGVGK		0.00168534	0.000237236	1	1	5	O00194	0	1029.59	High	2	515.3	-1.03	-0.00053	80.581	6.259e-05	2.78e-07	1.36
FALSE	High	IIAVDINKDK		0.00186348	0.000237236	2	3	155	P00325; P00326	1	1128.66	High	2	564.833	-2.29	-0.00129	49.59	6.435e-05	7.911e-07	3.03
FALSE	High	LKGTEDELDKYSEALK		0.00177218	0.000237236	1	2	16	P06753	2	1838.94	High	3	613.65	-0.76	-0.00047	76.3967	7.265e-05	3.987e-06	3.08
FALSE	High	LLLLGTGESGK		0.0010615	0.000237236	1	3	415	P50148	0	1087.64	High	2	544.32	-2.77	-0.00151	97.964	6.435e-05	1.789e-08	1.77
FALSE	High	IILQSEGLR		0.00315737	0.000237236	1	1	61	O60671	0	1028.61	High	2	514.809	0.04	2e-05	73.5478	6.437e-05	3.726e-07	2.72
FALSE	High	LLSTVAQAVK		0.000801102	0.000237236	1	1	129	Q14554	0	1029.63	High	2	515.318	-2.35	-0.00121	70.1226	6.435e-05	1.36e-08	2.18
FALSE	High	LISVEDLWK		0.00179007	0.000237236	1	1	180	Q13586	0	1102.61	High	2	551.81	-2.2	-0.00121	156.093	6.435e-05	1.923e-06	2.29
FALSE	High	LLSVVPVPEGYSVK		0.0007392	0.000237236	1	1	134	Q9GZN8	0	1486.85	High	2	743.928	-1.44	-0.00107	140.064	5.96e-05	2.293e-07	2.67
FALSE	High	LITAADTTAEQR		0.000191197	0.000237236	1	1	37	Q9NPF5	0	1289.67	High	2	645.338	-0.83	-0.00053	36.8475	6.558e-05	2.136e-09	1.98
FALSE	High	ILTEAEIDAHLVALAER		3.54798e-06	0.000237236	1	1	116	P60900	0	1864.02	High	3	622.01	-0.77	-0.00048	155.006	6.557e-05	5.306e-13	5.68
FALSE	High	IITGPAPVLPPAALR		0.000484605	0.000237236	1	1	39	Q96PU8	0	1485.92	High	2	743.463	2.91	0.00216	142.682	6.259e-05	1.653e-07	3.12
FALSE	High	LITLEQGK		0.0133554	0.000237236	1	1	468	Q02252	0	901.535	High	2	451.27	-2.55	-0.00115	50.8368	6.435e-05	4.414e-05	1.22
FALSE	High	ILTPIIFKEENLR		0.00297278	0.000237236	1	1	6	P82650	1	1585.93	High	3	529.315	-0.93	-0.00049	130.676	5.96e-05	3.175e-06	2.37
FALSE	High	LLTQDEGPALVPGGR		5.14653e-07	0.000237236	1	1	203	Q5T440	0	1522.82	High	2	761.915	-0.21	-0.00016	98.1982	6.437e-05	1.354e-15	3.03
FALSE	High	LIVALMKPSR		0.00168534	0.000237236	1	1	502	P08758	0	1127.7	High	2	564.35	-3.11	-0.00175	84.9685	6.435e-05	2.29e-07	1.94
FALSE	High	LIVAVEQEEIPR		1.37888e-05	0.000237236	1	1	179	Q9H9P8	0	1395.78	High	2	698.394	-1.91	-0.00133	109.477	6.437e-05	2.066e-12	4.12
FALSE	High	ILVCLLQGSR	1xCarbamidomethyl [C4]	0.0013785	0.000237236	1	2	19	Q5VT79	0	1158.67	High	2	579.837	0.5	0.00029	115.627	6.259e-05	1.819e-07	2.93
FALSE	High	ILVDVSNPTEQEHLQHR		4.02145e-10	0.000237236	1	1	96	Q658P3	0	2015.03	High	3	672.347	-1.48	-0.00099	68.9653	7.503e-05	6.305e-16	5.3
FALSE	High	ILVDYDEK		0.0230759	0.000237236	1	1	168	P32754	0	994.509	High	2	497.757	-2.71	-0.00135	57.4653	6.435e-05	8.781e-06	1.82
FALSE	High	ILSSFTDKELLAYAK		0.00303308	0.000237236	1	1	22	P08183	1	1698.93	High	3	566.981	-1.84	-0.00104	127.638	6.557e-05	7.248e-08	3.84
FALSE	High	IIVEGGGAVAALQAMK		0.00224408	0.000237236	1	1	23	Q6NXE6	0	1527.86	High	2	764.429	-3.41	-0.0026	134.886	6.17e-05	1.515e-06	2.51
FALSE	High	LLVFYQQALLDSHLPEEALK		0.0144644	0.000237236	1	1	3	Q8TCU4	0	2327.26	High	3	776.426	-0.84	-0.00065	183.016	6.989e-05	1.668e-05	2.29
FALSE	High	IIVHFMWEDVQQR		0.00200931	0.000237236	1	1	3	Q9NVA1	0	1700.86	High	3	567.624	0.31	0.00018	134.397	7.281e-05	2.323e-05	2.77
FALSE	High	LIVHNGYCDGR	1xCarbamidomethyl [C8]	0.00274331	0.000237236	1	1	55	P02753	0	1303.62	High	3	435.212	0.5	0.00022	25.7461	5.469e-05	2.623e-06	2.43
FALSE	High	LIVLVPPSKPTVNIPSSATIGNR		8.08718e-12	0.000237236	1	1	25	Q9Y624	0	2373.39	High	3	791.8	0.12	0.0001	151.975	5.469e-05	6.305e-16	5.47
FALSE	High	LLVPPLCIRPSVVSDLK	1xCarbamidomethyl [C7]	0.0179164	0.000237236	1	1	10	O14802	0	1906.12	High	3	636.044	-1.12	-0.00071	168.103	5.96e-05	9.46e-05	2.18
FALSE	High	LLVSQGASIYIENK		2.99049e-06	0.000237236	1	1	55	O75832	0	1534.85	High	2	767.926	-1.32	-0.00101	110.79	6.435e-05	1.644e-14	3.27
FALSE	High	LLVTDMSDAEQYR		7.85191e-06	0.000237236	1	1	86	O14929	0	1540.73	High	2	770.868	-1.54	-0.00119	100.686	6.557e-05	1.548e-11	3.34
FALSE	High	LLVVDPETDEHFK		0.00882274	0.000237236	1	1	17	Q15599	0	1541.78	High	2	771.394	-2.62	-0.00202	96.5682	6.387e-05	6.258e-06	2.45
FALSE	High	ILVVITDGEK		0.00650101	0.000237236	1	1	47	P11215	0	1086.64	High	2	543.824	-0.4	-0.00022	91.9805	6.17e-05	1.122e-05	2.01
FALSE	High	LLVVPMDGSHWFTMQSVVEK		1.04577e-05	0.000237236	1	3	5	Q9HAW7	0	2303.16	High	3	768.388	-2.96	-0.00227	182.375	6.989e-05	3.805e-12	2.99
FALSE	High	ILWQGTEDLSVPGVEHEAR		4.18785e-07	0.000237236	1	1	51	O43924	0	2136.07	High	3	712.694	-2.09	-0.00149	132.677	6.435e-05	6.305e-16	5.54
FALSE	High	IIYPTAPPR		0.00378264	0.000237236	1	1	52	Q5VWZ2	0	1027.59	High	2	514.299	-2.08	-0.00107	68.3125	6.387e-05	2.417e-05	2.62
FALSE	High	ILYSQCGDVMR	1xCarbamidomethyl [C6]	0.000105113	0.000237236	1	2	350	P14649	0	1341.63	High	2	671.317	-1.19	-0.0008	68.0322	6.435e-05	2.539e-10	2.6
FALSE	High	IMAAGGLQMIGSMSK	2xOxidation [M2; M9]	6.78725e-05	0.000237236	1	1	27	P21549	0	1526.74	High	2	763.872	-0.6	-0.00046	86.1393	6.437e-05	7.194e-11	2.09
FALSE	High	LLVENSQQTSGFALALGNIVHGLSVCGHGK	1xCarbamidomethyl [C26]	4.18829e-06	0.000237236	1	1	12	Q5VW36	0	3106.61	High	4	777.404	-5.18	-0.00402	185.126	6.557e-05	6.114e-15	7.78
FALSE	High	LLSNSSSLWR		0.000390401	0.000237236	1	1	163	Q9BW92	0	1162.62	High	2	581.813	-1.78	-0.00103	91.5344	6.435e-05	2.065e-09	2.93
FALSE	High	ILSKPIEVQVGGR		0.000139994	0.000237236	1	1	197	Q7L014	0	1395.83	High	3	465.948	-0.66	-0.00031	69.0589	5.96e-05	1.001e-08	2.89
FALSE	High	ILSGRPPLGFLNPR		0.00984872	0.000237236	1	1	35	O14773	0	1536.9	High	2	768.953	-1.73	-0.00133	123.416	6.558e-05	2.895e-06	1.33
FALSE	High	ILLSQTTGVAIPLHASSLDDVSLASTPK		1.49311e-13	0.000237236	1	1	319	P12270	0	2834.55	High	3	945.523	1.56	0.00148	172.061	7.503e-05	6.305e-16	7.58
FALSE	High	IIITEDGEFK		0.00529351	0.000237236	1	1	19	P24928	0	1164.61	High	2	582.809	-2.94	-0.00171	87.4324	6.558e-05	6.105e-06	1.61
FALSE	High	LIIWDSYTTNK		0.0105625	0.000237236	1	3	7	Q9HAV0	0	1353.7	High	2	677.354	-2.35	-0.00159	118.706	6.557e-05	4.69e-06	2.25
FALSE	High	LILYHWTHSFSSQK		0.00802263	0.000237236	1	1	4	Q8TB36	0	1746.9	High	3	582.97	-0.39	-0.00022	91.3829	6.501e-05	7.75e-06	3.21
FALSE	High	ILLYISQQQPVTVAR		2.84294e-09	0.000237236	1	1	41	Q5T1M5	0	1729	High	2	865.005	1.47	0.00127	133.499	6.435e-05	6.305e-16	3.83
FALSE	High	ILIYNRPNMEAVPLAPGR		1.24046e-07	0.000237236	1	1	91	Q9H6R3	0	2024.11	High	3	675.374	-1.71	-0.00115	122.163	5.96e-05	1.788e-14	4.4
FALSE	High	LLMEDGMQR		0.00498441	0.000237236	1	1	263	Q9H1K4	0	1092.52	High	2	546.761	-2.35	-0.00128	64.1451	6.435e-05	9.316e-08	1.85
FALSE	High	LLNCLESLR	1xCarbamidomethyl [C4]	0.0233056	0.000237236	1	1	72	O60879	0	1117.6	High	2	559.304	-1.5	-0.00084	103.548	6.435e-05	1.098e-05	1.56
FALSE	High	LLNENSYVPR		0.000959991	0.000237236	1	1	318	P02786	0	1204.63	High	2	602.818	-3.09	-0.00186	69.2387	6.435e-05	1.674e-08	1.19
FALSE	High	ILNFLTESGWISR		0.000270478	0.000237236	1	1	20	Q86TJ2	0	1535.82	High	2	768.415	0.11	9e-05	181.165	7.389e-05	1.078e-08	3.2
FALSE	High	LLNIQTYCAGPAYLK	1xCarbamidomethyl [C8]	0.0130916	0.000237236	1	1	9	P22792	0	1724.9	High	2	862.955	-0.79	-0.00068	133.02	6.144e-05	7.844e-06	2.27
FALSE	High	ILNMDFETEVDK		0.00219944	0.000237236	1	1	13	Q9H0S4	0	1453.69	High	2	727.348	-0.01	0	120.841	6.144e-05	1.483e-07	2
FALSE	High	IINPITMQCIK	1xCarbamidomethyl [C9]	0.0075172	0.000237236	1	1	14	O75530	0	1330.72	High	2	665.864	-1.04	-0.00069	120.244	6.259e-05	1.146e-05	2.28
FALSE	High	LLPGAVATIVKPLSAIPQPTITK		2.93001e-09	0.000237236	1	1	137	P41235	0	2328.43	High	3	776.812	-1.67	-0.0013	183.251	7.503e-05	6.305e-16	5.65
FALSE	High	IIPPGSGIIHQVNLEYLAR		5.38418e-08	0.000237236	1	1	306	P21399	0	2090.18	High	3	697.396	-1.51	-0.00106	156.736	6.79e-05	3.06e-15	5.49
FALSE	High	IIPVLLEHGLER		0.00545515	0.000237236	1	1	5	P18858	0	1388.83	High	2	694.917	0.68	0.00047	125.295	6.259e-05	3.337e-06	1.94
FALSE	High	IIPYLSFGEVEK		0.00847661	0.000237236	1	1	91	Q5T4S7	0	1394.76	High	2	697.882	0.3	0.00021	153.325	5.96e-05	2.283e-05	2.06
FALSE	High	LLSGGNTLHLVSTTK		0.0240082	0.000237236	1	1	13	P04114	0	1540.87	High	3	514.294	-2.16	-0.00111	81.9166	6.989e-05	4.932e-05	2.44
FALSE	High	LLSEQDGSLK		0.00277099	0.000237236	1	1	41	P08034	0	1089.58	High	2	545.293	-0.31	-0.00017	42.452	6.435e-05	2.804e-08	1.8
FALSE	High	LISEIEYR		0.0148292	0.000237236	1	1	86	Q8WX93	0	1022.55	High	2	511.778	-2.45	-0.00125	70.4328	6.557e-05	9.209e-06	1.94
FALSE	High	LLSEGSVGGESEGCR	1xCarbamidomethyl [C14]	0.00564996	0.000237236	1	1	5	Q9Y4F9	0	1536.7	High	2	768.856	6.27	0.00482	41.3231	7.079e-05	1.912e-05	1.25
FALSE	High	ILSDDVPIR		0.00490999	0.000237236	1	1	19	P54725	0	1027.58	High	2	514.293	-0.18	-9e-05	81.6558	6.989e-05	1.679e-06	2.15
FALSE	High	LLQSPLCAGCSSDK	2xCarbamidomethyl [C7; C10]	0.00272957	0.000237236	1	1	25	Q9UJX6	0	1535.72	High	2	768.364	0.9	0.00069	75.0981	6.435e-05	1.85e-08	2.6
FALSE	High	ILLITEDLK		0.0116139	0.000237236	1	1	50	Q08752	0	1057.65	High	2	529.328	-1.75	-0.00093	130.531	6.501e-05	6.373e-05	1.58
FALSE	High	LLQSADEEAIAELLDEHLK		3.86457e-06	0.000237236	1	1	19	O75570	0	2137.1	High	3	713.038	-1.99	-0.00142	183.336	6.79e-05	6.444e-12	6.11
FALSE	High	YYSLWIPEQAR		0.00979961	0.000237236	1	1	2	O60287	0	1425.72	High	2	713.358	-5.06	-0.00361	132.764	7.19e-05	1.315e-05	1.93
FALSE	High	IIQHEMDHLQGCLFIDK	1xCarbamidomethyl [C12]	2.30151e-10	0.000237236	1	1	30	Q9HBH1	0	2097.03	High	3	699.678	-2.79	-0.00195	102.284	7.079e-05	6.305e-16	6.2
FALSE	High	ILQEAWTEGR		0.00109951	0.000237236	1	1	99	Q9UI10	0	1202.62	High	2	601.809	-5.1	-0.00307	72.7757	6.435e-05	2.342e-08	2.03
FALSE	High	LLQCYPPPDPAVR	1xCarbamidomethyl [C4]	3.84519e-06	0.000237236	1	1	325	O94973	0	1525.78	High	2	763.394	-1.14	-0.00087	89.7092	6.437e-05	1.078e-11	3.57
FALSE	High	LLQAVENGDAEK		0.0103534	0.000237236	1	1	3	Q9P0K7	0	1286.66	High	2	643.833	-0.71	-0.00045	42.4614	6.557e-05	1.533e-06	1.63
FALSE	High	LLQAMEPVHVAR		0.00422409	0.000237236	1	1	9	Q16401	0	1363.75	High	2	682.38	0.66	0.00045	78.8108	7.049e-05	6.364e-06	1.51
FALSE	High	LLQQEEEIK		0.00537372	0.000237236	1	1	169	P54136	0	1129.61	High	2	565.308	-1.75	-0.00099	44.2754	6.435e-05	1.141e-07	1.72
FALSE	High	IKGDMDISVPK		0.000306701	0.000237236	1	1	80	Q09666	1	1202.64	High	2	601.825	-1.31	-0.00079	61.5639	6.558e-05	8.641e-10	2.88
FALSE	High	LKEIVTNFLAGFEA		2.69027e-08	0.000237236	1	1	461	P25705	1	1551.84	High	2	776.422	-3.54	-0.00275	185.142	6.437e-05	6.305e-16	4.86
FALSE	High	LKEGDTMMGQQVAK		9.31169e-10	0.000237236	1	1	385	Q14914	1	1535.76	High	2	768.381	-0.05	-4e-05	35.3371	7.503e-05	6.305e-16	3.09
FALSE	High	LFNEAAAIIR		0.0007392	0.000237236	1	1	74	Q9NSK7	0	1117.64	High	2	559.322	-0.02	-1e-05	115.709	6.17e-05	1.878e-07	1.89
FALSE	High	LFNWLSETLANAR		0.00139242	0.000237236	1	1	7	Q9UK61	0	1534.8	High	2	767.906	2.27	0.00174	182.265	6.144e-05	5.363e-08	2.42
FALSE	High	IFPGDTILETGEVIPPMKEFPDQHH		0.000979485	0.000237236	1	1	16	O95139	1	2847.4	High	4	712.607	1.13	0.00081	178.029	5.469e-05	3.962e-07	3.53
FALSE	High	LFPPSADYPDLR		0.00382079	0.000237236	1	1	68	P17540	0	1390.7	High	2	695.853	-1.16	-0.0008	118.648	6.259e-05	3.928e-06	1.9
FALSE	High	LFQCLLHR	1xCarbamidomethyl [C4]	0.0130265	0.000237236	1	1	132	P13010	0	1086.59	High	2	543.797	-1.69	-0.00092	84.7694	6.435e-05	2.442e-06	1.43
FALSE	High	LFQFHFHWGSTNEHGSEHTVDGVK		1.17334e-10	0.000237236	1	1	72	P00915	0	2796.29	High	4	699.826	-3.12	-0.00218	103.971	7.503e-05	6.305e-16	7.38
FALSE	High	LFQFLQAEPHNSLGK		5.38418e-08	0.000237236	1	1	17	Q6P2E9	0	1728.91	High	2	864.956	-0.91	-0.00079	121.737	6.437e-05	6.305e-16	4.5
FALSE	High	IFQMDEGLNHIMPR		4.99461e-05	0.000237236	1	1	89	Q13107	0	1700.82	High	3	567.611	-2.89	-0.00164	130.228	6.435e-05	1.027e-10	4.3
FALSE	High	LFSLPAQPLWNNR		0.012833	0.000237236	1	1	84	O60216	0	1555.84	High	2	778.422	-0.96	-0.00075	163.541	5.96e-05	5.03e-05	2.11
FALSE	High	LFSLTPAEVEQR		5.63515e-05	0.000237236	1	1	96	Q15036	0	1389.74	High	2	695.372	-0.9	-0.00062	118.808	6.435e-05	7.456e-10	2.48
FALSE	High	LFYGMSSEMAMK		0.000535858	0.000237236	1	1	33	Q9P2T1	0	1394.62	High	2	697.809	-2.98	-0.00208	115.25	6.557e-05	1.89e-06	2.47
FALSE	High	IFYPETTDIYDR		8.34096e-05	0.000237236	1	1	126	P46940	0	1532.73	High	2	766.866	-1.05	-0.0008	110.485	7.19e-05	9.862e-10	2.61
FALSE	High	IGACELNEPK	1xCarbamidomethyl [C4]	0.00782435	0.000237236	1	1	18	Q7Z478	0	1130.55	High	2	565.778	-2.56	-0.00145	38.5564	6.435e-05	1.698e-06	1.73
FALSE	High	LGAEVYHTLK		0.00238348	0.000237236	1	1	22	P09104	0	1130.62	High	2	565.813	-1.43	-0.00081	46.9106	6.259e-05	5.797e-07	2.09
FALSE	High	LFLQFGAQGSPFLK		6.68288e-09	0.000237236	1	1	2214	P00000	0	1552.85	High	2	776.929	-1.42	-0.0011	181.242	6.435e-05	6.305e-16	3.93
FALSE	High	LGAHQLDSYSEDAK		0.00264856	0.000237236	1	1	11	Q16651	0	1533.72	High	2	767.358	-6.23	-0.00478	40.0125	6.387e-05	5.447e-07	2.07
FALSE	High	LGCGPEGER	1xCarbamidomethyl [C3]	0.00330328	0.000237236	1	2	172	P05771	0	974.436	High	2	487.72	-3.3	-0.00161	15.0522	6.435e-05	2.304e-06	1.55
FALSE	High	LGCQDAFPEVYDK	1xCarbamidomethyl [C3]	7.13427e-09	0.000237236	1	1	546	Q15392	0	1541.69	High	2	771.349	-1.78	-0.00137	95.3695	6.435e-05	6.305e-16	4.35
FALSE	High	LGCQICLTK	2xCarbamidomethyl [C3; C6]	0.000342568	0.000237236	1	1	428	P10109	0	1092.55	High	2	546.78	-1.35	-0.00074	63.8049	6.437e-05	2.822e-08	2.39
FALSE	High	IGDELDSNMELQR	1xOxidation [M9]	1.93077e-07	0.000237236	1	1	47	Q07812	0	1535.7	High	2	768.356	2.22	0.00171	60.0205	6.435e-05	6.305e-16	2.23
FALSE	High	IGDPLLEDTR		0.0172177	0.000237236	1	1	2	P49189	0	1128.59	High	2	564.798	-1.3	-0.00073	85.7534	6.435e-05	2.589e-06	2.13
FALSE	High	LGDVGMAELCPGLLHPSSR	1xCarbamidomethyl [C10]; 1xOxidation [M6]	7.1312e-13	0.000237236	1	1	111	P13489	0	2024.99	High	3	675.666	-2.55	-0.00172	111.031	6.435e-05	6.305e-16	4.87
FALSE	High	IGEAEAAVIEAMGK		8.59473e-07	0.000237236	1	1	58	Q14254	0	1388.71	High	2	694.857	-1.29	-0.0009	126.015	6.922e-05	5.192e-14	4.63
FALSE	High	LGEAGIKNESHDIVVSNCVINLVPDK	1xCarbamidomethyl [C18]	7.02445e-13	0.000237236	1	1	7	Q9HBK9	1	2820.46	High	3	940.824	0.15	0.00015	130.539	6.17e-05	6.305e-16	6.03
FALSE	High	IGEEQSAEDAEDGPPELLFIHGGHTAK		2.14416e-14	0.000237236	1	1	44	Q16576	0	2847.34	High	4	712.589	-2.57	-0.00183	117.023	6.437e-05	6.305e-16	6.11
FALSE	High	LGELGLVEFR		0.000287298	0.000237236	1	1	86	Q13488	0	1132.64	High	2	566.821	-1.34	-0.00076	139.052	6.557e-05	1.113e-08	1.97
FALSE	High	IGEIVAEMDVPLHCR	1xCarbamidomethyl [C14]	0.000110532	0.000237236	1	1	25	Q5SRE7	0	1738.86	High	3	580.291	-1.93	-0.00112	121.579	7.19e-05	5.265e-09	4.11
FALSE	High	LGEIVTTIPTIGFNVETVEYK		0.000692443	0.000237236	1	4	35	P18085	0	2323.24	High	3	775.084	-2.4	-0.00186	186.159	6.435e-05	1.853e-08	4.72
FALSE	High	LGELWVTDPTPDSLR		4.20895e-07	0.000237236	1	1	8	P22105	0	1698.87	High	2	849.937	-1.68	-0.00143	148	6.558e-05	4.88e-13	3.59
FALSE	High	LGESLQSAER		0.010722	0.000237236	1	1	7	O95235	0	1089.55	High	2	545.281	0.59	0.00032	33.3194	7.389e-05	2.007e-05	2.02
FALSE	High	LGAQLADLHLDNKK		1.0507e-08	0.000237236	1	1	173	Q9HA64	1	1535.85	High	2	768.428	-3.47	-0.00267	73.9066	6.17e-05	6.305e-16	2.77
FALSE	High	IFLMDLNEQNPR		0.00869132	0.000237236	1	1	3	Q15166	0	1489.75	High	2	745.375	-2.88	-0.00215	133.778	7.049e-05	2.321e-05	2.1
FALSE	High	LFLELEPQVR		0.00663259	0.000237236	1	1	177	Q13098	0	1243.7	High	2	622.355	-0.67	-0.00042	141.371	6.558e-05	5.15e-06	2.74
FALSE	High	LFGSAANVVSAK		0.0114412	0.000237236	1	1	5	O96006	0	1163.64	High	2	582.322	-4.94	-0.00287	78.5958	5.96e-05	4.062e-05	1.84
FALSE	High	LELDQLEVR		0.00224408	0.000237236	1	1	52	Q9BQS8	0	1114.61	High	2	557.808	-1.19	-0.00067	108.149	6.557e-05	9.158e-07	2.85
FALSE	High	LEIGQDLIQVAVAQYADTVRPEFYFNTHPTK		3.88363e-07	0.000237236	1	1	5	P12111	0	3563.82	High	5	713.568	-1.95	-0.00139	187.312	7.19e-05	2.228e-14	7.48
FALSE	High	IEILAPPNGSVPGDR		4.65515e-05	0.000237236	1	1	134	Q12904	0	1534.82	High	2	767.913	-1.79	-0.00138	109.114	6.435e-05	9.265e-11	2.91
FALSE	High	IEIPVTPTGQSVPSSPSIPGTPTLK		6.65079e-07	0.000237236	1	1	34	Q9H4Z3	0	2503.37	High	3	835.126	-0.88	-0.00073	157.138	6.557e-05	2.193e-13	5.26
FALSE	High	LELQQLQAER		0.000484605	0.000237236	1	1	74	P48681	0	1227.67	High	2	614.336	-3.73	-0.00229	79.1871	6.435e-05	1.642e-08	3.09
FALSE	High	LEMVPASR		0.024247	0.000237236	1	1	64	Q9BZE9	0	902.476	High	2	451.741	-2.01	-0.00091	47.9232	6.501e-05	7.301e-05	1.91
FALSE	High	LENDVEQLK		0.00457708	0.000237236	1	1	12	Q6IQ23	0	1087.56	High	2	544.285	-0.62	-0.00034	41.8335	6.259e-05	2.303e-06	1.79
FALSE	High	IENSELLDK		0.00274331	0.000237236	1	1	31	Q7Z2W4	0	1060.55	High	2	530.779	-0.95	-0.0005	44.5031	6.435e-05	3.406e-07	2.19
FALSE	High	LENWITSLAESQLQTR		1.42736e-11	0.000237236	1	1	128	P40763	0	1888.98	High	2	944.991	-0.81	-0.00077	179.061	6.435e-05	6.305e-16	6.46
FALSE	High	IEPEPFENCLLRPGSPAR	1xCarbamidomethyl [C9]	9.0379e-07	0.000237236	1	1	188	P48637	0	2082.04	High	3	694.684	-2.35	-0.00163	116.864	6.435e-05	6.305e-16	3.42
FALSE	High	LEPIWNEVGLEMK		0.000728138	0.000237236	1	1	33	Q96JJ7	0	1557.8	High	2	779.4	-3.52	-0.00275	168.215	7.19e-05	7.323e-08	2.65
FALSE	High	LEPLYSPIR		0.00979961	0.000237236	1	1	141	Q9UBB9	0	1087.61	High	2	544.31	-1.97	-0.00107	100.941	6.989e-05	8.788e-06	2.68
FALSE	High	LEPQWINVLQEDSVTLTCR	1xCarbamidomethyl [C18]	4.51492e-09	0.000237236	1	2	32	P31995	0	2301.15	High	3	767.723	-0.01	-1e-05	185.016	7.19e-05	6.305e-16	6.3
FALSE	High	LEQENDDLAHELVTSK		5.14708e-06	0.000237236	1	2	25	Q9Y3P9	0	1840.89	High	3	614.301	-1.86	-0.00114	78.8488	7.19e-05	1.648e-11	4.32
FALSE	High	LESEETMVLEAHDAQGDVPVTVTVHDFPGKK		7.89065e-07	0.000237236	1	1	74	P01024	1	3378.65	High	5	676.535	-1.19	-0.0008	122.129	7.19e-05	9.164e-14	6.72
FALSE	High	LESIISGAALMADSSCTR	1xCarbamidomethyl [C16]	1.95864e-14	0.000237236	2	2	468	P35221; P26232	0	1881.9	High	2	941.454	-1.69	-0.00159	141.277	7.503e-05	6.305e-16	5.48
FALSE	High	IESSSSHVAEGETLDLNCVVPGQAHAQVTWHK	1xCarbamidomethyl [C18]	2.04078e-06	0.000237236	1	1	57	P98160	0	3486.67	High	5	698.138	-2.1	-0.00146	109.726	6.435e-05	2.51e-15	6.6
FALSE	High	IFGQANTTLK		0.000433868	0.000237236	1	1	622	P33121	0	1092.6	High	2	546.805	-1.57	-0.00086	59.972	6.435e-05	4.91e-09	2.05
FALSE	High	IFGGVLESDAR		0.00150142	0.000237236	1	1	127	O00165	0	1163.61	High	2	582.306	-0.84	-0.00049	93.6831	6.435e-05	4.553e-09	2.93
FALSE	High	IFGFMEEER		0.000979485	0.000237236	1	1	67	P22897	0	1157.53	High	2	579.268	-1.04	-0.0006	118.725	6.17e-05	3.191e-07	2.05
FALSE	High	LFFIQACGGEQK	1xCarbamidomethyl [C7]	0.0017811	0.000237236	1	1	81	P55211	0	1397.69	High	2	699.344	-4.66	-0.00325	115.114	6.437e-05	1.042e-07	3.27
FALSE	High	IFFDDYVACCVK	2xCarbamidomethyl [C9; C10]	0.000284424	0.000237236	1	1	92	P28676	0	1536.69	High	2	768.846	-0.28	-0.00022	139.675	6.435e-05	1.885e-09	2.75
FALSE	High	LFENFLVDICR	1xCarbamidomethyl [C10]	0.000661816	0.000237236	1	1	15	Q14643	0	1425.72	High	2	713.366	3.19	0.00227	181.952	6.557e-05	1.668e-09	3.36
FALSE	High	LGEVALLQGNHQIVEMCYQR	1xCarbamidomethyl [C17]	3.14435e-07	0.000237236	1	1	124	P53621	0	2358.17	High	3	786.726	-3.08	-0.00242	131.956	6.435e-05	6.305e-16	4.87
FALSE	High	LFDYSKPSAK		0.000936168	0.000237236	1	1	37	Q05048	0	1155.6	High	2	578.305	-2.25	-0.0013	39.9536	6.17e-05	2.917e-07	2.46
FALSE	High	IFDLDGDECLSHEEFLGVLK	1xCarbamidomethyl [C9]	8.01057e-07	0.000237236	1	1	57	Q8IYU8	0	2336.11	High	3	779.375	-0.29	-0.00023	180.991	6.79e-05	3.355e-13	4.12
FALSE	High	IFDFDDDGTLNREDLSR		0.0168785	0.000237236	1	1	12	Q99828	1	2027.93	High	3	676.648	-0.68	-0.00046	118.063	7.079e-05	0.0001292	3.08
FALSE	High	IFDDSPCPFTAK	1xCarbamidomethyl [C7]	0.000186451	0.000237236	1	1	26	Q8IWA5	0	1397.64	High	2	699.323	-0.98	-0.00069	98.8178	6.437e-05	6.804e-10	3.24
FALSE	High	IEWLESHQDADIEDFKAK		0.000525191	0.000237236	1	1	7	P11021	1	2174.04	High	3	725.351	-1.39	-0.00101	106.951	7.478e-05	1.928e-06	4.56
FALSE	High	LETVDPTYIFHPR		0.0176512	0.000237236	1	1	5	O95155	0	1587.82	High	3	529.944	0.5	0.00026	127.758	5.96e-05	9.252e-05	2.84
FALSE	High	IETSYMDGTNR		4.29534e-05	0.000237236	1	1	196	P14543	0	1286.57	High	2	643.787	-1.31	-0.00084	39.5225	6.435e-05	1.327e-12	3.36
FALSE	High	LFDLIQSELYVRPDDVHVNIR		2.22288e-06	0.000237236	1	5	163	P49792	0	2541.35	High	4	636.09	-2.37	-0.0015	173.121	6.17e-05	3.45e-12	4.71
FALSE	High	LGFFGTGECFVFR	1xCarbamidomethyl [C9]	2.12475e-05	0.000237236	1	1	231	Q9ULP9	0	1536.73	High	2	768.865	-4.53	-0.00348	183.285	6.435e-05	4.725e-12	2.39
FALSE	High	LGFPVYSHVDYSNEAMQK		4.82039e-08	0.000237236	1	1	212	Q6IB77	0	2084.97	High	3	695.662	-1.62	-0.00113	110.227	6.435e-05	6.305e-16	5.04
FALSE	High	IGFPWSEIR		0.00444139	0.000237236	2	3	543	P35241; P26038	0	1104.58	High	2	552.795	-0.76	-0.00042	147.82	6.259e-05	2.158e-06	1.6
FALSE	High	IGYPKPALLHSTFFPALQGAQTK		1.8088e-06	0.000237236	1	1	69	P23381	0	2485.36	High	4	622.094	-2.43	-0.00151	146.005	6.437e-05	1.106e-12	5.48
FALSE	High	LGYSPLHQAAQQGHTDIVTLLLK		5.24939e-10	0.000237236	1	1	23	P16157	0	2503.37	High	3	835.126	-0.83	-0.00069	154.049	6.725e-05	6.305e-16	3.98
FALSE	High	IHEDSTGGIYTVGVTTR		0.000216803	0.000237236	1	1	65	Q7Z4S6	0	1805.9	High	3	602.638	-2.07	-0.00125	68.7016	6.557e-05	2.895e-10	4.08
FALSE	High	LHEEGIIYR		0.00198923	0.000237236	1	1	201	P26640	0	1129.6	High	2	565.302	-2.93	-0.00165	43.1702	6.435e-05	1.775e-07	2.1
FALSE	High	LHEQLTESEQAAQCYIK	1xCarbamidomethyl [C14]	1.56323e-07	0.000237236	1	1	11	Q9UJX2	0	2047.98	High	3	683.324	-9.4	-0.00641	80.1879	6.437e-05	6.305e-16	4.32
FALSE	High	IHGFTVNQVTSVPELFLTAVK		5.1708e-10	0.000237236	1	1	108	Q5JRX3	0	2300.26	High	3	767.424	-3.14	-0.00241	186.428	7.503e-05	6.305e-16	6.05
FALSE	High	LHGLPEQFLYGTATK		0.000463169	0.000237236	1	1	55	Q02880	0	1674.88	High	3	558.966	-0.36	-0.0002	114.251	6.558e-05	1.233e-08	2.95
FALSE	High	LHGQEGLFPGNYVEK		4.58546e-05	0.000237236	1	1	10	O00160	0	1687.84	High	3	563.288	3.8	0.00214	86.6968	5.469e-05	1.472e-09	2.92
FALSE	High	IHHDQPVKPLDR		0.00476446	0.000237236	3	4	3	Q6UWM9; O75795; P06133	0	1454.79	High	3	485.599	-1.75	-0.00085	14.0244	6.922e-05	1.831e-06	1.4
FALSE	High	LHHVSSLAWLDEHTLVTTSHDASVK		1.02495e-05	0.000237236	1	1	130	O75083	0	2783.41	High	5	557.489	0.86	0.00048	108.663	5.469e-05	9.453e-11	4.75
FALSE	High	IHLDDANESDHFENIQSTNWQTMR		7.54075e-08	0.000237236	1	1	108	P48506	0	2901.29	High	4	726.075	-2.65	-0.00192	108.819	6.437e-05	6.305e-16	6.47
FALSE	High	IHLWNSIHGLQSPK		0.000296096	0.000237236	1	1	4	Q14596	0	1629.89	High	3	543.967	-0.32	-0.00017	87.7111	6.989e-05	4.456e-09	4.04
FALSE	High	LHNALALIR		0.000817371	0.000237236	1	1	188	Q08426	0	1020.63	High	2	510.818	-1.92	-0.00098	73.5182	6.435e-05	5.549e-08	2.09
FALSE	High	LHPEMSNLDLTK		0.00570688	0.000237236	1	1	64	P17480	0	1397.71	High	3	466.575	0.24	0.00011	74.2928	5.469e-05	1.273e-05	2.17
FALSE	High	LHPMAIDGPVDSFAPFHNVNCPR	1xCarbamidomethyl [C21]	4.27292e-07	0.000237236	1	1	3	Q10570	0	2591.23	High	3	864.41	-4.53	-0.00391	134.954	6.17e-05	1.552e-13	0.92
FALSE	High	IHQCISINMLADK	1xCarbamidomethyl [C4]	6.01519e-06	0.000237236	1	1	23	P60228	0	1542.78	High	2	771.891	-1.05	-0.00081	93.2917	6.557e-05	1.484e-14	3.63
FALSE	High	IHVFYIDYGNR		0.000133801	0.000237236	1	1	225	Q7KZF4	0	1396.7	High	2	698.853	-1.02	-0.00071	105.855	6.144e-05	3.301e-08	3.19
FALSE	High	LKEDISQGVHISVYR		9.31648e-05	0.000237236	1	1	3	O43395	1	1743.94	High	3	581.984	-0.77	-0.00045	79.1217	7.478e-05	1.704e-07	2.93
FALSE	High	IKDYLLMEEEFIR		1.17938e-09	0.000237236	1	1	74	P62191	1	1698.88	High	2	849.937	-5.82	-0.00494	149.206	7.503e-05	6.305e-16	4.15
FALSE	High	LKDVQSMDELKDVYNHFLLYYGR		8.55254e-06	0.000237236	1	1	52	Q7KZ85	2	2846.42	High	4	712.364	5.81	0.00413	179.598	6.17e-05	4.347e-11	6.77
FALSE	High	IKDTVLQR		0.00534685	0.000237236	1	1	391	P22102	1	972.584	High	2	486.795	-0.24	-0.00012	22.402	5.96e-05	9.567e-06	1.44
FALSE	High	IKDGGVIDSVK		0.00181725	0.000237236	1	1	9	Q8TF65	1	1130.64	High	2	565.824	-1.33	-0.00075	35.5711	7.049e-05	1.403e-06	1.89
FALSE	High	IKDFANTIPGHGGIMDR		1.78191e-05	0.000237236	1	2	38	O95674	1	1841.93	High	3	614.649	-0.25	-0.00015	79.9793	5.96e-05	2.053e-10	4.34
FALSE	High	IGVQLTDSAYVVASMR	1xOxidation [M15]	0.000494447	0.000237236	1	1	8	Q16822	0	1725.88	High	2	863.445	-1.01	-0.00087	122.474	6.437e-05	5.945e-09	3.13
FALSE	High	LKDEGVELFAIGIK		2.52005e-08	0.000237236	1	1	40	Q99715	1	1531.87	High	2	766.437	-3.78	-0.00289	142.829	7.503e-05	7.035e-15	3.56
FALSE	High	LKDCIELFTTK	1xCarbamidomethyl [C4]	8.1339e-05	0.000237236	1	1	48	Q9Y4E8	1	1367.72	High	2	684.363	-3.21	-0.00219	94.7238	6.435e-05	3.431e-12	2.08
FALSE	High	LKDAVAHCHEAER	1xCarbamidomethyl [C8]	6.4208e-07	0.000237236	1	3	3	P49792	1	1535.74	High	2	768.373	0.31	0.00024	11.8415	7.389e-05	6.334e-14	3.02
FALSE	High	IKAEYEGDGIPTVFVAVAGR		0.000197052	0.000237236	1	1	8	P22234	1	2092.11	High	3	698.043	3.36	0.00234	153.909	5.469e-05	2.119e-08	4.03
FALSE	High	IHYLDTTTLIEPAPR		0.0159794	0.000237236	1	1	14	P46109	0	1739.93	High	2	870.473	3.58	0.00311	111.58	6.259e-05	5.918e-05	2.15
FALSE	High	IHVYGYSMAYGPAQHAISTEK		0.00232437	0.000237236	1	1	6	Q9NRX4	0	2323.12	High	4	581.533	-2.73	-0.00159	90.8447	6.501e-05	6.456e-07	4.11
FALSE	High	LHVPLMPAQPAPPKPQPTTR		1.29164e-05	0.000237236	1	1	57	P00748	0	2176.21	High	4	544.806	-2.24	-0.00122	93.1502	7.503e-05	3.723e-10	4.13
FALSE	High	IKDEFQFLQAQYHSLK		0.000300595	0.000237236	1	1	8	Q04726	1	1995.03	High	3	665.683	-0.16	-0.00011	113.374	6.557e-05	6.878e-09	4.32
FALSE	High	LMALLGQALK		0.0117304	0.000237236	1	1	43	Q2TAY7	0	1057.64	High	2	529.325	-0.78	-0.00041	135.069	6.989e-05	1.073e-05	1.81
FALSE	High	LGVGAELLVDVGQR		0.000109426	0.000237236	1	1	54	P19971	0	1425.81	High	2	713.404	-3.29	-0.00234	193.006	7.049e-05	9.069e-09	2.45
FALSE	High	LGSTVFVANLDYK		3.39102e-06	0.000237236	1	1	256	P52272	0	1426.76	High	2	713.883	1.08	0.00077	125.577	5.469e-05	1.254e-11	3.88
FALSE	High	IGFTGSTEVGK		0.00300278	0.000237236	1	1	4	O75891	0	1095.57	High	2	548.287	-1.47	-0.00081	56.3805	6.989e-05	5.927e-07	1.64
FALSE	High	LGFYEWTSR		0.0216363	0.000237236	1	1	7	P06280	0	1158.56	High	2	579.783	1.01	0.00059	115.538	6.557e-05	9.69e-06	1.64
FALSE	High	LGGDPEKINPVCPADLVIDHSIQVDFNR	1xCarbamidomethyl [C12]	0.000414676	0.000237236	1	1	8	P21399	1	3118.56	High	4	780.401	6.27	0.00489	165.006	6.501e-05	2.006e-08	4.98
FALSE	High	IGGIGTVPVGR		1.44271e-05	0.000237236	1	3	631	Q05639	0	1025.61	High	2	513.308	-1.12	-0.00057	76.882	6.435e-05	5.066e-11	2.76
FALSE	High	LGGNEQVTR		0.00058956	0.000237236	1	1	382	P00000	0	973.506	High	2	487.255	-3.24	-0.00158	15.5556	6.435e-05	1.023e-08	1.77
FALSE	High	LGGNPGTNSR		0.00433138	0.000237236	1	1	31	Q969G3	0	972.486	High	2	486.746	-1.41	-0.00069	12.7175	6.557e-05	2.226e-07	3
FALSE	High	LGGPCILYCGPSNK	2xCarbamidomethyl [C5; C9]	0.000171177	0.000237236	1	1	7	Q9BYK8	0	1535.73	High	2	768.372	1.62	0.00125	93.5593	6.501e-05	3.402e-09	3.03
FALSE	High	LGGPQASLSTK		0.000651911	0.000237236	1	1	130	Q9NUI1	0	1058.58	High	2	529.795	-1.75	-0.00092	35.8971	6.435e-05	1.077e-07	2.36
FALSE	High	IGHHSTSDDSSAYR		0.00426668	0.000237236	1	1	3	P12694	0	1532.67	High	2	766.84	0.23	0.00018	11.9862	6.79e-05	3.408e-06	1.66
FALSE	High	LGLDYEER		0.00548256	0.000237236	1	1	450	Q99623	0	994.484	High	2	497.745	-1.97	-0.00098	61.5764	6.437e-05	2.489e-06	2.04
FALSE	High	LGIEGLSLHNVLK		9.45524e-08	0.000237236	1	1	144	Q9NYU2	0	1392.82	High	2	696.913	-1.55	-0.00108	137.419	6.435e-05	6.305e-16	4.23
FALSE	High	LGIKPESVQPHRPTTNPNTSK		7.96954e-08	0.000237236	1	1	48	Q16527	0	2301.23	High	3	767.746	-2.91	-0.00223	34.8418	6.387e-05	6.305e-16	3.59
FALSE	High	IGIIDGEYVVNPTRK		0.00226673	0.000237236	1	1	12	Q8TCS8	1	1673.92	High	3	558.645	-1.17	-0.00065	106.528	7.478e-05	1.511e-05	3.24
FALSE	High	IGLIHGHQVIPWGDMASLALLQR	1xOxidation [M15]	8.25501e-08	0.000237236	1	1	16	Q9UBQ0	0	2541.38	High	4	636.098	-1.82	-0.00116	167.755	5.469e-05	1.393e-14	6.93
FALSE	High	LGILTHLYR		0.000702964	0.000237236	1	1	292	Q9UJ70	0	1085.65	High	2	543.326	-1.85	-0.00101	95.8587	6.435e-05	4.521e-08	2.1
FALSE	High	LGINSLQELK		0.00170236	0.000237236	1	1	167	P55327	0	1114.65	High	2	557.826	-2.62	-0.00146	107.363	6.17e-05	9.025e-07	2.67
FALSE	High	LGLPARPWPR		0.00877872	0.000237236	1	1	132	Q969Z3	0	1162.68	High	2	581.846	-0.31	-0.00018	89.1857	6.387e-05	6.164e-06	2.31
FALSE	High	LGSTAPQVLSTSSPAQQAENEAK		2.92906e-12	0.000237236	1	1	155	Q9UNZ2	0	2314.15	High	3	772.054	-1.6	-0.00123	86.6845	7.503e-05	6.305e-16	8.23
FALSE	High	LGSSAMNIQMLLEK		5.95501e-06	0.000237236	1	1	6	Q8IWV7	0	1534.8	High	2	767.901	-1.09	-0.00083	155.608	7.478e-05	3.588e-09	4.32
FALSE	High	LGSLWVPGGQGGSGNPVR		6.55053e-08	0.000237236	1	1	249	Q03518	0	1737.9	High	2	869.454	-1.04	-0.0009	113.27	6.557e-05	7.196e-15	3.5
FALSE	High	LGSLVENNER		0.000270478	0.000237236	1	2	259	B5ME19	0	1130.58	High	2	565.793	-1.32	-0.00074	36.4629	6.435e-05	1.252e-08	2.54
FALSE	High	IGSFGPGEDLLYLR		3.74933e-07	0.000237236	1	1	127	O00763	0	1536.81	High	2	768.904	-2.99	-0.0023	164.548	6.435e-05	6.972e-15	3.5
FALSE	High	LGQMVLEYDHPLK		0.000291663	0.000237236	1	1	5	P55160	0	1542.8	High	2	771.9	-3.3	-0.00255	98.4078	8.17e-05	1.018e-07	3.59
FALSE	High	IGTIYEGASNIQLNTIAK		1.01904e-12	0.000237236	1	1	329	P45954	0	1906.03	High	2	953.516	-1.35	-0.00129	127.386	6.435e-05	6.305e-16	3.89
FALSE	High	LGQIYQSWLDK		0.000237337	0.000237236	1	1	225	O15258	0	1350.71	High	2	675.856	-0.8	-0.00054	122.42	6.435e-05	2.224e-09	1.96
FALSE	High	IGQGASGTVFTATDVALGQEVAIK		0.000102503	0.000237236	1	1	9	Q13177	0	2333.23	High	3	778.418	1.52	0.00118	161.661	5.469e-05	6.368e-09	5.54
FALSE	High	LGPLVEQGR		0.00448617	0.000237236	1	1	38	P02649	0	968.552	High	2	484.78	0.82	0.0004	47.6753	5.469e-05	6.481e-06	2.39
FALSE	High	IGPIATPDYIQNAPGLPK		1.5171e-05	0.000237236	1	1	27	Q9NR19	0	1865.02	High	3	622.342	-2.27	-0.00141	146.517	6.435e-05	2.034e-14	3.97
FALSE	High	IGNFSTDIK		0.00548256	0.000237236	1	1	240	P13796	0	994.52	High	2	497.764	-0.44	-0.00022	64.4882	6.259e-05	3.376e-06	2.33
FALSE	High	LGLVSPESMDNYSHFHELR		0.000296096	0.000237236	1	1	37	Q9P0K7	0	2231.05	High	4	558.519	-0.18	-0.0001	116.806	6.558e-05	8.647e-10	5.28
FALSE	High	LGIPGPTPLPFLGNILSYHK		5.83645e-06	0.000237236	1	1	2	P08684	0	2134.21	High	3	712.072	-2.41	-0.00171	187.884	7.19e-05	4.934e-12	5.57
FALSE	High	LGQGIGPIHLNEIQCTGNEK	1xCarbamidomethyl [C15]	0.000217896	0.000237236	1	1	4	Q9Y4K0	0	2178.1	High	3	726.704	-0.24	-0.00017	107.724	7.19e-05	6.67e-09	2.76
FALSE	High	LVQRPVIHPLSSPSNR		0.000300595	0.000237236	1	1	11	A6NHX0	0	1800.02	High	4	450.761	-0.98	-0.00044	51.5693	6.17e-05	3.472e-08	2.27
FALSE	High	LMCPQEIVDYIADKKDVYE	1xCarbamidomethyl [C3]	6.85584e-05	0.000237236	1	1	194	O14561	2	2329.11	High	3	777.041	-0.24	-0.00018	178.505	6.437e-05	5.001e-10	2
FALSE	High	IMEDFTTFLR		0.0112711	0.000237236	1	1	21	Q8IY21	0	1272.63	High	2	636.817	-1.6	-0.00102	162.801	7.503e-05	5.042e-05	2.22
FALSE	High	LSQLTSLLSSIEDK		1.51694e-06	0.000237236	1	1	99	Q92835	0	1533.84	High	2	767.422	-0.52	-0.0004	175.771	8.17e-05	1.947e-11	3.83
FALSE	High	LSSCDMCELAR	2xCarbamidomethyl [C4; C7]	5.66355e-05	0.000237236	1	1	163	Q01433	0	1341.56	High	2	671.283	-1.24	-0.00083	66.408	6.435e-05	3.008e-11	2.32
FALSE	High	ISSTLYQAAAPVLTPAK		5.35832e-06	0.000237236	1	1	121	Q8N6L1	0	1730.97	High	2	865.986	-2.14	-0.00185	127.802	6.725e-05	1.638e-10	3.04
FALSE	High	LSSVTAADTAVYYCAR	1xCarbamidomethyl [C14]	0.000912936	0.000237236	1	9	25	P06331	0	1747.83	High	3	583.283	1.04	0.0006	92.0226	6.558e-05	6.274e-08	2.53
FALSE	High	LSTDHIPILYR		0.00505996	0.000237236	1	1	37	Q06210	0	1327.74	High	2	664.372	-0.37	-0.00024	104.418	7.478e-05	4.676e-05	2.11
FALSE	High	LSTIALALGVER		6.78662e-06	0.000237236	2	2	290	P30154; P30153	0	1242.74	High	2	621.872	-3.33	-0.00207	140.432	6.435e-05	2.668e-11	3.54
FALSE	High	ISTVELEDFKR		0.000151721	0.000237236	1	1	69	Q9BXN1	1	1336.71	High	2	668.858	-1.8	-0.0012	81.4164	7.503e-05	2.73e-08	3.23
FALSE	High	LSVLVDDYQMDFHPSPVVLK		1.68532e-09	0.000237236	1	1	195	O95140	0	2302.18	High	3	768.064	-1.1	-0.00085	168.323	7.503e-05	6.305e-16	6.25
FALSE	High	LSVPMPLPTVLLDR		0.00245639	0.000237236	1	1	18	Q8TDJ6	0	1550.9	High	2	775.952	-0.91	-0.00071	187.744	7.19e-05	8.31e-07	2.53
FALSE	High	LSYFNELETINTK		0.0104053	0.000237236	1	1	11	Q96JB2	0	1571.8	High	2	786.394	-9.68	-0.0076	133.516	6.79e-05	1.829e-05	2.09
FALSE	High	LTAELIEQAAQYTNAVR		6.48081e-14	0.000237236	1	1	146	P09661	0	1890.99	High	2	945.999	-0.37	-0.00035	160.975	7.503e-05	6.305e-16	3.37
FALSE	High	LTAEVENAK		0.00877872	0.000237236	1	4	13	Q14533	0	974.515	High	2	487.761	-1.06	-0.00052	21.4436	7.265e-05	5.633e-05	2.22
FALSE	High	ITALEDISTEDGDR		1.68568e-07	0.000237236	1	1	49	O43264	0	1534.72	High	2	767.867	2.11	0.00162	79.9801	5.469e-05	5.138e-14	4.47
FALSE	High	ITASLCDLK	1xCarbamidomethyl [C6]	0.0105098	0.000237236	1	1	36	Q01581	0	1020.54	High	2	510.773	-1.19	-0.00061	74.7699	6.922e-05	9.64e-06	1.92
FALSE	High	ISQLEQDLASMR		0.00184485	0.000237236	1	1	9	Q96R06	0	1390.7	High	2	695.856	3.79	0.00263	110.305	6.259e-05	3.385e-07	2.53
FALSE	High	ITCSGDALPK	1xCarbamidomethyl [C3]	0.0183673	0.000237236	1	2	41	A0A075B6K4	0	1061.53	High	2	531.268	-1.02	-0.00054	32.9819	6.989e-05	8.802e-05	1.45
FALSE	High	ITDFGEFMR		0.00873491	0.000237236	1	1	37	Q9NVM9	0	1115.52	High	2	558.263	-0.25	-0.00014	114.75	6.259e-05	9.009e-06	2.25
FALSE	High	LTDIHGNVLQYHK		0.0148292	0.000237236	1	1	11	O95861	0	1537.81	High	2	769.408	-2.68	-0.00206	51.8038	6.435e-05	1.731e-06	1.57
FALSE	High	LTDQLPLIIVCDR	1xCarbamidomethyl [C11]	3.17579e-08	0.000237236	1	2	397	Q00610	0	1555.85	High	2	778.428	-2.19	-0.00171	166.928	6.435e-05	7.909e-16	3.5
FALSE	High	ITDVEHITGLSFYQQR		7.57957e-07	0.000237236	1	1	48	P22413	0	1906.97	High	2	953.985	-1.48	-0.00141	123.213	6.387e-05	3.597e-14	2.09
FALSE	High	ITDVIMAFQAMCR	1xCarbamidomethyl [C12]	0.00763095	0.000237236	1	1	8	P35749	0	1555.74	High	2	778.379	5.58	0.00434	166.218	7.265e-05	4.473e-05	2.62
FALSE	High	ITEAVATATEQR		0.000287298	0.000237236	1	1	31	Q13948	0	1289.67	High	2	645.338	-1.2	-0.00078	35.7504	6.501e-05	9.61e-09	2.78
FALSE	High	LTEHNETILFK		2.96087e-05	0.000237236	1	1	40	O95425	0	1344.72	High	2	672.861	-0.67	-0.00045	67.0555	6.501e-05	3.725e-09	1.83
FALSE	High	ITEIYEGTSEIQR		0.00333661	0.000237236	1	1	59	P16219	0	1538.77	High	3	513.595	-0.03	-2e-05	73.354	7.19e-05	1.522e-06	2.48
FALSE	High	ITESDLSQLTASIR		1.97992e-07	0.000237236	1	1	24	Q14315	0	1533.81	High	2	767.408	-1.71	-0.00131	134.069	7.19e-05	1.686e-12	2.96
FALSE	High	LTESPCALVASQYGWSGNMER	1xCarbamidomethyl [C6]	1.62756e-06	0.000237236	1	1	128	P14625	0	2356.07	High	3	786.026	-2.16	-0.0017	137.932	7.265e-05	3.883e-11	2.96
FALSE	High	LTESYCETWR	1xCarbamidomethyl [C6]	0.000552266	0.000237236	1	1	245	P39060	0	1344.59	High	2	672.796	-3.33	-0.00224	64.2305	6.435e-05	1.491e-08	2.49
FALSE	High	ITFRPDSADGMLLYNGQK		7.61696e-08	0.000237236	1	1	96	P98160	0	2026.01	High	3	676.006	-0.86	-0.00058	121.028	6.437e-05	7.894e-16	5.45
FALSE	High	LTGADGTPPGFLLK		3.94347e-05	0.000237236	1	1	179	Q02978	0	1386.76	High	2	693.884	-2.11	-0.00146	123.664	6.387e-05	1.075e-10	3.55
FALSE	High	LTGGSNWQPK		0.00230114	0.000237236	1	1	22	Q13492	0	1087.55	High	2	544.281	1.52	0.00083	34.0747	6.259e-05	1.212e-06	2.03
FALSE	High	LTDCVVMR	1xCarbamidomethyl [C4]	0.00790307	0.000237236	1	1	303	P22626	0	993.486	High	2	497.246	-1.86	-0.00092	50.4344	6.259e-05	7.281e-06	1.76
FALSE	High	LSPSPTSQR		0.00612166	0.000237236	1	1	404	P02545	0	972.511	High	2	486.758	-2.61	-0.00127	15.9462	6.435e-05	4.376e-07	1.66
FALSE	High	LSPPFKPQVTSETDTR		0.000334065	0.000237236	1	1	2	P31749	0	1802.93	High	3	601.648	0.65	0.00039	75.9976	7.503e-05	1.086e-07	2.15
FALSE	High	LSPIYNLVPVK		0.00098938	0.000237236	1	1	243	P02748	0	1242.75	High	2	621.875	-1.66	-0.00103	145.836	6.922e-05	3.443e-07	2.38
FALSE	High	LSCAPPPPIHAINR	1xCarbamidomethyl [C3]	0.000931475	0.000237236	1	1	5	Q9UGH3	0	1542.82	High	3	514.945	0.4	0.00021	68.2357	5.469e-05	3.642e-07	2.6
FALSE	High	LSCGEGGCVAELQR	2xCarbamidomethyl [C3; C8]	6.96003e-05	0.000237236	1	1	9	O60281	0	1535.69	High	2	768.351	0.75	0.00058	53.9211	6.259e-05	3.325e-10	3.56
FALSE	High	ISEAFDLMNQGK		0.000373132	0.000237236	1	1	15	P08319	0	1352.65	High	2	676.828	-1.49	-0.00101	105.144	7.049e-05	8.212e-08	2.89
FALSE	High	LSEGDLLAEIETDK		0.0117892	0.000237236	1	1	7	P10515	0	1532.77	High	2	766.889	1.33	0.00102	146.792	6.989e-05	1.086e-05	1.92
FALSE	High	LSEIHHLHPEYVR		0.0096056	0.000237236	1	1	15	Q7Z2W4	0	1629.85	High	3	543.955	-0.35	-0.00019	35.6364	6.557e-05	1.261e-06	3.73
FALSE	High	LSEMADLENLSK		0.00200931	0.000237236	1	1	4	O94911	0	1349.66	High	2	675.333	-2.65	-0.00179	105.023	6.435e-05	8.198e-09	0.95
FALSE	High	LSEPVPQTNAHESK		0.000586604	0.000237236	1	1	38	P19174	0	1536.77	High	2	768.884	-3.23	-0.00248	24.9113	7.478e-05	2.251e-06	2.26
FALSE	High	LSESGAIMTDLEENPKKPIEDVLLSSVR		4.25195e-06	0.000237236	1	1	6	Q9H2J4	1	3070.6	High	4	768.404	-1.38	-0.00106	171.459	6.501e-05	2.033e-12	6.84
FALSE	High	ISFDSQISTTK		0.00107762	0.000237236	1	1	41	O15230	0	1226.63	High	2	613.816	-1.43	-0.00087	72.4136	6.437e-05	6.031e-08	3.02
FALSE	High	LSFGDTLQVQNIHGAFNALGGADR		8.21008e-12	0.000237236	1	1	274	Q969X5	0	2501.25	High	3	834.423	-0.03	-2e-05	163.46	7.503e-05	6.305e-16	7.34
FALSE	High	ISFPAIQAAPSFSNSFPQIFR		4.31564e-08	0.000237236	1	1	8	P23381	0	2325.2	High	3	775.738	-1.87	-0.00145	187.89	6.557e-05	6.305e-16	6.93
FALSE	High	ISGADINSICQESGMLAVR	1xCarbamidomethyl [C10]	0.000189284	0.000237236	1	1	38	P43686	0	2020.98	High	3	674.329	-3.02	-0.00203	135.058	6.501e-05	4.151e-09	4.87
FALSE	High	LSGEAFDINK		0.000179101	0.000237236	1	1	77	Q8TEQ6	0	1093.55	High	2	547.279	-2.46	-0.00134	68.3309	6.922e-05	1.931e-09	3.09
FALSE	High	LSLDGNPKPIHGTTER		7.46611e-07	0.000237236	1	1	48	Q9NUQ6	0	1734.91	High	3	578.974	-2.65	-0.00153	39.4014	6.435e-05	6.305e-16	4.8
FALSE	High	ISIEMHGTLEDQLSHLR	1xOxidation [M5]	4.08257e-10	0.000237236	1	1	78	P12814	0	1995	High	3	665.67	-0.5	-0.00033	107.287	6.725e-05	6.305e-16	6.77
FALSE	High	LSLLMAESLR		0.0198864	0.000237236	1	1	5	Q8IXL6	0	1132.64	High	2	566.821	-3.67	-0.00208	136.982	6.501e-05	4.888e-05	2.18
FALSE	High	LSLNIDPDAK		0.00782435	0.000237236	1	1	668	P14625	0	1085.58	High	2	543.296	0.07	4e-05	93.2227	6.259e-05	7.111e-06	2.43
FALSE	High	LSPLLPGGGGR		0.00556563	0.000237236	1	2	13	O15320	0	1023.59	High	2	512.301	-0.38	-0.0002	80.003	6.437e-05	1.318e-06	2.76
FALSE	High	LSPESAEEYIEYLK		7.24568e-05	0.000237236	1	1	9	Q9HCS7	0	1670.82	High	2	835.91	-1.46	-0.00122	156.011	6.557e-05	7.058e-12	3.16
FALSE	High	LSPCVPAKPPLAEFEEGLLDR	1xCarbamidomethyl [C4]	7.50454e-06	0.000237236	1	1	31	Q15742	0	2338.21	High	3	780.073	-2.48	-0.00193	170.603	5.96e-05	4.035e-11	3.97
FALSE	High	ISNYGWDQSDKFVK		0.000876957	0.000237236	1	1	15	Q9HB71	1	1686.81	High	3	562.942	-0.53	-0.0003	82.9255	6.437e-05	2.128e-08	4.21
FALSE	High	LSNTSPEFQEMSLLER		2.25545e-11	0.000237236	1	1	173	Q9NTJ5	0	1880.91	High	2	940.955	-1.78	-0.00167	139.721	7.503e-05	6.305e-16	4.18
FALSE	High	LSNLPTLISMR		0.00669937	0.000237236	1	1	3	Q8NF50	0	1244.7	High	2	622.85	-8.49	-0.00528	140.064	5.469e-05	1.351e-05	2.48
FALSE	High	LTGIKHELQANCYEEVKDR	1xCarbamidomethyl [C12]	3.76418e-17	0.000237236	1	1	69	P23528	2	2303.14	High	3	768.385	-2.06	-0.00158	48.9266	7.079e-05	6.305e-16	6.69
FALSE	High	LSMYGVDLHK		0.00164353	0.000237236	1	1	30	P11171	0	1162.59	High	2	581.8	0.48	0.00028	78.1735	5.96e-05	1.04e-06	1.8
FALSE	High	ISMSHEEEPLGTAGPLALAR	1xOxidation [M3]	2.58421e-08	0.000237236	1	1	7	Q9Y5P6	0	2095.05	High	3	699.022	1.12	0.00078	108.229	5.469e-05	1.669e-15	4.77
FALSE	High	ISMSHEEEPLGTAGPLALAR		0.001563	0.000237236	1	1	22	Q9Y5P6	0	2079.05	High	3	693.689	-0.84	-0.00059	120.177	6.989e-05	2.91e-07	4.26
FALSE	High	ISMPDVDLNLK		0.00212346	0.000237236	1	1	111	Q09666	0	1244.66	High	2	622.831	-1.42	-0.00088	138.559	6.435e-05	1.208e-07	2.6
FALSE	High	LSMLSQEIQTLK		0.00020411	0.000237236	1	1	5	Q9UHY8	0	1390.76	High	2	695.885	0.88	0.00061	125.97	6.17e-05	1.675e-08	2.24
FALSE	High	LSLVPSSAR		0.00618332	0.000237236	1	1	287	Q8NFF5	0	929.541	High	2	465.273	-2.13	-0.00099	68.689	6.17e-05	1.018e-05	2.44
FALSE	High	ISLVDLAGSER		0.011967	0.000237236	1	4	192	Q9NQT8	0	1159.63	High	2	580.319	-0.6	-0.00035	114.49	6.557e-05	1.393e-05	1.68
FALSE	High	LSMWDRPDDLIGR		0.0124545	0.000237236	1	1	4	O14776	0	1573.78	High	2	787.393	-0.41	-0.00032	121.924	6.437e-05	7.967e-06	1.91
FALSE	High	LSAQDPVVAVAEDGR		1.91145e-07	0.000237236	1	1	82	Q9HBR0	0	1526.78	High	2	763.893	-1.43	-0.00109	96.7939	7.049e-05	1.043e-13	2.54
FALSE	High	ITGTMPPLPLEATGLALSSLR		6.10465e-09	0.000237236	1	1	3	P08571	0	2138.19	High	3	713.395	-9.06	-0.00645	187.972	6.922e-05	6.305e-16	6.91
FALSE	High	ITIAAYLPLK		0.00464647	0.000237236	1	1	55	Q8TEM1	0	1102.69	High	2	551.847	0.44	0.00024	158.18	6.558e-05	3.335e-06	1.99
FALSE	High	IVDDWANDGWGLK		2.20064e-06	0.000237236	1	1	499	P27824	0	1488.71	High	2	744.858	-2.33	-0.00173	134.595	6.435e-05	4.752e-12	3.69
FALSE	High	LVEDIFQQNVGK		8.55329e-05	0.000237236	1	1	3	Q9UPP1	0	1389.74	High	2	695.372	-1.07	-0.00075	109.063	7.478e-05	1.51e-07	2.39
FALSE	High	LVELCVAK	1xCarbamidomethyl [C5]	0.0220696	0.000237236	1	2	43	Q93008	0	931.528	High	2	466.268	-0.06	-3e-05	70.3031	7.19e-05	6.707e-05	1.3
FALSE	High	IVENIQVFDFK		0.000138594	0.000237236	1	1	50	O60218	0	1351.73	High	2	676.367	0.37	0.00025	144.887	6.17e-05	8.068e-09	3.14
FALSE	High	IVEPYIAWGYPNLK		7.24347e-08	0.000237236	1	1	101	P18124	0	1662.89	High	2	831.946	-2.45	-0.00203	165.196	6.435e-05	6.305e-16	4.41
FALSE	High	IVEQDTMPPK		0.016546	0.000237236	1	2	34	O00571	0	1157.59	High	2	579.295	-3.59	-0.00208	36.0016	8.17e-05	7.373e-05	1.81
FALSE	High	LVESDAEAEAVR		0.000238533	0.000237236	1	1	130	Q9BZJ0	0	1288.64	High	2	644.822	-1.1	-0.00071	43.1955	6.437e-05	3.753e-09	3.26
FALSE	High	IVEVLGIPPAHILDQAPK		5.22581e-05	0.000237236	1	1	16	Q13627	0	1910.11	High	3	637.375	0.02	1e-05	162.46	5.469e-05	1.865e-09	3.34
FALSE	High	LVEYDIDEVVYDEDSPYQNIK		4.91832e-08	0.000237236	1	1	62	P52788	0	2546.18	High	3	849.4	1	0.00084	156.088	6.435e-05	6.305e-16	5.36
FALSE	High	IVGELEQMVSEDVPLDHR	1xOxidation [M8]	1.694e-08	0.000237236	1	1	11	Q00341	0	2082.02	High	3	694.676	-1.24	-0.00086	122.81	7.478e-05	9.479e-13	5.04
FALSE	High	LVGGDIPCSGR	1xCarbamidomethyl [C8]	0.00136471	0.000237236	1	1	96	Q86VB7	0	1130.56	High	2	565.784	-1.26	-0.00072	46.8801	6.259e-05	5.983e-07	2.56
FALSE	High	LVGGPMDASVEEEGVRR		0.00766925	0.000237236	1	1	10	P01034	1	1800.89	High	3	600.967	-1.88	-0.00113	69.6059	6.501e-05	7.079e-06	4.13
FALSE	High	IVGPSGAAVPCK	1xCarbamidomethyl [C11]	0.000438252	0.000237236	1	1	324	P21333	0	1155.62	High	2	578.313	0.22	0.00013	47.522	6.435e-05	1.39e-09	2.83
FALSE	High	IVGWYHTGPK		0.00573555	0.000237236	1	1	52	P51665	0	1157.61	High	2	579.308	-1.1	-0.00064	47.9855	7.19e-05	4.511e-06	1.57
FALSE	High	IVDDCGGAFTMGTIGGGIFQAIK	1xCarbamidomethyl [C5]	4.49416e-05	0.000237236	1	1	4	Q99595	0	2328.14	High	3	776.716	-1.13	-0.00087	185.998	6.557e-05	2.152e-12	4.88
FALSE	High	LVHDFTDAVIQER		3.45805e-11	0.000237236	1	3	135	P78329	0	1542.79	High	2	771.898	-1.99	-0.00154	90.0975	7.503e-05	6.305e-16	4.13
FALSE	High	LVHSAVDVPTIQEK		0.00191087	0.000237236	1	1	2	Q15326	0	1535.84	High	2	768.424	-1.17	-0.0009	71.7583	6.725e-05	4.765e-07	2
FALSE	High	LVLDVAHVHEHCCR	2xCarbamidomethyl [C12; C13]	1.29815e-05	0.000237236	1	1	5	P02771	0	1744.84	High	2	872.92	-1.91	-0.00167	46.502	7.478e-05	1.067e-08	2.31
FALSE	High	IVIFQSKPEIQYAPHLEQEPTNLR		5.89543e-06	0.000237236	1	1	11	Q9BXS4	0	2850.51	High	4	713.383	-1.65	-0.00118	128.105	6.17e-05	2.157e-11	3.26
FALSE	High	LVILANNCPALR	1xCarbamidomethyl [C8]	0.00715007	0.000237236	1	1	3	P62888	0	1353.77	High	2	677.387	0.38	0.00025	108.939	5.469e-05	1.526e-05	2.03
FALSE	High	LVIIEGDLER		0.00064539	0.000237236	1	1	311	P06753	0	1156.66	High	2	578.832	-0.79	-0.00046	107.126	6.437e-05	4.918e-08	2.74
FALSE	High	LVLLGESAVGK		0.00109951	0.000237236	2	3	445	P51148; P20339	0	1085.66	High	2	543.331	-2.31	-0.00125	101.834	6.435e-05	1.287e-07	2.56
FALSE	High	LVIPSELGYGER		0.00847661	0.000237236	1	1	5	P26885	0	1332.72	High	2	666.86	-1.68	-0.00112	118.098	6.435e-05	7.076e-07	2.29
FALSE	High	LVIVGDGACGK	1xCarbamidomethyl [C9]	0.0101485	0.000237236	1	2	31	P08134	0	1088.58	High	2	544.791	-2.04	-0.00111	58.0787	6.435e-05	6.268e-07	1.61
FALSE	High	IVNHPTMLQDPDVR		0.00766925	0.000237236	1	1	22	Q13596	0	1634.83	High	3	545.616	0.66	0.00036	63.2128	5.469e-05	1.73e-05	3.28
FALSE	High	LVNILVQLPLSGNR		0.00389826	0.000237236	1	1	5	Q9NR09	0	1535.93	High	2	768.461	-8.33	-0.0064	180.586	6.557e-05	1.346e-07	3.58
FALSE	High	LVNIMPYELTR		0.00707882	0.000237236	1	1	39	P10586	0	1348.73	High	2	674.866	-3.38	-0.00228	139.44	6.259e-05	1.614e-05	1.79
FALSE	High	LVNLQHLDLLNNK		4.81936e-10	0.000237236	1	1	354	Q96AG4	0	1533.87	High	2	767.44	-1	-0.00077	125.054	6.435e-05	6.305e-16	4.44
FALSE	High	LVQCVDAFEEK	1xCarbamidomethyl [C4]	0.00040847	0.000237236	1	1	158	Q15746	0	1337.64	High	2	669.324	-0.02	-1e-05	76.9336	6.435e-05	8.944e-09	2.3
FALSE	High	IVQDLALHMSLR		3.25766e-05	0.000237236	1	1	21	P35251	0	1395.78	High	2	698.393	0.32	0.00022	111.434	6.17e-05	5.324e-10	1.69
FALSE	High	IVHINSIPTNEK		0.00376371	0.000237236	1	1	2	Q9UMS6	0	1364.75	High	2	682.879	-2.07	-0.00141	50.619	6.989e-05	9.557e-07	2.47
FALSE	High	LVDAVLGAEIR		0.00877872	0.000237236	1	1	7	Q9UBN7	0	1155.67	High	2	578.339	-2.69	-0.00155	113.577	6.387e-05	6.174e-06	2.18
FALSE	High	LVCLDVSENR	1xCarbamidomethyl [C3]	0.00304834	0.000237236	1	1	65	Q14160	0	1204.6	High	2	602.802	-1.72	-0.00104	71.6646	6.435e-05	2.495e-08	2.28
FALSE	High	IVAVTGAEAQK		0.000665151	0.000237236	1	1	426	P49588	0	1086.62	High	2	543.81	-1.86	-0.00101	31.5797	6.435e-05	2.704e-08	3.25
FALSE	High	ITIGQAPTEK		0.0192071	0.000237236	1	1	97	P11586	0	1057.59	High	2	529.297	-2.32	-0.00122	43.9274	6.435e-05	3.473e-06	2.26
FALSE	High	ITIHEYDSITDSSR		4.99461e-05	0.000237236	1	1	87	Q14571	0	1636.78	High	3	546.264	-2.18	-0.00119	68.261	6.437e-05	2.095e-10	3.08
FALSE	High	LTLNDSSVTVHR		0.0163008	0.000237236	1	1	7	Q8N442	0	1341.71	High	2	671.36	0.08	5e-05	54.9101	6.501e-05	3.251e-05	2.19
FALSE	High	ITLPVDFVTADKFDENAK		8.63805e-07	0.000237236	1	1	4	P00558	1	2023.04	High	3	675.017	-0.67	-0.00045	148.618	6.437e-05	4.296e-15	4.54
FALSE	High	ITLQDVVSHSK		0.000512156	0.000237236	1	1	136	P46940	0	1226.67	High	2	613.84	-1.34	-0.00082	81.1541	6.435e-05	6.282e-10	2.69
FALSE	High	LTLQTTSDGVMLDKDLFK		3.37292e-09	0.000237236	1	1	93	O94925	1	2025.06	High	3	675.689	-2.07	-0.0014	145.574	6.17e-05	6.305e-16	5.62
FALSE	High	ITNFTTSWR		0.00747966	0.000237236	1	2	43	Q8NDI1	0	1125.57	High	2	563.288	-0.4	-0.00022	84.7102	6.144e-05	2.332e-06	2.84
FALSE	High	ITNSLTVLCSEK	1xCarbamidomethyl [C9]	3.30717e-05	0.000237236	1	1	255	O75822	0	1364.71	High	2	682.857	-1.67	-0.00114	86.0617	6.435e-05	1.648e-11	2.98
FALSE	High	LTPLILKPFGNSISR		1.81811e-05	0.000237236	1	1	61	Q14739	0	1655.98	High	3	552.667	0.62	0.00034	141.721	6.435e-05	1.683e-10	3.16
FALSE	High	LTPLPEDNSMNVDQDGDPSDR		1.05588e-09	0.000237236	1	1	124	P78527	0	2315.01	High	3	772.34	-1.04	-0.0008	93.4017	6.435e-05	6.305e-16	6.11
FALSE	High	LTPQMFNQLMK		0.00281305	0.000237236	1	1	25	O43432	0	1350.69	High	2	675.849	0.64	0.00043	134.051	6.259e-05	1.193e-06	1.48
FALSE	High	ITPTQQQR		0.0226232	0.000237236	1	1	72	Q9H0E2	0	971.527	High	2	486.266	-2.35	-0.00114	12.8844	6.437e-05	0.0002432	1.81
FALSE	High	LTQELEILTDR		0.00365207	0.000237236	1	1	12	Q02153	0	1330.72	High	2	665.864	-0.3	-0.0002	117.762	6.501e-05	4.674e-06	2.74
FALSE	High	LTSENMMIPDFK		0.000248322	0.000237236	1	1	33	Q9NQX4	0	1425.68	High	2	713.341	-0.36	-0.00026	128.738	6.17e-05	2.426e-08	2.17
FALSE	High	LTSKEEELKDIQNMNFLLK		1.31071e-09	0.000237236	1	1	50	Q86UP2	2	2293.21	High	3	765.074	-1.58	-0.00121	136.845	6.922e-05	6.305e-16	7.66
FALSE	High	LTSLVLVASGR		5.12176e-05	0.000237236	1	1	73	Q9NTJ4	0	1115.68	High	2	558.341	-3.08	-0.00172	108.937	6.435e-05	5.534e-11	3.21
FALSE	High	ITSPVLMGEENNVVHNQK		0.00084664	0.000237236	1	1	33	Q9NZN5	0	2009.01	High	3	670.339	-5.25	-0.00352	82.6051	6.989e-05	4.111e-08	2.24
FALSE	High	LVAEWEGQDSDSDQLFYTK		2.09228e-08	0.000237236	1	1	6	Q02809	0	2231.01	High	2	1116.01	-4.01	-0.00448	132.422	5.96e-05	7.269e-16	1.93
FALSE	High	LVADMLLIQAYSAK		3.69397e-05	0.000237236	1	1	20	Q8WXH0	0	1535.85	High	2	768.427	-2.09	-0.0016	168.988	6.557e-05	1.326e-12	3.26
FALSE	High	LTWASHEK		0.0178276	0.000237236	1	1	106	P06702	0	971.495	High	2	486.25	-1.77	-0.00086	20.8825	6.17e-05	7.557e-05	1.75
FALSE	High	LTVSSVNNPR		0.00729473	0.000237236	1	1	60	Q86TB9	0	1086.59	High	2	543.799	0.84	0.00046	33.4471	7.389e-05	8.35e-06	2.32
FALSE	High	LTVQDIQALEHKPAK		0.00132418	0.000237236	1	1	7	O00623	0	1690.95	High	3	564.321	-0.69	-0.00039	83.0818	6.437e-05	5.349e-08	2.92
FALSE	High	LTVMTDLEDK		0.00457708	0.000237236	1	1	139	Q12907	0	1164.58	High	2	582.794	-0.27	-0.00016	87.7516	6.435e-05	3.525e-07	2.91
FALSE	High	ITHPPPQAALTR		0.00174567	0.000237236	1	1	9	P58166	0	1301.73	High	3	434.582	-0.69	-0.0003	33.3169	5.469e-05	1.148e-06	2.88
FALSE	High	ITVGVDGTLYK		0.000339141	0.000237236	1	1	152	Q2TB90	0	1165.65	High	2	583.327	-0.13	-7e-05	90.4786	6.259e-05	2.34e-08	2.28
FALSE	High	LTVDEAVR		0.0179164	0.000237236	1	1	259	Q15149	0	902.494	High	2	451.75	-1.54	-0.00069	45.4893	6.435e-05	2.423e-05	1.47
FALSE	High	LTTFYGAFGPEK		0.00640403	0.000237236	1	1	4	P50748	0	1330.67	High	2	665.837	-0.46	-0.00031	115.843	8.17e-05	1.553e-05	2
FALSE	High	LTTDFNVIVEALSK		9.26798e-07	0.000237236	1	1	140	P05455	0	1549.85	High	2	775.425	-2.83	-0.00219	186.708	6.437e-05	5.017e-15	3.87
FALSE	High	LTTAMCNEVASLSK	1xCarbamidomethyl [C6]	3.82508e-08	0.000237236	1	1	396	Q8IWE2	0	1524.74	High	2	762.874	0.9	0.00069	91.7022	5.469e-05	3.404e-15	4.23
FALSE	High	LTSTVMLWLQTNK		1.66045e-07	0.000237236	1	1	327	P47756	0	1534.83	High	2	767.916	-3.03	-0.00233	158.183	6.437e-05	7.098e-16	4.72
FALSE	High	LTSQSEAMALQSIR		5.27862e-05	0.000237236	1	1	36	Q9UPQ3	0	1534.79	High	2	767.905	9.06	0.00695	92.8992	6.437e-05	4.382e-08	2.19
FALSE	High	LTVGNWSLTCLK	1xCarbamidomethyl [C10]	0.0086048	0.000237236	1	1	35	Q9ULT8	0	1391.74	High	2	696.371	0.09	6e-05	145.855	6.144e-05	3.067e-06	2.12
FALSE	High	LSANQQNILK		0.000141409	0.000237236	1	1	249	P57088	0	1128.64	High	2	564.821	-2.07	-0.00117	49.2939	6.437e-05	5.775e-09	2.98
FALSE	High	LSALGNVTTCNDYVALVHPDLDR	1xCarbamidomethyl [C10]	0.000180003	0.000237236	1	1	68	P56537	0	2543.26	High	3	848.423	-0.73	-0.00062	148.572	7.19e-05	4.551e-09	5.25
FALSE	High	LSAAEDPLVQSLR		7.17177e-07	0.000237236	1	1	398	P48449	0	1398.76	High	2	699.88	-4.98	-0.00348	112.249	6.437e-05	2.163e-14	3.82
FALSE	High	LNQLKPGLQYK		0.00556563	0.000237236	1	1	64	Q12906	0	1301.76	High	3	434.59	-1.94	-0.00084	50.3154	6.387e-05	2.444e-06	1.8
FALSE	High	INQVFHGSCITEGNELTK	1xCarbamidomethyl [C9]	5.8352e-08	0.000237236	1	1	127	P78527	0	2046.99	High	3	683	-3.14	-0.00214	79.0382	6.435e-05	6.305e-16	5.7
FALSE	High	LNQVIFPVSYNDK		0.000243379	0.000237236	1	1	207	Q9GZZ1	0	1536.81	High	2	768.905	-2.36	-0.00181	123.439	6.501e-05	6.893e-09	2.83
FALSE	High	LNTLETEEWFFK		0.000131798	0.000237236	1	1	105	P07948	0	1556.76	High	2	778.885	-0.25	-0.0002	164.374	6.558e-05	1.797e-10	2.56
FALSE	High	LNTIMDYTR		0.00518841	0.000237236	1	2	89	O15438	0	1126.56	High	2	563.782	-0.15	-8e-05	80.1244	6.144e-05	4.294e-06	2.27
FALSE	High	LNTNVDLYQSLQK		6.61744e-07	0.000237236	1	1	115	Q99797	0	1535.81	High	2	768.406	-0.45	-0.00034	102.501	5.469e-05	6.271e-13	3
FALSE	High	LNVAAELVQGTVPLEVPQVKPK		2.64829e-14	0.000237236	1	1	53	Q9NQS1	0	2329.35	High	3	777.12	-1.36	-0.00105	174.629	5.469e-05	6.305e-16	6.18
FALSE	High	INVPELPTPDEDNKLEVQK		4.6318e-05	0.000237236	1	1	75	O43264	1	2178.13	High	3	726.715	0.43	0.00031	117.165	6.144e-05	6.2e-11	4.32
FALSE	High	LNVWDIGGQR		5.22581e-05	0.000237236	1	1	138	P36405	0	1157.61	High	2	579.306	-1	-0.00058	112.191	6.437e-05	4.022e-11	1.74
FALSE	High	LNWLSVDFNNWK		0.000195081	0.000237236	1	1	396	Q15185	0	1535.76	High	2	768.384	-2.74	-0.0021	183.513	6.435e-05	3.37e-09	3.69
FALSE	High	LPAPSIDR		0.0233056	0.000237236	1	1	23	Q13094	0	868.489	High	2	434.747	-1.68	-0.00073	51.4914	8.17e-05	0.0001293	2.68
FALSE	High	IPAYFVTVSDPAVPPGEDPDGR		0.000945626	0.000237236	1	1	12	P26640	0	2299.12	High	3	767.046	-0.18	-0.00014	148.242	7.389e-05	1.141e-07	4.73
FALSE	High	IPDWFLNR		0.0112711	0.000237236	1	1	222	P62269	0	1060.56	High	2	530.783	1.02	0.00054	136.504	6.437e-05	2.734e-05	2.74
FALSE	High	LPDYKPYPMYPATTSLVNVVPK		3.30506e-11	0.000237236	1	1	141	Q00535	0	2493.31	High	3	831.773	-1.84	-0.00153	161.265	7.503e-05	6.305e-16	4.92
FALSE	High	INQFYGAPTAVR		0.000275972	0.000237236	1	1	47	Q9NUB1	0	1336.7	High	2	668.855	1.22	0.00081	75.9644	5.469e-05	3.919e-08	3.46
FALSE	High	LPEAIEEVK		0.00067866	0.000237236	1	1	210	Q9UBQ7	0	1027.57	High	2	514.286	-2.55	-0.00131	71.9779	6.387e-05	4.653e-08	1.37
FALSE	High	LPELKPVDKESEVVMK		8.34096e-05	0.000237236	1	1	15	Q9NUQ8	1	1841.01	High	3	614.342	0.77	0.00048	81.3367	5.96e-05	3.765e-09	3.05
FALSE	High	IPEIWEGHNIADYIDPAIMK		6.29422e-05	0.000237236	1	1	6	Q9BZE4	0	2325.16	High	3	775.725	0.86	0.00066	183.303	7.389e-05	5.403e-10	5.72
FALSE	High	IPGNWFQMVSAQER		2.71746e-08	0.000237236	1	1	46	Q14315	0	1662.81	High	2	831.903	-4.61	-0.00383	151.712	5.96e-05	1.075e-15	3.73
FALSE	High	IPGSPPESMGR		0.000945626	0.000237236	1	1	183	P50395	0	1127.55	High	2	564.279	-1.02	-0.00058	42.6623	6.922e-05	6.222e-08	2.43
FALSE	High	LPGYASHQVGVAGAVFDESTRK		7.34881e-14	0.000237236	1	1	21	P53370	1	2289.16	High	3	763.724	-2.33	-0.00178	93.4629	6.79e-05	6.305e-16	8.34
FALSE	High	IPIAGTVVTR		0.0174765	0.000237236	1	1	19	Q15052	0	1026.63	High	2	513.819	0.77	0.00039	77.6318	8.17e-05	8.033e-05	2.35
FALSE	High	LPLEHLVEEQVAAVTFVPVSK		0.000720854	0.000237236	1	1	6	Q96I15	0	2305.28	High	3	769.095	-3.64	-0.0028	185.024	7.389e-05	6.663e-08	2.81
FALSE	High	LPLGGWAEDGQSASR		1.01458e-06	0.000237236	1	1	5	Q7Z3C6	0	1543.75	High	2	772.377	-2.15	-0.00166	95.614	7.079e-05	6.134e-12	3.03
FALSE	High	IPIHNEDITYDELVLMMQR		6.54842e-11	0.000237236	1	1	356	Q92734	0	2330.15	High	3	777.386	-3.34	-0.00259	173.386	7.503e-05	6.305e-16	6.57
FALSE	High	LPLMECVQMTK	1xCarbamidomethyl [C6]	3.86457e-06	0.000237236	1	1	247	P17858	0	1349.66	High	2	675.334	-1.76	-0.00119	112.984	6.557e-05	6.85e-12	3.12
FALSE	High	LPLMECVQMTK	1xCarbamidomethyl [C6]; 1xOxidation [M9]	0.00153962	0.000237236	1	1	11	P17858	0	1365.66	High	2	683.332	-0.61	-0.00041	91.4683	7.503e-05	1.554e-06	2.65
FALSE	High	LPLPVHVR		0.0103018	0.000237236	1	1	8	Q96CP7	0	930.588	High	2	465.797	-1.82	-0.00085	75.7892	6.922e-05	9.196e-06	2.57
FALSE	High	IPPNWYPDAR		0.00600018	0.000237236	1	1	236	Q8IYB8	0	1228.61	High	2	614.809	-0.14	-8e-05	84.8673	6.79e-05	6.49e-06	1.84
FALSE	High	LPPVLTFELSR		0.0030946	0.000237236	1	1	5	Q96RU2	0	1271.74	High	2	636.369	-3.87	-0.00246	163.532	6.922e-05	7.426e-07	2.59
FALSE	High	LPEDQAVINR		0.013289	0.000237236	1	1	10	Q02127	0	1154.62	High	2	577.811	-0.66	-0.00038	48.6324	6.144e-05	8.113e-06	2.45
FALSE	High	LNQALLDLHALGSAR		4.49372e-06	0.000237236	1	1	262	P02792	0	1591.89	High	3	531.302	-0.7	-0.00037	127.121	5.469e-05	2.093e-11	3.56
FALSE	High	LNPQYPMFR		0.0091371	0.000237236	1	1	97	Q14738	0	1165.58	High	2	583.295	0.25	0.00015	93.573	6.557e-05	4.542e-06	2.19
FALSE	High	LNNLQAVFTDLSSMDLIRPR		4.02318e-06	0.000237236	1	1	14	Q9H7D0	0	2303.22	High	3	768.409	-1.86	-0.00142	187.434	6.558e-05	3.486e-14	4.73
FALSE	High	LMEQLGEPDLSDKDR		7.17319e-05	0.000237236	1	1	38	O00763	1	1745.84	High	3	582.616	-2.34	-0.00136	79.2396	6.922e-05	2.856e-10	3.72
FALSE	High	LMGKPHPLVTSTDIVLTITK	1xOxidation [M2]	8.00713e-11	0.000237236	1	1	16	P21399	0	2180.24	High	3	727.416	-1.36	-0.00099	120.132	7.079e-05	6.305e-16	5.27
FALSE	High	LMIETDAPWCGVK	1xCarbamidomethyl [C10]; 1xOxidation [M2]	0.0203861	0.000237236	1	1	15	Q6P1N9	0	1535.72	High	2	768.363	-2.67	-0.00205	120.353	6.501e-05	5.158e-05	1.77
FALSE	High	IMMLCEAR	1xCarbamidomethyl [C5]	0.00886698	0.000237236	1	1	33	Q8N442	0	1023.48	High	2	512.243	0.27	0.00014	73.8018	6.17e-05	3.749e-05	2.32
FALSE	High	IMNEILSGIK		0.0117892	0.000237236	1	1	17	Q92887	0	1117.63	High	2	559.318	-0.3	-0.00017	115.228	6.557e-05	1.495e-05	2.01
FALSE	High	IMNTFSVMPSPK		0.000174655	0.000237236	1	3	414	Q9BUF5	0	1351.67	High	2	676.34	-1.9	-0.00128	113.835	6.435e-05	6.126e-10	1.68
FALSE	High	IMNTFSVMPSPK	1xOxidation [M]	0.00215569	0.000237236	1	3	30	Q9BUF5	0	1367.67	High	2	684.339	1.13	0.00077	93.3752	7.389e-05	5.82e-07	2.24
FALSE	High	LMSIMGNVLR		0.0123308	0.000237236	1	1	13	Q9NXC2	0	1133.62	High	2	567.311	-2.65	-0.0015	136.167	6.501e-05	1.86e-05	2.95
FALSE	High	LMSPENTLLQPR		4.87062e-05	0.000237236	1	1	217	Q8TB45	0	1398.74	High	2	699.874	-0.75	-0.00052	105.55	6.435e-05	2.099e-11	2.08
FALSE	High	LMSSNSTDLPLNIECFMNDK	1xCarbamidomethyl [C15]	1.24046e-07	0.000237236	1	1	29	Q92598	0	2329.05	High	3	777.02	-2.86	-0.00222	184.131	6.17e-05	1.531e-14	5.84
FALSE	High	LMVQAVNQR		0.00311017	0.000237236	1	1	83	Q8WX93	0	1058.58	High	2	529.792	-0.08	-4e-05	43.8738	6.557e-05	3.769e-07	1.98
FALSE	High	IMYSHLVDYFPEYDGPQR		2.8151e-07	0.000237236	1	1	24	P50148	0	2230.03	High	3	744.016	2.55	0.0019	143.143	7.503e-05	4.694e-13	5.64
FALSE	High	INAGMLAQFIDKPVCFVGR	1xCarbamidomethyl [C15]	2.31286e-11	0.000237236	1	1	52	P35244	0	2136.11	High	3	712.705	-3.5	-0.00249	183.814	7.503e-05	6.305e-16	6.04
FALSE	High	LNAYTGVVYLQR		3.62042e-05	0.000237236	1	1	72	P98095	0	1396.76	High	2	698.882	-1.12	-0.00078	105.983	7.19e-05	2.716e-10	3.61
FALSE	High	LNDGHFMPVLGFGTYAPAEVPK	1xOxidation [M7]	1.22699e-15	0.000237236	2	2	539	P52895; Q04828	0	2376.17	High	3	792.727	-1.51	-0.0012	150.042	6.435e-05	6.305e-16	6.45
FALSE	High	LNEAAAGLNQAATELVQASR		1.8357e-09	0.000237236	1	1	12	Q9Y490	0	2027.05	High	3	676.354	-2.05	-0.00138	144.667	7.503e-05	6.305e-16	4.86
FALSE	High	LNEAKEEFTSGGPLGQK		3.94308e-06	0.000237236	1	1	98	P43034	1	1804.91	High	3	602.304	-6.29	-0.00378	61.0203	6.435e-05	1.052e-13	5.17
FALSE	High	INNAHTIGCNAVSWAPAVVPGSLIDHPSGQKPNYIK	1xCarbamidomethyl [C9]	1.49311e-13	0.000237236	1	1	123	P55735	0	3825.95	High	5	765.994	-1.62	-0.00124	135.409	7.503e-05	6.305e-16	9.18
FALSE	High	LNLSGDTVGPVR		0.0003098	0.000237236	1	1	5	Q96CD0	0	1227.67	High	2	614.338	-1.04	-0.00064	80.2804	6.79e-05	2.456e-08	2.9
FALSE	High	INISEGNCPER	1xCarbamidomethyl [C8]	0.003526	0.000237236	1	3	578	P57721	0	1288.6	High	2	644.799	-2.66	-0.00171	35.0883	6.435e-05	3.676e-08	2.07
FALSE	High	LNLSCIHSPVVNELMR	1xCarbamidomethyl [C5]	3.76863e-06	0.000237236	1	1	48	Q9Y2X3	0	1881.97	High	2	941.485	-2.99	-0.00282	142.825	7.478e-05	1.885e-09	1.63
FALSE	High	LNIPATNVFANR		0.0010615	0.000237236	1	1	116	P78330	0	1329.73	High	2	665.368	0.72	0.00048	121.668	6.558e-05	1.133e-07	1.79
FALSE	High	LNLCLYCGTGGHYADNCPAK	3xCarbamidomethyl [C4; C7; C17]	1.27217e-06	0.000237236	1	1	33	Q86TG7	0	2283.99	High	3	762.002	-1.74	-0.00133	93.4966	8.17e-05	1.457e-11	5.37
FALSE	High	IPQLAPPASDSTVTK		6.65212e-05	0.000237236	1	1	52	Q16513	0	1524.83	High	2	762.913	-4.7	-0.00359	86.305	6.387e-05	3.1e-10	3.4
FALSE	High	LNLATECLPLDK	1xCarbamidomethyl [C7]	0.00951003	0.000237236	1	1	17	Q7L0Y3	0	1386.73	High	2	693.866	-3.92	-0.00272	119.788	5.96e-05	3.173e-05	2.71
FALSE	High	INGVFVDKEEHMQVVDLVR		7.13721e-05	0.000237236	1	1	3	Q5T2W1	1	2227.15	High	3	743.049	-9.4	-0.00698	133.51	5.469e-05	3.298e-09	4.76
FALSE	High	LNGEIQALELPQK		1.94071e-06	0.000237236	1	1	147	P04114	0	1452.81	High	2	726.905	-2.41	-0.00175	109.974	6.435e-05	6.78e-15	3.58
FALSE	High	LNFHPDQEDQFFSLVHEK		2.75757e-12	0.000237236	1	1	74	Q969Z0	0	2230.06	High	3	744.023	-0.43	-0.00032	135.696	7.503e-05	6.305e-16	6.11
FALSE	High	INEWLTLVEK		0.000277363	0.000237236	1	1	176	Q14204	0	1244.69	High	2	622.848	0.6	0.00037	146.328	6.435e-05	5.633e-09	2.38
FALSE	High	LNEAQPSTIATSMR	1xOxidation [M13]	1.07228e-06	0.000237236	1	1	111	P56537	0	1534.75	High	2	767.879	-1.67	-0.00128	42.206	5.96e-05	1.035e-12	4.1
FALSE	High	LNEANLNVELMK		1.98034e-05	0.000237236	1	1	89	Q96KG9	0	1387.72	High	2	694.366	-0.23	-0.00016	109.335	6.435e-05	1.804e-12	2.17
FALSE	High	LNHPVTHVDQSSDNIIIETLNHEHYECK	1xCarbamidomethyl [C27]	5.49415e-07	0.000237236	1	1	133	P21397	0	3342.58	High	6	557.935	-2.91	-0.00162	106.158	6.437e-05	3.87e-15	7.67
FALSE	High	LPRPLPAVPGELTEATPNR		4.56202e-06	0.000237236	1	1	39	P54802	0	2028.12	High	3	676.712	-1.03	-0.0007	117.794	7.478e-05	2.466e-09	5.86
FALSE	High	LPSFLANVHK		0.000894766	0.000237236	1	1	28	Q01415	0	1125.64	High	2	563.324	-0.63	-0.00036	91.5657	6.435e-05	2.645e-08	1.66
FALSE	High	LPSIPLVPVSAQK		0.00627697	0.000237236	1	1	57	Q15785	0	1348.82	High	2	674.912	-1.62	-0.00109	148.407	6.725e-05	5.005e-06	3.02
FALSE	High	LQQAQEMLK		0.00330328	0.000237236	1	1	109	P40222	0	1088.58	High	2	544.791	-1.48	-0.00081	43.4589	6.435e-05	2.938e-07	2.31
FALSE	High	LQQEMDSLTFR		0.00124044	0.000237236	1	1	32	Q6ZMI0	0	1367.66	High	2	684.334	-1.86	-0.00127	93.2733	6.989e-05	1.948e-07	1.92
FALSE	High	LQQHCVASHLLDGLEDVLR	1xCarbamidomethyl [C5]	0.00294308	0.000237236	1	1	5	Q9UHX3	0	2203.13	High	4	551.536	-2.44	-0.00134	159.709	8.17e-05	4.363e-06	4.58
FALSE	High	LQQLKDETGELSSADEKR		4.44638e-11	0.000237236	1	1	8	Q92900	2	2047.03	High	3	683.013	-2.36	-0.00161	45.2186	6.17e-05	6.305e-16	6.6
FALSE	High	LQQVDGFEKPK		0.0101994	0.000237236	1	1	9	Q9NRN9	0	1288.69	High	2	644.848	-1.39	-0.00089	37.738	6.501e-05	1.261e-05	2.13
FALSE	High	LQQVLHAGSGPCLPHLLSR	1xCarbamidomethyl [C12]	4.18425e-15	0.000237236	1	1	94	P08697	0	2083.12	High	3	695.045	-1.75	-0.00121	111.099	7.503e-05	6.305e-16	7.44
FALSE	High	LQQVLTGLR		0.00187286	0.000237236	1	1	97	Q9BTW9	0	1027.63	High	2	514.316	-0.43	-0.00022	79.4196	6.79e-05	2.077e-06	2.84
FALSE	High	IQSAIACTNIFPLGR	1xCarbamidomethyl [C7]	0.00450872	0.000237236	1	1	8	Q9NRL2	0	1660.88	High	2	830.948	2.59	0.00215	148.802	6.558e-05	4.625e-07	1.8
FALSE	High	IQSLPDLSR		0.0125168	0.000237236	1	1	14	Q96P16	0	1028.57	High	2	514.791	1.12	0.00057	74.3975	5.469e-05	4.264e-05	2.24
FALSE	High	LQSTFVFEEIGR		0.00133756	0.000237236	1	1	149	P51659	0	1425.74	High	2	713.371	-2.24	-0.0016	192.117	6.17e-05	5.729e-07	2.68
FALSE	High	LQTDQAEASKPTWGTQGDFSTTHALPAVK		2.38395e-10	0.000237236	1	1	6	Q9ULU8	0	3085.52	High	4	772.134	-2.58	-0.00199	100.333	6.558e-05	6.305e-16	9.72
FALSE	High	IQTQPGYANTLR		0.0154321	0.000237236	1	1	226	Q00325	0	1361.72	High	2	681.362	0.02	1e-05	49.1217	5.469e-05	6.287e-05	1.58
FALSE	High	LQTSQLQR		0.00782435	0.000237236	1	1	43	A5PLN9	0	973.543	High	2	487.274	-1.68	-0.00082	21.7176	6.17e-05	1.591e-05	1.52
FALSE	High	LQTTDNLLPMSPEEFDEVSR	1xOxidation [M10]	0.00774641	0.000237236	1	1	5	P42224	0	2337.09	High	3	779.705	3.47	0.0027	164.403	7.389e-05	7.297e-06	2.36
FALSE	High	LQVACDLLR	1xCarbamidomethyl [C5]	0.0178276	0.000237236	1	1	23	Q9UP83	0	1087.59	High	2	544.299	-1.93	-0.00105	100.989	6.557e-05	1.16e-05	1.65
FALSE	High	LQVNLLVKPSEK		0.000261125	0.000237236	1	1	24	P16671	0	1367.83	High	2	684.414	-3.53	-0.00241	90.0092	6.79e-05	1.785e-08	2.58
FALSE	High	LQVSQQEDITK		8.29913e-05	0.000237236	1	1	139	P29218	0	1288.67	High	2	644.839	-2.15	-0.00138	41.5237	6.435e-05	1.524e-09	1.16
FALSE	High	IRQNVQVFEFQLTSEEMK		0.00258289	0.000237236	2	2	2	P52895; Q04828	1	2226.12	High	3	742.712	-1.01	-0.00075	133.962	6.501e-05	7.917e-07	3.81
FALSE	High	LRPIPITASVEIQEPSSR		1.18545e-08	0.000237236	1	1	115	P23229	0	1993.11	High	3	665.041	0.6	0.0004	116.394	6.435e-05	6.305e-16	5.46
FALSE	High	LRPDANSAYQDTLEFLMASR		6.96003e-05	0.000237236	1	1	6	Q9Y4F1	0	2298.12	High	3	766.71	-0.98	-0.00075	173.658	6.558e-05	2.734e-11	5.98
FALSE	High	LRNDGYLMFQQVPMVEIDGMK	1xOxidation [M]	1.1501e-09	0.000237236	1	2	180	P08263	1	2500.2	High	3	834.072	-1.15	-0.00096	162.254	6.437e-05	6.305e-16	6.99
FALSE	High	LRLDSIVIQQGR		9.94573e-05	0.000237236	2	2	9	O60264; P28370	1	1397.82	High	2	699.414	-1.58	-0.0011	99.2613	6.387e-05	7.034e-10	2.4
FALSE	High	IRIDSLSAQLSQLQK		6.35723e-06	0.000237236	1	1	62	P02545	1	1699.97	High	3	567.328	-0.17	-0.0001	130.655	5.469e-05	3.946e-11	4.9
FALSE	High	LQPVLQPLPSPGVGGK		0.000623077	0.000237236	1	1	45	P12111	0	1586.93	High	3	529.646	-1.33	-0.0007	122.757	6.922e-05	2.903e-08	2.26
FALSE	High	LRHEILLSQSVR		0.00759284	0.000237236	1	1	23	P54886	1	1450.85	High	3	484.287	-2.01	-0.00097	47.497	6.387e-05	4.626e-06	2.96
FALSE	High	LRENLADMEAK		0.00113316	0.000237236	1	1	13	P30622	1	1289.65	High	2	645.331	1.49	0.00096	41.1756	6.144e-05	3.409e-08	2.64
FALSE	High	IRELESQISELQEDLESER		2.45617e-13	0.000237236	1	1	352	P35579	1	2303.14	High	3	768.382	-2.16	-0.00166	147.141	7.503e-05	6.305e-16	7.89
FALSE	High	LRDLHPDLEGQLK		9.40982e-06	0.000237236	1	1	26	Q9NYU2	1	1533.84	High	2	767.422	-1.71	-0.00131	62.491	6.144e-05	1.099e-12	3.05
FALSE	High	LQYSQDIPSHLADEHALIASYVAR		0.000917536	0.000237236	1	1	3	O60941	0	2697.36	High	4	675.095	-1.87	-0.00126	139.348	6.259e-05	7.739e-08	4.15
FALSE	High	LQYAIISEAWR		0.000162784	0.000237236	1	1	240	Q9Y2S2	0	1349.72	High	2	675.362	-2.78	-0.00188	140.819	6.435e-05	2.264e-10	2.81
FALSE	High	IQWSIVPEVSEPVEPPKEDLTVSEK		0.00869132	0.000237236	1	1	4	Q6IC98	1	2835.47	High	3	945.826	-0.67	-0.00063	162.382	7.049e-05	2.328e-05	2.49
FALSE	High	LREVVETPLLHPER		2.93095e-06	0.000237236	1	1	75	P35998	1	1687.95	High	3	563.319	-3.06	-0.00172	80.9087	6.437e-05	6.515e-14	4.24
FALSE	High	LMDVGLIAIR		0.00317326	0.000237236	1	1	211	P31948	0	1100.65	High	2	550.828	-1.59	-0.00088	151.8	6.435e-05	2.302e-06	2.38
FALSE	High	IQPFQNLTLHPASSSLHYSLQLFEGMK	1xOxidation [M26]	3.20857e-06	0.000237236	1	1	27	O15382	0	3102.57	High	4	776.4	2.27	0.00176	179.76	5.469e-05	1.127e-11	4.63
FALSE	High	IQNTLHCCGVTDYR	2xCarbamidomethyl [C7; C8]	0.00315737	0.000237236	1	1	4	O43657	0	1736.78	High	3	579.598	-2.54	-0.00147	44.9796	6.435e-05	2.729e-08	2.45
FALSE	High	LPSRPPLPGSGGSQSGAK		0.0185507	0.000237236	1	1	5	Q9Y570	0	1692.9	High	3	564.971	-2.42	-0.00137	49.5484	6.144e-05	1.714e-05	2.93
FALSE	High	LPSSIEYSDLSR		0.000179101	0.000237236	1	1	105	Q15386	0	1366.68	High	2	683.845	-1.54	-0.00105	89.8017	6.435e-05	2.247e-09	3.09
FALSE	High	LPVIQMWDLR		4.96957e-05	0.000237236	1	1	407	O94979	0	1270.7	High	2	635.851	-1.6	-0.00102	173.486	6.435e-05	3.158e-11	2.91
FALSE	High	LPVLYQVER		0.0013785	0.000237236	1	1	325	O14734	0	1116.64	High	2	558.823	-1.87	-0.00104	102.502	6.435e-05	3.718e-07	2.65
FALSE	High	LPWAVAGR		0.024247	0.000237236	1	1	37	Q8NBX0	0	869.499	High	2	435.253	0.35	0.00015	81.8626	5.469e-05	0.0001453	1.77
FALSE	High	IPWLAPECLPGGANSLSTAMDK	1xCarbamidomethyl [C8]	2.87289e-05	0.000237236	1	1	10	P29597	0	2328.14	High	3	776.717	-0.26	-0.0002	178.888	6.989e-05	3.239e-11	4.87
FALSE	High	LQAEAPHIVVGTPGR		0.00457708	0.000237236	1	1	4	Q14240	0	1544.85	High	3	515.622	-1.03	-0.00053	77.4131	7.265e-05	1.923e-05	2.95
FALSE	High	LQAEDCSIACLPR	2xCarbamidomethyl [C6; C10]	0.0229619	0.000237236	1	1	4	Q15262	0	1532.72	High	2	766.862	-1.62	-0.00124	86.8162	6.989e-05	4.461e-05	2.14
FALSE	High	LQAEISQAAR		0.000979485	0.000237236	1	1	69	O43395	0	1086.59	High	2	543.797	-2.3	-0.00125	35.6378	6.17e-05	9.573e-07	2.22
FALSE	High	LQALANEQAAAAHELEK		7.81253e-06	0.000237236	1	1	15	Q86UP2	0	1806.93	High	3	602.983	-0.46	-0.00027	75.7489	6.259e-05	1.737e-11	5.1
FALSE	High	LQALDTGWNELHK		4.40378e-07	0.000237236	1	1	430	Q01082	0	1524.78	High	2	762.892	-2.21	-0.00169	95.7917	6.435e-05	3.123e-14	3.02
FALSE	High	IQASLGGCVR	1xCarbamidomethyl [C8]	0.0139684	0.000237236	1	1	11	Q9UKU0	0	1060.56	High	2	530.782	-0.44	-0.00023	45.9727	6.725e-05	2.463e-05	1.98
FALSE	High	IQASTMAFK		0.00975075	0.000237236	1	1	313	P37802	0	996.518	High	2	498.761	-3.17	-0.00158	56.7671	6.435e-05	2.102e-06	2.17
FALSE	High	IQAVIDAGVCR	1xCarbamidomethyl [C10]	0.000300595	0.000237236	1	1	83	P52294	0	1201.64	High	2	601.322	0.12	7e-05	70.9666	5.96e-05	4.225e-08	3.6
FALSE	High	LQCSFQTSWLK	1xCarbamidomethyl [C3]	0.0127691	0.000237236	1	1	4	Q96DT7	0	1397.69	High	2	699.349	2.33	0.00163	115.937	7.389e-05	1.968e-05	2.01
FALSE	High	LQDELVTLR		0.00279896	0.000237236	1	1	56	Q9UPN3	0	1086.62	High	2	543.812	1.17	0.00064	90.9993	6.922e-05	1.619e-06	2.72
FALSE	High	LQELALALKK		0.00297278	0.000237236	1	1	4	Q9BXJ8	1	1126.72	High	2	563.862	-2.18	-0.00123	81.7091	6.437e-05	3.237e-07	2.15
FALSE	High	LQNEIDQELEHNNSLVR		0.00234784	0.000237236	1	1	5	Q8NEN9	0	2051.02	High	3	684.341	-2.85	-0.00195	93.6556	6.989e-05	3.526e-07	2.77
FALSE	High	LQMLNCCIER	2xCarbamidomethyl [C6; C7]	0.00882274	0.000237236	1	1	8	Q15042	0	1336.62	High	2	668.807	-7.06	-0.00472	82.3117	6.557e-05	1.021e-06	2.03
FALSE	High	LQMEGVSVGQR		0.0030791	0.000237236	1	1	328	Q5R3I4	0	1203.62	High	2	602.31	-1.72	-0.00103	67.5141	6.435e-05	8.256e-07	2.15
FALSE	High	IQLYDNDIYFIPR		0.00249367	0.000237236	1	1	11	Q6PCB5	0	1669.86	High	2	835.431	-2.33	-0.00195	163.404	6.259e-05	6.392e-07	2.46
FALSE	High	LQLQEQLQAETELCAEAEELR	1xCarbamidomethyl [C14]	6.28958e-12	0.000237236	1	1	282	P35579	0	2501.22	High	3	834.414	3.09	0.00258	165.21	7.503e-05	6.305e-16	5.34
FALSE	High	IQIIATSLCHTDATVIDSK	1xCarbamidomethyl [C9]	1.81753e-08	0.000237236	1	1	86	P08319	0	2086.08	High	3	696.031	-3.43	-0.00238	118.886	6.435e-05	6.305e-16	5.45
FALSE	High	LQPAYQVTLPGQEPIVK		9.264e-11	0.000237236	1	1	95	P41214	0	1881.05	High	2	941.028	-0.07	-6e-05	131.913	6.435e-05	6.305e-16	3.62
FALSE	High	LQLCYQLTTVGK	1xCarbamidomethyl [C4]	0.000242158	0.000237236	1	1	36	P53621	0	1423.76	High	2	712.383	-1.95	-0.00138	117.237	6.437e-05	1.211e-09	3.32
FALSE	High	LQGDVAGALEDLER		7.77335e-06	0.000237236	1	1	18	A6NLP5	0	1485.75	High	2	743.38	-1.51	-0.00112	131.193	6.435e-05	2.129e-12	2.3
FALSE	High	LQEVDSLWK		0.0124545	0.000237236	1	1	33	Q9Y2X3	0	1117.59	High	2	559.297	-1.21	-0.00068	101.094	6.387e-05	1.264e-05	1.78
FALSE	High	LQELPDAVPHGEMPR		1.6608e-05	0.000237236	1	1	238	P33992	0	1688.84	High	3	563.618	-1.82	-0.00103	88.6278	6.435e-05	5.211e-13	3.75
FALSE	High	LQELLER		0.0219605	0.000237236	1	1	32	Q9P2M7	0	900.515	High	2	450.761	-0.57	-0.00026	56.209	6.144e-05	2.853e-05	1.82
FALSE	High	IQEIIEQLDVTTSEYEKEK		1.59345e-16	0.000237236	1	1	225	P10809	1	2295.16	High	3	765.723	-2.8	-0.00214	134.815	7.503e-05	6.305e-16	7.5
FALSE	High	LQELESVSR		0.00205009	0.000237236	1	1	83	O95786	0	1060.56	High	2	530.785	-0.26	-0.00014	43.0924	7.19e-05	5.8e-07	2.47
FALSE	High	LQGEAQAWAR		0.0123308	0.000237236	1	1	6	Q2M3G4	0	1129.57	High	2	565.289	-3.25	-0.00183	43.4383	6.79e-05	4.533e-05	1.41
FALSE	High	LELCATRPEGTDSYIFEFPHPDAR	1xCarbamidomethyl [C4]	6.04357e-09	0.000237236	1	1	6	Q96PE2	0	2821.32	High	3	941.114	0.62	0.00058	143.866	6.79e-05	6.305e-16	5.11
FALSE	High	RILAGLGFDPEMQNRPTQK		0.000240944	0.000237236	1	1	30	Q8NE71	1	2171.14	High	4	543.54	-0.41	-0.00022	95.4423	6.144e-05	2.732e-09	3.81
FALSE	High	RINVLPLGSGAIAGNPLGVDR		3.52792e-12	0.000237236	1	1	83	P04424	1	2089.19	High	3	697.067	-0.99	-0.00069	150.045	6.922e-05	6.305e-16	7.15
FALSE	High	VLEEGSVEAR		0.00151658	0.000237236	1	1	176	Q96CT7	0	1088.56	High	2	544.782	-0.63	-0.00034	30.2815	6.437e-05	7.263e-08	2.19
FALSE	High	VIEHIMEDLDTNADK		6.71872e-06	0.000237236	1	1	101	P06702	0	1742.83	High	3	581.613	-1.14	-0.00066	93.4355	6.17e-05	2.765e-11	3.68
FALSE	High	VLEMEASTYDGVFIWK		0.00806288	0.000237236	1	1	9	Q12933	0	1887.92	High	2	944.459	-4.58	-0.00433	178.726	6.17e-05	1.688e-05	3.04
FALSE	High	VLESVTVHNPENQSYLIAYK		1.15022e-08	0.000237236	1	1	38	Q7Z5K2	0	2304.19	High	3	768.735	1.7	0.0013	111.446	5.469e-05	6.305e-16	3.1
FALSE	High	VLEVASGSGQHAAHFAR		7.4669e-06	0.000237236	1	1	5	Q96S19	0	1736.88	High	3	579.634	2.16	0.00125	38.279	5.469e-05	5.292e-11	3.76
FALSE	High	VLEVGFGMAIAASK		1.16808e-05	0.000237236	1	1	49	Q14353	0	1392.76	High	2	696.882	1.48	0.00103	150.754	6.79e-05	1.692e-09	3.13
FALSE	High	VIFSIPCEPNLDALIQNQHK	1xCarbamidomethyl [C7]	3.63867e-05	0.000237236	1	1	57	Q8IZH2	0	2336.21	High	3	779.404	-3.36	-0.00261	179.308	7.389e-05	4.807e-10	3.46
FALSE	High	VIFVGEDAVDAGGVRK		0.00711436	0.000237236	1	1	3	Q5GLZ8	1	1631.88	High	3	544.63	0.31	0.00017	88.7823	5.96e-05	1.653e-05	2.3
FALSE	High	VLGAFSDGLAHLDNLK		0.00294308	0.000237236	1	2	19	P68871	0	1669.89	High	2	835.45	0.95	0.00079	157.268	6.725e-05	1.118e-06	2.93
FALSE	High	VLGETANILETGETLEPAGAHLVLEEK		5.68728e-13	0.000237236	1	1	47	Q02952	0	2833.48	High	3	945.164	-1.55	-0.00146	170.015	6.989e-05	6.305e-16	8.16
FALSE	High	VIGFHILGPNAGEVTQGFAAAMK		1.53211e-07	0.000237236	1	1	4	Q86VQ6	0	2328.22	High	3	776.741	-4.22	-0.00328	172.435	6.79e-05	1.497e-14	3.26
FALSE	High	VIGPFYEIVEDKK		1.98034e-05	0.000237236	1	1	41	Q5T8D3	1	1536.83	High	2	768.919	0.18	0.00014	123.981	6.437e-05	4.624e-12	2.98
FALSE	High	VIGTLLGTVDK		0.000180911	0.000237236	1	1	289	O00303	0	1115.67	High	2	558.336	-1.76	-0.00098	106.665	6.435e-05	2.892e-11	3.29
FALSE	High	VLHASLQSVVHKEESLGPK		0.00103516	0.000237236	1	1	4	Q15024	1	2058.13	High	4	515.288	-1.92	-0.00099	70.0075	6.501e-05	1.257e-07	2.88
FALSE	High	VIECDVVKDYAFVHMEK	1xCarbamidomethyl [C4]	2.50821e-05	0.000237236	1	1	15	Q96PK6	1	2082	High	3	694.673	-0.09	-6e-05	111.651	6.259e-05	3.876e-11	4.87
FALSE	High	VLHPLEGAVVIIFK		5.89543e-06	0.000237236	1	1	78	Q13740	0	1534.94	High	2	767.969	-3	-0.0023	164.523	6.725e-05	5.101e-12	2.6
FALSE	High	VLKDEFLGQVHLK		0.000277363	0.000237236	1	1	5	O15484	1	1525.87	High	2	763.439	-1.59	-0.00121	93.8748	6.725e-05	1.037e-08	2.53
FALSE	High	VLKPLLSGSIPVEQFVQTLEK		0.000108878	0.000237236	1	1	11	Q9NV88	0	2325.34	High	3	775.784	-2.86	-0.00222	186.445	6.17e-05	5.168e-09	3.65
FALSE	High	VILDYNTAHNK		0.000868186	0.000237236	1	1	112	Q14258	0	1287.67	High	2	644.338	-0.52	-0.00034	38.2007	6.435e-05	2.727e-09	2.84
FALSE	High	VILEDVAMLHIKPDQFTYTSDHFETIMK	1xOxidation [M]	2.49404e-11	0.000237236	1	1	41	P07814	0	3337.65	High	4	835.166	-1.68	-0.0014	166.737	6.144e-05	6.305e-16	6.8
FALSE	High	VIIGLAFDCVDK	1xCarbamidomethyl [C9]	0.000232612	0.000237236	1	1	274	P14543	0	1349.71	High	2	675.359	-1.39	-0.00094	147.252	6.435e-05	8.169e-10	2.22
FALSE	High	VLLGSVSGLAGGFVGTPADLVNVR		5.80656e-07	0.000237236	1	1	94	Q9UBX3	0	2298.28	High	3	766.763	-3.51	-0.00269	186.928	6.435e-05	6.305e-16	5.26
FALSE	High	VILLAVTGETPGGPNEHPATLDDHPEPK		2.90162e-06	0.000237236	1	1	12	Q96M96	0	2904.47	High	4	726.876	2.44	0.00177	114.069	6.437e-05	6.404e-14	4.67
FALSE	High	VIILMDPFDDDLK		0.000105113	0.000237236	1	1	185	Q9ULC5	0	1533.79	High	2	767.395	-2.23	-0.00171	185.9	6.437e-05	7.481e-10	3.54
FALSE	High	VLLPVWEAEGLGLR		0.00439705	0.000237236	1	1	10	Q5T447	0	1551.89	High	2	776.447	-1.42	-0.0011	184.852	6.558e-05	4.366e-07	2.53
FALSE	High	VIISAPSADAPMFVMGVNHEK	1xOxidation [M]	9.64317e-12	0.000237236	1	1	310	P04406	0	2229.1	High	3	743.707	0.79	0.00059	129.037	5.469e-05	6.305e-16	6.16
FALSE	High	VLISTDVWAR		0.00697326	0.000237236	1	1	213	P38919	0	1159.65	High	2	580.327	-0.81	-0.00047	119.55	6.435e-05	3.883e-07	1.72
FALSE	High	VLMAQHFDEVWNSEACNK	1xCarbamidomethyl [C16]	6.07273e-11	0.000237236	1	1	106	P46063	0	2177.97	High	3	726.661	-2.41	-0.00175	114.062	7.503e-05	6.305e-16	6.08
FALSE	High	VINDPSYKENVMK		8.99257e-07	0.000237236	1	1	84	P16662	1	1536.77	High	2	768.888	-2.56	-0.00197	42.0301	6.437e-05	4.702e-15	3.02
FALSE	High	VLNLIQSWADAFR		0.00345592	0.000237236	1	1	8	O60784	0	1532.82	High	2	766.914	-0.98	-0.00075	188.045	6.435e-05	3.468e-08	1.79
FALSE	High	VIHSILNSPYAK		0.00430971	0.000237236	1	2	30	P23258	0	1341.75	High	2	671.379	-1.02	-0.00068	67.9702	6.558e-05	4.156e-07	2.37
FALSE	High	VIDNFTSQLK		0.00068208	0.000237236	1	1	107	P30622	0	1164.63	High	2	582.816	-0.74	-0.00043	82.3379	6.557e-05	1.118e-07	2.66
FALSE	High	VLDNAIETEK		0.00223283	0.000237236	1	1	327	Q01082	0	1131.59	High	2	566.298	-0.89	-0.00051	43.7196	6.435e-05	4.368e-08	2.21
FALSE	High	VLDGLHNELQTIGFQIETIGK		8.94555e-09	0.000237236	1	1	136	O60701	0	2325.24	High	3	775.752	-1.93	-0.0015	184.62	6.922e-05	6.305e-16	7.24
FALSE	High	VGTVIGSNKLEQMPSKEDAIEHFMK		0.00143504	0.000237236	1	1	21	P09874	2	2788.4	High	4	697.857	1.91	0.00133	110.95	6.144e-05	9.413e-08	5.7
FALSE	High	VGVNDFCPMGFGVK	1xCarbamidomethyl [C7]	4.58546e-05	0.000237236	1	1	128	P21810	0	1526.71	High	2	763.86	-0.22	-0.00017	140.685	6.557e-05	1.347e-10	3.52
FALSE	High	VGWVLGPDHIMK		0.00312583	0.000237236	1	1	7	Q16773	0	1351.72	High	2	676.362	-1.85	-0.00125	115.96	6.387e-05	7.58e-07	2.75
FALSE	High	VGYPGPSGPLGAR		0.0068008	0.000237236	1	1	7	P02745	0	1227.65	High	2	614.328	0.26	0.00016	72.1428	6.501e-05	5.605e-06	2.61
FALSE	High	VGYVSGWGQSDNFK		1.95028e-07	0.000237236	1	1	18	P00739	0	1543.72	High	2	772.36	-3.56	-0.00275	94.7107	6.435e-05	1.117e-15	2.48
FALSE	High	VGYYETDNYTMPSPAMR		0.00965374	0.000237236	1	1	3	O00519	0	1994.86	High	3	665.624	-2.38	-0.00159	108.75	6.387e-05	7.492e-06	1.46
FALSE	High	VHCCLYFISPFGR	2xCarbamidomethyl [C3; C4]	9.31648e-05	0.000237236	1	1	18	Q8WYJ6	0	1655.78	High	3	552.599	0.09	5e-05	143.168	5.469e-05	5.355e-09	2.04
FALSE	High	VHEYNVLLETLSR		1.32424e-07	0.000237236	1	1	147	P30533	0	1572.84	High	2	786.92	-3.01	-0.00237	125.651	6.557e-05	1.082e-13	2.61
FALSE	High	VHFVTPVFQPEGAGACYGR	1xCarbamidomethyl [C16]	8.46607e-07	0.000237236	1	1	40	P51690	0	2092.01	High	3	698.007	-0.19	-0.00013	114.736	7.19e-05	1.051e-13	5.16
FALSE	High	VHLENMGSHDIVDGNHR		6.01455e-07	0.000237236	3	3	103	P11277; Q01082; O15020	0	1929.9	High	3	643.97	-2.06	-0.00132	39.8301	6.435e-05	6.305e-16	4.63
FALSE	High	VHMWEQTVK		0.000586604	0.000237236	1	1	31	Q14683	0	1157.58	High	2	579.292	0.32	0.00019	40.7974	7.389e-05	4.429e-08	1.87
FALSE	High	VHPETYEWAR		0.0229619	0.000237236	1	1	8	Q7KZ85	0	1287.61	High	2	644.308	-1.74	-0.00112	44.4411	6.558e-05	2.12e-05	1.76
FALSE	High	VHQLYETIQR		0.000137207	0.000237236	1	1	149	Q13561	0	1286.69	High	2	643.845	-2.41	-0.00155	41.7169	6.435e-05	2.901e-10	2.18
FALSE	High	VHTPSGAVEECYVSELDSDKHTIR	1xCarbamidomethyl [C11]	3.86416e-07	0.000237236	1	1	12	Q14315	1	2729.28	High	4	683.075	-1.59	-0.00108	83.1481	7.281e-05	1.246e-10	6.81
FALSE	High	VKDSEDVPMVLVGNK		0.000817371	0.000237236	1	1	88	P01116	1	1629.85	High	3	543.956	1.1	0.0006	90.1935	6.437e-05	1.833e-08	3.99
FALSE	High	VKEFYSYQNEAVAIENIKR		7.64959e-15	0.000237236	1	1	20	P55157	2	2301.19	High	3	767.731	-4.33	-0.00332	101.321	6.437e-05	6.305e-16	6.71
FALSE	High	VKELLTLIR		0.00612166	0.000237236	1	1	19	Q15067	1	1084.71	High	2	542.858	-0.51	-0.00028	101.401	5.96e-05	1.243e-05	2.25
FALSE	High	VLDAIIQEK		0.00197926	0.000237236	1	1	7	Q9NTJ3	0	1028.6	High	2	514.803	-0.2	-0.0001	80.2114	6.259e-05	3.919e-07	1.77
FALSE	High	VLDAESMHDCVSVVK	1xCarbamidomethyl [C10]	2.71832e-05	0.000237236	1	1	107	Q7Z6Z7	0	1688.8	High	3	563.603	-1.53	-0.00086	76.895	6.557e-05	1.524e-09	2.77
FALSE	High	VLATVTKPVGGDK		0.00288456	0.000237236	1	1	49	Q02878	0	1284.75	High	2	642.878	-1.94	-0.00125	33.969	6.725e-05	1.075e-06	2.33
FALSE	High	VIATDINESK		0.00121576	0.000237236	1	1	336	Q9BUT1	0	1089.58	High	2	545.293	-0.76	-0.00041	33.3527	6.558e-05	2.657e-07	1.98
FALSE	High	VLALPEPSPAAPTLR		0.000396333	0.000237236	1	1	354	Q15149	0	1531.88	High	2	766.444	-1.95	-0.00149	132.048	6.435e-05	2.598e-09	1.9
FALSE	High	VLAGQTLDINMAGEPKPDRPK		2.08179e-08	0.000237236	1	1	244	Q9UKM9	0	2250.19	High	4	563.304	1.4	0.00079	86.8995	6.435e-05	6.305e-16	5.91
FALSE	High	VLNLPPNTIMEYK		0.00733135	0.000237236	1	1	48	O60573	0	1531.82	High	2	766.413	0.25	0.00019	136.074	5.469e-05	1.588e-05	2.13
FALSE	High	VLAGETLSVNDPPDVLDR		1.03952e-14	0.000237236	1	1	421	Q12906	0	1909.99	High	2	955.494	-3.16	-0.00302	132.793	7.503e-05	6.305e-16	4.03
FALSE	High	VKVEHVVSVLEK		2.17815e-08	0.000237236	1	1	126	Q9NYU2	1	1365.81	High	2	683.407	-2.8	-0.00191	57.8913	6.435e-05	6.305e-16	4.8
FALSE	High	VKNPEDLSAETMAK		0.00170236	0.000237236	1	1	20	Q9Y570	1	1532.76	High	2	766.883	-2.54	-0.00195	48.0451	7.478e-05	1.006e-05	2.79
FALSE	High	VKIPEGTILTMDMLTVK		1.2976e-09	0.000237236	1	1	90	Q9NR45	1	1889.05	High	2	945.027	-0.51	-0.00048	167.651	5.96e-05	6.305e-16	2.48
FALSE	High	VKLEGHELPNELPAHLLPPSK		5.33145e-06	0.000237236	1	1	7	Q9NZN3	1	2318.29	High	4	580.327	0.03	2e-05	115.529	7.049e-05	4.058e-11	4.41
FALSE	High	VKGDMDISLPK		0.000899274	0.000237236	1	1	32	Q09666	1	1202.64	High	2	601.826	0.21	0.00013	70.8986	6.922e-05	5.617e-08	3.18
FALSE	High	VKETELELK		0.0162198	0.000237236	1	1	61	Q92599	1	1088.62	High	2	544.812	-2.33	-0.00127	35.3506	6.501e-05	3.224e-05	1.8
FALSE	High	VLAALQER		0.0125794	0.000237236	1	1	129	Q99733	0	899.531	High	2	450.268	-1.86	-0.00083	48.3142	6.558e-05	1.092e-05	2.44
FALSE	High	VGSGDTNNFPYLEK		6.61744e-07	0.000237236	1	1	299	Q9NR45	0	1540.73	High	2	770.867	-0.86	-0.00066	90.0953	5.96e-05	4.161e-13	3.59
FALSE	High	VIPPAGQTEDAEPISEPEK		8.17416e-06	0.000237236	1	1	120	Q9Y4L1	0	2006.99	High	3	669.667	-2.53	-0.0017	74.3174	6.435e-05	1.163e-14	4.59
FALSE	High	VLQPPKGDVAAECVR	1xCarbamidomethyl [C13]	0.000274588	0.000237236	1	1	6	Q86VU5	1	1638.86	High	3	546.958	-1.38	-0.00076	55.6207	7.079e-05	1.007e-07	3.28
FALSE	High	VNLLSFTGSTQVGK		0.000113917	0.000237236	1	1	6	P49419	0	1450.79	High	2	725.897	-1.89	-0.00137	119.791	6.435e-05	3.873e-12	3.17
FALSE	High	VNIPLVTNEECQK	1xCarbamidomethyl [C11]	2.30274e-05	0.000237236	1	1	169	P03952	0	1543.78	High	2	772.393	0.33	0.00025	100.756	6.435e-05	8.843e-11	2.56
FALSE	High	VNPCIGGVILFHETLYQK	1xCarbamidomethyl [C4]	1.10464e-10	0.000237236	1	1	604	P04075	0	2088.09	High	3	696.701	-2.55	-0.00178	153.888	7.503e-05	6.305e-16	6.19
FALSE	High	VNPDMNFEVFIHK		0.00621438	0.000237236	1	1	32	Q9HB90	0	1589.78	High	3	530.597	-1.51	-0.0008	133.273	6.17e-05	1.027e-05	2.24
FALSE	High	VNPIQGLASK		0.00259589	0.000237236	1	1	295	P13073	0	1026.59	High	2	513.8	-2.08	-0.00107	70.0084	6.435e-05	1.645e-06	2.17
FALSE	High	VNQCIVISGESGSGK	1xCarbamidomethyl [C4]	4.49416e-05	0.000237236	1	1	20	Q13459	0	1534.75	High	2	767.881	1.11	0.00085	50.1811	6.558e-05	9.789e-12	4.31
FALSE	High	VNWEEEAASGLLTSLKDNVPK		0.000754212	0.000237236	1	1	6	P04114	1	2300.18	High	3	767.396	-1.41	-0.00108	182.7	6.144e-05	1.38e-08	5.47
FALSE	High	VNWIGCQGSEPHFR	1xCarbamidomethyl [C6]	0.0086048	0.000237236	1	1	4	O00391	0	1686.78	High	3	562.931	-0.97	-0.00054	85.3924	7.265e-05	5.446e-05	2.97
FALSE	High	VPADMIFLR		0.0170473	0.000237236	1	1	23	O75110	0	1061.58	High	2	531.294	-0.33	-0.00018	132.002	6.557e-05	5.285e-06	2.59
FALSE	High	VPAQSESVR		0.0146822	0.000237236	1	1	146	P50552	0	972.511	High	2	486.759	-0.91	-0.00044	14.1724	6.557e-05	8.786e-06	2.56
FALSE	High	VPEGVAGAPNEAALLALMER	1xOxidation [M18]	0.00017204	0.000237236	1	1	9	A0AV96	0	2024.05	High	3	675.351	-5.2	-0.00351	145.554	6.922e-05	1.782e-09	4.61
FALSE	High	VPESMDLGIPAMTK		2.27898e-08	0.000237236	1	1	153	Q9BX93	0	1488.74	High	2	744.875	-1.21	-0.0009	131.593	6.922e-05	2.196e-15	3.68
FALSE	High	VPETVSAATQTIK		7.54305e-05	0.000237236	1	1	32	Q12888	0	1344.74	High	2	672.871	-0.95	-0.00064	65.8735	6.17e-05	2.592e-09	2.08
FALSE	High	VPEVTCIPTTATLATHPSAK	1xCarbamidomethyl [C6]	0.00138544	0.000237236	1	1	5	Q9H4I2	0	2094.09	High	3	698.7	-2.4	-0.00168	104.696	6.437e-05	3.081e-07	1.24
FALSE	High	VNIAFNYDMPEDSDTYLHR		4.7234e-10	0.000237236	1	1	189	Q13838	0	2300.03	High	3	767.346	-2.96	-0.00227	133.18	6.435e-05	6.305e-16	5.44
FALSE	High	VPGLPTPIENMILR		0.00385933	0.000237236	1	1	45	Q6P2Q9	0	1549.88	High	2	775.442	-0.83	-0.00064	184.596	6.435e-05	5.603e-06	1.97
FALSE	High	VPIIGVGGVSSGQDALEK		0.00330328	0.000237236	1	1	11	Q02127	0	1725.94	High	2	863.471	-1.4	-0.00121	121.535	6.387e-05	8.508e-07	2.91
FALSE	High	VPPEFLVQR		0.00690376	0.000237236	1	1	195	Q13724	0	1084.61	High	2	542.81	-2.06	-0.00112	92.0364	6.725e-05	9.593e-06	1.97
FALSE	High	VPPLQPMGPTCPTPAPVPPPEAPSPFR	1xCarbamidomethyl [C11]	8.46425e-09	0.000237236	1	1	61	Q8IZL8	0	2834.44	High	3	945.481	-2.99	-0.00283	163.728	6.558e-05	6.305e-16	5.15
FALSE	High	VPQTDMTFR		0.00325391	0.000237236	1	1	196	P04114	0	1094.53	High	2	547.768	-1.29	-0.00071	58.8988	6.435e-05	2.966e-07	1.97
FALSE	High	VPRPDALDNESWGFVHPR		9.89585e-05	0.000237236	1	1	5	Q86VR2	0	2092.04	High	3	698.016	-1.62	-0.00113	108.213	6.557e-05	1.53e-11	5.55
FALSE	High	VPTANVSVVDLTCR	1xCarbamidomethyl [C13]	3.4945e-07	0.000237236	1	1	384	P04406	0	1530.79	High	2	765.899	-2.21	-0.00169	110.534	6.435e-05	2.273e-15	3.16
FALSE	High	VPTDLTLLPGHLYMMSEVLAK		3.06596e-08	0.000237236	1	1	14	Q9UGK3	0	2328.23	High	3	776.745	-5.36	-0.00416	186.138	5.96e-05	1.299e-15	6.5
FALSE	High	VPTQQEAYQVHVGPMR		6.68073e-12	0.000237236	1	1	91	Q8NE62	0	1839.92	High	3	613.977	-0.03	-2e-05	72.2845	7.503e-05	6.305e-16	5.15
FALSE	High	VPTTLMPVNTVALK		0.00922895	0.000237236	1	1	18	Q7Z434	0	1483.86	High	2	742.43	-1.56	-0.00115	134.748	6.144e-05	3.583e-06	2.5
FALSE	High	VPVFSHEVVPDHLR		0.00221052	0.000237236	1	1	11	Q96G25	0	1630.87	High	3	544.292	-5.71	-0.0031	84.1073	6.989e-05	3.097e-07	3.87
FALSE	High	VPVNWSHVNKPPYPALGGNMK		3.76863e-06	0.000237236	1	1	24	Q14651	0	2305.19	High	3	769.066	-2.68	-0.00206	100.929	7.503e-05	4.366e-11	3.74
FALSE	High	VPVVFTQHGVAEPR		0.00234784	0.000237236	1	1	5	Q5THJ4	0	1535.83	High	3	512.615	-1.01	-0.00052	77.3261	6.435e-05	1.444e-06	3.38
FALSE	High	VQAALVWERPAR		0.0142497	0.000237236	1	1	19	Q86VR2	0	1395.79	High	3	465.933	-0.17	-8e-05	73.1441	6.144e-05	3.794e-05	2.46
FALSE	High	VQCPALIVHGEK	1xCarbamidomethyl [C3]	0.00170236	0.000237236	1	1	37	Q86WA6	0	1350.72	High	3	450.911	-0.05	-2e-05	52.618	6.387e-05	2.224e-07	2.6
FALSE	High	VPHNAAVQVYDYR		0.0110482	0.000237236	1	1	8	Q14764	0	1531.77	High	2	766.386	-0.09	-7e-05	53.7832	6.144e-05	5.364e-06	2.29
FALSE	High	VNDPETAVK		0.00270229	0.000237236	1	1	14	Q6JQN1	0	972.5	High	2	486.753	-0.85	-0.00041	19.1345	6.259e-05	7.564e-07	1.93
FALSE	High	VNCLAPGLIK	1xCarbamidomethyl [C3]	0.0111035	0.000237236	1	2	102	Q9BTZ2	0	1084.62	High	2	542.812	-2.36	-0.00128	88.0947	6.435e-05	7.969e-07	1.82
FALSE	High	VNAIEEVNNNVK		0.000572045	0.000237236	1	1	52	Q9UJY5	0	1342.7	High	2	671.851	-0.38	-0.00026	58.448	6.259e-05	4.712e-08	2.73
FALSE	High	VLQPTVFPVVPR		0.0036156	0.000237236	1	1	19	P33121	0	1351.81	High	2	676.408	-1	-0.00068	140.719	6.144e-05	4.483e-07	2.8
FALSE	High	VIQQYHLQYLAR		0.0111591	0.000237236	1	1	9	P55160	0	1531.84	High	3	511.284	-0.05	-3e-05	82.0147	6.17e-05	3.114e-05	2.78
FALSE	High	VLSGDLGQLPTGIR		6.54912e-10	0.000237236	1	1	514	Q16822	0	1425.81	High	2	713.405	-1.83	-0.00131	123.651	6.435e-05	6.305e-16	3.95
FALSE	High	VLSKPPEGVVSEVEMLSSQER		0.000117998	0.000237236	1	1	10	Q02952	0	2300.18	High	3	767.398	-0.25	-0.00019	136.524	7.19e-05	1.968e-09	5.84
FALSE	High	VLSLAQEQVGGSPEK		0.0126424	0.000237236	1	2	7	P0C0L4	0	1541.82	High	3	514.609	-3.62	-0.00186	72.3792	6.17e-05	3.943e-05	2.62
FALSE	High	VLSQQAASVVK		0.000209306	0.000237236	1	1	180	P30566	0	1129.66	High	2	565.332	-1.43	-0.00081	45.0137	6.435e-05	2.468e-10	3.05
FALSE	High	VLSTAVVGAPLLLGAR		0.000388443	0.000237236	1	1	35	Q3MIX3	0	1536.95	High	2	768.974	-4.76	-0.00366	171.076	6.435e-05	1.382e-08	2.31
FALSE	High	VLSVETPLSIQAHPNKELAEK		3.12891e-06	0.000237236	1	1	22	P34949	1	2303.26	High	3	768.424	-1.41	-0.00108	103.067	5.469e-05	1.079e-11	3.51
FALSE	High	VLSYPAHEQIALLVPEK		0.000449407	0.000237236	1	1	9	Q6P179	0	1907.06	High	2	954.033	-2.38	-0.00227	132.255	6.387e-05	1.495e-08	0.99
FALSE	High	VLTAEELNAAQTSVAYGCIK	1xCarbamidomethyl [C18]	2.90069e-09	0.000237236	1	1	209	P54136	0	2138.08	High	3	713.363	-1.85	-0.00132	126.224	6.435e-05	6.305e-16	6.02
FALSE	High	VITIMQNPR	1xOxidation [M5]	0.000912936	0.000237236	1	1	44	P62269	0	1087.59	High	2	544.3	0.43	0.00023	38.9705	6.17e-05	2.798e-07	2.3
FALSE	High	VLTMSGWNPPPGNR		2.45749e-08	0.000237236	1	1	308	O75153	0	1525.76	High	2	763.384	2.3	0.00176	99.239	6.435e-05	6.305e-16	4.67
FALSE	High	VLVASSVVAGESQKPELK		0.000180911	0.000237236	1	1	8	Q06787	0	1841.04	High	3	614.351	0.44	0.00027	83.3978	6.437e-05	6.33e-10	3.81
FALSE	High	VIVDFAGSSK		0.00556563	0.000237236	1	1	10	Q7Z2E3	0	1022.55	High	2	511.779	-0.84	-0.00043	70.1829	6.989e-05	2.864e-06	1.33
FALSE	High	VLVEDDEIMQGFIR		3.14401e-08	0.000237236	1	1	15	P09466	0	1663.84	High	2	832.422	0.15	0.00012	161.167	6.557e-05	6.305e-16	3.07
FALSE	High	VLVMANDPNYLHR		0.00231273	0.000237236	1	1	40	P30154	0	1541.79	High	3	514.6	-1.84	-0.00095	81.49	6.435e-05	1.185e-08	1.54
FALSE	High	VLVMLAAQSR		0.0064362	0.000237236	1	1	189	Q969Z0	0	1087.63	High	2	544.318	-0.7	-0.00038	91.6377	6.435e-05	1.333e-06	2.42
FALSE	High	VMWNTAVHSEFMHDHADYGFPSCEGK	1xCarbamidomethyl [C23]; 1xOxidation [M2]	0.00038071	0.000237236	1	1	7	P00390	0	3068.28	High	4	767.822	-3.66	-0.00281	105.79	6.259e-05	1.205e-08	2.07
FALSE	High	VMQPQILEVNFNPDCER	1xCarbamidomethyl [C15]	7.61778e-07	0.000237236	1	1	42	Q14166	0	2088.98	High	3	696.997	-3.92	-0.00273	149.09	6.387e-05	8.674e-12	4.95
FALSE	High	VMNTGSQFVMEGVK		5.35832e-06	0.000237236	1	1	332	Q8WVM8	0	1526.73	High	2	763.87	-0.63	-0.00048	95.1813	6.435e-05	2.785e-13	3.22
FALSE	High	VMLYQISEEVSR		5.25215e-05	0.000237236	1	1	104	Q14790	0	1453.74	High	2	727.37	-1.53	-0.00111	119.575	6.435e-05	2.153e-11	3.54
FALSE	High	VMIYQDEVKLPAK		0.00122188	0.000237236	1	1	6	Q6NZI2	1	1533.83	High	2	767.419	-2.31	-0.00177	93.3389	6.501e-05	1.759e-07	2.89
FALSE	High	VMEVFLVPADPHCRPTQYR	1xCarbamidomethyl [C13]	0.00387874	0.000237236	1	1	8	Q13107	0	2315.14	High	4	579.541	-0.26	-0.00015	110.724	6.557e-05	1.342e-07	1.57
FALSE	High	VLQIIPYEFNR		0.003526	0.000237236	1	1	93	P18433	0	1391.77	High	2	696.387	-1.44	-0.001	150.086	6.557e-05	5.248e-07	2.9
FALSE	High	VMALELGPHK		0.00105618	0.000237236	1	1	621	Q7Z4W1	0	1094.6	High	2	547.804	-1.53	-0.00084	70.7099	6.435e-05	1.33e-08	1.87
FALSE	High	VLYAPWLLK		0.00900104	0.000237236	1	1	19	Q96ES6	0	1102.67	High	2	551.837	0.56	0.00031	158.791	5.96e-05	2.576e-05	1.57
FALSE	High	VLVVVGQFDSPEFHR		8.00885e-09	0.000237236	1	1	154	Q63HM1	0	1728.91	High	2	864.955	-2.04	-0.00177	128.299	6.435e-05	6.305e-16	3.33
FALSE	High	VLVVPTDGSHWLSMR		0.000728138	0.000237236	1	1	12	P35504	0	1696.88	High	3	566.298	-1.94	-0.0011	137.08	6.989e-05	2.973e-08	4.33
FALSE	High	VLVVGDAAVGK		0.00115617	0.000237236	1	1	83	O14966	0	1027.61	High	2	514.31	-0.9	-0.00046	71.5473	6.922e-05	1.873e-07	1.79
FALSE	High	VLVVDQLSMR		0.0182762	0.000237236	1	1	3	P61764	0	1159.65	High	2	580.328	-1.82	-0.00106	113.377	6.17e-05	7.934e-05	2.72
FALSE	High	VLVTGATGLLGR		2.66419e-05	0.000237236	1	1	192	Q9NZL9	0	1156.7	High	2	578.855	-1.44	-0.00083	112.244	6.17e-05	3.656e-10	2.99
FALSE	High	VMAGALEGDIFIGPK	1xOxidation [M2]	4.36062e-05	0.000237236	1	2	40	P61163	0	1533.8	High	2	767.401	-1.99	-0.00153	134.095	6.17e-05	9.226e-10	3.1
FALSE	High	VGRPSNIGQAQPIIDQLAEEAR		6.58001e-13	0.000237236	1	1	346	Q9UHX1	0	2362.25	High	3	788.087	-0.8	-0.00063	135.231	7.503e-05	6.305e-16	6.58
FALSE	High	VGQAVDVVGQAGKPK		6.99447e-06	0.000237236	1	1	219	Q13200	0	1452.82	High	3	484.942	-2.71	-0.00131	37.5022	6.435e-05	2.916e-12	3.73
FALSE	High	VGLSGAPADACSTAQK	1xCarbamidomethyl [C11]	0.000166928	0.000237236	1	1	4	Q8NFW8	0	1532.74	High	2	766.872	-0.07	-5e-05	43.1462	6.922e-05	1.678e-09	2.41
FALSE	High	VAAMGALQGLR		0.00136471	0.000237236	1	1	32	B0I1T2	0	1086.61	High	2	543.807	-2.03	-0.0011	92.8274	8.17e-05	1.251e-06	3.68
FALSE	High	VAASCGAIQYIPTELDQVR	1xCarbamidomethyl [C5]	6.78662e-06	0.000237236	1	1	18	Q7L2H7	0	2091.05	High	3	697.687	-2.94	-0.00205	146.949	6.725e-05	6.712e-12	4.19
FALSE	High	VAEAAIQIFR		0.000813273	0.000237236	1	1	32	Q29RF7	0	1117.64	High	2	559.321	-1.76	-0.00099	112.326	6.259e-05	6.005e-08	1.7
FALSE	High	VAECSTGTLDYILQR	1xCarbamidomethyl [C4]	1.83648e-05	0.000237236	1	1	47	Q9C0B1	0	1725.85	High	2	863.427	-0.58	-0.0005	124.225	6.557e-05	4.889e-12	4.39
FALSE	High	VAEELALEQAK		0.000525191	0.000237236	1	1	207	Q9NX63	0	1200.65	High	2	600.826	-2.26	-0.00135	65.0739	6.435e-05	8.542e-09	2.63
FALSE	High	VAGGPQMIQLSLDGKR		0.00483668	0.000237236	1	1	21	Q13228	1	1669.91	High	3	557.306	-1.23	-0.00068	104.557	6.387e-05	1.844e-06	2.92
FALSE	High	VAGMLQSFQGK		0.000546742	0.000237236	1	1	224	P28331	0	1165.6	High	2	583.305	-0.81	-0.00047	80.4936	6.435e-05	1.456e-08	2.65
FALSE	High	VAHFGYHWSLMER		0.00112748	0.000237236	1	1	8	O15239	0	1632.77	High	3	544.928	-1.93	-0.00105	95.8187	7.049e-05	5.968e-07	2.72
FALSE	High	VAKPVVEMDGDEMTR	1xOxidation [M]	6.32594e-05	0.000237236	1	1	53	P48735	0	1692.79	High	3	564.935	-2.13	-0.0012	35.7769	6.17e-05	1.858e-09	3.33
FALSE	High	VALENDDRSEEEK		0.00128485	0.000237236	1	1	10	Q99700	1	1533.7	High	2	767.356	0.85	0.00065	16.3407	6.437e-05	5.001e-08	2.38
FALSE	High	VALLEDVNR		0.0125168	0.000237236	1	1	28	Q13459	0	1028.57	High	2	514.789	-1.97	-0.00101	78.8739	6.501e-05	1.911e-05	1.66
FALSE	High	VALLLLDQGASPHAAAK		0.0133554	0.000237236	1	1	10	Q12955	0	1674.95	High	3	558.991	2.43	0.00136	109.435	7.079e-05	8.606e-05	2.1
FALSE	High	VALSECYTVASVAEMPQNYRPHPQR	1xCarbamidomethyl [C6]	2.63614e-10	0.000237236	1	1	131	Q14258	0	2903.39	High	4	726.602	-2.1	-0.00152	114.98	7.503e-05	6.305e-16	6.75
FALSE	High	VALVTASTDGIGFAIAR		5.24657e-15	0.000237236	1	2	646	Q9BTZ2	0	1661.92	High	2	831.462	-2.9	-0.00241	156.809	6.435e-05	6.305e-16	4.47
FALSE	High	VAAHEAEEESDNIAEDFLEGK		5.95118e-12	0.000237236	1	1	87	Q8NEZ2	0	2303.03	High	3	768.349	0.47	0.00036	129.932	6.922e-05	6.305e-16	5.57
FALSE	High	VAMFLTDSNNIK		0.000482175	0.000237236	1	1	79	Q15046	0	1352.69	High	2	676.847	-1.23	-0.00083	105.335	6.435e-05	4.521e-09	2.03
FALSE	High	VANVELYYR		0.00187286	0.000237236	1	1	235	Q00610	0	1126.59	High	2	563.798	-0.3	-0.00017	75.7338	6.558e-05	5.924e-08	1.84
FALSE	High	VAQLEEER		0.00216655	0.000237236	1	1	429	Q7Z406	0	973.495	High	2	487.25	-2.3	-0.00112	20.4842	6.435e-05	1.871e-07	0.49
FALSE	High	VASEQSSQPTCTVGVWIDVGSR	1xCarbamidomethyl [C11]	1.2589e-10	0.000237236	1	1	243	P31930	0	2363.13	High	3	788.381	-0.98	-0.00077	134.506	7.503e-05	6.305e-16	6.41
FALSE	High	VASLDVDGVIK		0.00505996	0.000237236	1	1	14	A4D1P6	0	1115.63	High	2	558.318	-2.08	-0.00116	101.116	6.387e-05	2.01e-06	2.6
FALSE	High	VATELIMR		0.00185414	0.000237236	1	1	173	Q86YS6	0	932.523	High	2	466.765	-0.2	-9e-05	71.4354	6.259e-05	4.54e-07	1.48
FALSE	High	VATMLATGGNR		0.00135787	0.000237236	1	1	20	Q9H3K2	0	1090.57	High	2	545.786	-2.06	-0.00112	40.1852	6.387e-05	1.397e-07	2.23
FALSE	High	VATYWSGVGLTGSR		4.77319e-06	0.000237236	1	1	39	O95848	0	1453.74	High	2	727.373	-2.57	-0.00187	110.703	6.17e-05	1.448e-11	1.34
FALSE	High	VAVIQFSDDPKVEFLLNAHSSKDEVQNAVQR		3.90237e-09	0.000237236	1	1	48	P12111	2	3483.79	High	5	697.563	-0.59	-0.00041	140.528	7.19e-05	6.305e-16	8.83
FALSE	High	VAVMFNFPDPATVK		0.00516246	0.000237236	1	1	20	P50851	0	1535.79	High	2	768.398	-2.15	-0.00165	162.096	7.19e-05	3.655e-06	2.3
FALSE	High	VAVVNQIAR		0.0163821	0.000237236	1	1	7	Q01082	0	969.584	High	2	485.295	-1.34	-0.00065	50.7995	6.989e-05	2.171e-05	2.19
FALSE	High	VCGAVMDTLK	1xCarbamidomethyl [C2]	0.00171955	0.000237236	1	1	23	P13196	0	1093.54	High	2	547.273	-0.13	-7e-05	64.9775	6.437e-05	1.559e-07	1.96
FALSE	High	VCVVSVEKPTLPSK	1xCarbamidomethyl [C2]	0.0014939	0.000237236	1	1	25	O00411	0	1542.86	High	3	514.956	-2.49	-0.00128	77.4015	6.435e-05	1.165e-08	2.4
FALSE	High	VCYEGQPVGEFIHCLQNHPEHM	2xCarbamidomethyl [C2; C14]; 1xOxidation [M22]	0.00136471	0.000237236	1	1	12	P21695	0	2697.16	High	4	675.046	-0.3	-0.0002	122.764	7.503e-05	1.259e-06	3.85
FALSE	High	VDALSPQLQQLACECYSR	2xCarbamidomethyl [C13; C15]	0.000316093	0.000237236	1	1	19	Q8IZL8	0	2138	High	3	713.338	0.21	0.00015	132.134	6.501e-05	1.159e-08	4.55
FALSE	High	VAMQDATAQMAMLQFISSGLSK		1.54693e-11	0.000237236	1	1	8	Q99798	0	2328.14	High	3	776.717	-1.87	-0.00145	188.014	6.437e-05	6.305e-16	6.47
FALSE	High	TYTLTDYLK		0.00537372	0.000237236	1	1	131	P27487	0	1117.58	High	2	559.291	-2.52	-0.00141	113.015	6.557e-05	1.155e-05	1.73
FALSE	High	TYSLGSALRPSTSR		0.00107762	0.000237236	1	1	469	P08670	0	1495.79	High	3	499.266	-2.56	-0.00128	64.5771	6.435e-05	5.527e-09	2.19
FALSE	High	TYLSEGPYYVKPVSTTAVEGAE		0.000613751	0.000237236	1	1	18	Q16401	0	2361.15	High	3	787.72	-1.66	-0.00131	123.57	6.501e-05	4.417e-08	5.68
FALSE	High	TVEDDLLLQKPFQK		0.0222894	0.000237236	1	1	12	Q70Z53	0	1673.91	High	3	558.641	-1.68	-0.00094	111.229	6.144e-05	6.309e-05	2.04
FALSE	High	TVEEAADLSLGYMK	1xOxidation [M13]	0.0117892	0.000237236	1	1	4	Q7L266	0	1542.74	High	2	771.869	-3.45	-0.00266	90.4601	6.259e-05	1.702e-05	2.88
FALSE	High	TVEEVTVER		0.00195948	0.000237236	1	1	142	Q07157	0	1061.55	High	2	531.276	-2.68	-0.00142	33.759	6.435e-05	2.35e-08	1.17
FALSE	High	TVELLSGVVDQTK		2.5589e-06	0.000237236	1	1	337	Q9UJS0	0	1388.76	High	2	694.886	0.86	0.0006	114.415	5.469e-05	7.474e-12	3.74
FALSE	High	TVENMSIIGWFVR		1.23437e-06	0.000237236	1	1	27	O15120	0	1551.8	High	2	776.402	-0.82	-0.00064	187.009	7.19e-05	8.832e-13	4.87
FALSE	High	TVFAEHISDECKR	1xCarbamidomethyl [C11]	0.000116817	0.000237236	1	1	432	P39023	1	1591.75	High	3	531.255	-1.33	-0.00071	34.334	6.435e-05	1.583e-10	2.02
FALSE	High	TVGATVEFTVGDKPVSNFR		0.00422409	0.000237236	1	1	10	A6NIH7	0	2024.04	High	3	675.353	-0.01	-1e-05	108.275	7.079e-05	1.158e-05	3.86
FALSE	High	TVHDMEQFGQQQYDIYER		0.000592531	0.000237236	1	1	6	Q99569	0	2287.01	High	3	763.007	-0.52	-0.00039	97.6957	7.281e-05	4.127e-06	3.44
FALSE	High	TVHQNSVFHCPTQSQAAVAESFER	1xCarbamidomethyl [C10]	1.43502e-08	0.000237236	1	1	24	Q16773	0	2730.27	High	4	683.32	-4.36	-0.00298	80.9311	6.437e-05	6.305e-16	6.52
FALSE	High	TVLMATAQMK		0.00521449	0.000237236	2	3	62	Q96BY6; Q5JSL3	0	1093.57	High	2	547.292	2.32	0.00127	67.1639	6.435e-05	1.483e-06	2.03
FALSE	High	TVLPFVNTHPDK		0.0007392	0.000237236	1	1	72	P05107	0	1367.73	High	2	684.367	-3.15	-0.00216	89.7252	6.17e-05	1.883e-07	2.47
FALSE	High	TVMAHGCYLSAEELNVFHER	1xCarbamidomethyl [C7]	7.56899e-20	0.000237236	1	1	6	Q9Y2T3	0	2363.09	High	3	788.368	-1.1	-0.00087	122.244	5.469e-05	6.305e-16	8.52
FALSE	High	TVNEPWTMGFSK		0.000557846	0.000237236	1	1	13	Q8N1G2	0	1396.66	High	2	698.831	-0.89	-0.00062	115.502	5.96e-05	1.355e-07	2.84
FALSE	High	TVNLNLWDTAGQEEYDR		2.96025e-07	0.000237236	1	1	29	P84095	0	2023.94	High	3	675.318	1.45	0.00098	137.185	6.17e-05	7.82e-14	4.71
FALSE	High	TVQVVPHITDAIQEWVMR	1xOxidation [M17]	2.32577e-06	0.000237236	1	1	16	P17812	0	2138.11	High	3	713.375	1.52	0.00108	179.655	5.469e-05	6.254e-12	2.98
FALSE	High	TVSEALLMEPTDDGNTTPR		0.000129174	0.000237236	1	1	21	Q14515	0	2046.96	High	2	1023.99	4.8	0.00492	108.24	7.503e-05	2.07e-08	1.51
FALSE	High	TVSEWISQMATLPQASNLATR		9.36064e-08	0.000237236	1	1	73	Q7Z6Z7	0	2304.17	High	3	768.727	0.03	2e-05	183.582	6.725e-05	1.419e-15	5.74
FALSE	High	TYLEGTCVEWLR	1xCarbamidomethyl [C7]	0.000316093	0.000237236	1	3	21	Q29836	0	1526.73	High	2	763.868	-1.3	-0.00099	133.225	6.501e-05	1.168e-08	2.22
FALSE	High	TYGESMLYLDGQR		2.74551e-06	0.000237236	1	1	258	Q9Y305	0	1532.7	High	2	766.854	-2.45	-0.00187	102.765	6.501e-05	2.792e-11	3.03
FALSE	High	TYFHEFGHVMHQICAQTDFAR	1xCarbamidomethyl [C14]	2.53356e-05	0.000237236	1	1	29	Q9BYT8	0	2595.17	High	3	865.725	-1.66	-0.00144	121.601	6.557e-05	5.208e-13	4.68
FALSE	High	TYEVSLR		0.016546	0.000237236	1	1	173	Q16531	0	867.457	High	2	434.231	-3.64	-0.00158	51.3378	6.387e-05	3.385e-05	1.82
FALSE	High	TYEQVLENLESK		5.49473e-06	0.000237236	1	1	504	Q16762	0	1452.72	High	2	726.863	-1.39	-0.00101	120.237	6.437e-05	8.553e-13	3.64
FALSE	High	TVYHYLISQDK		0.00618332	0.000237236	1	1	4	P43403	0	1366.7	High	2	683.86	8.74	0.00597	59.5609	8.17e-05	1.471e-05	2.04
FALSE	High	VDATADYICK	1xCarbamidomethyl [C9]	0.00102481	0.000237236	1	1	130	P53396	0	1155.54	High	2	578.271	-0.5	-0.00029	47.9766	6.558e-05	1.829e-07	0.77
FALSE	High	TVYFAEEVQCEGNSFHK	1xCarbamidomethyl [C10]	2.33574e-13	0.000237236	1	1	298	P21291	0	2044.91	High	2	1022.96	-0.48	-0.00049	96.1199	7.503e-05	6.305e-16	2.27
FALSE	High	TVTIPSGSTLAFR		7.58106e-05	0.000237236	1	1	219	P57764	0	1349.74	High	2	675.373	-2.7	-0.00182	117.662	6.435e-05	3.437e-10	2.57
FALSE	High	TVTAMDVVYALK	1xOxidation [M5]	0.0142497	0.000237236	1	1	153	P62805	0	1326.7	High	2	663.851	-1.7	-0.00112	116.277	7.079e-05	9.634e-05	2.36
FALSE	High	TVSVGLTLLR		0.000685517	0.000237236	1	1	61	Q8TEM1	0	1058.66	High	2	529.832	-0.38	-0.0002	130.088	6.17e-05	1.633e-07	2.52
FALSE	High	TVSSHEVFLQR		0.0127691	0.000237236	1	1	14	Q9Y5X3	0	1302.68	High	3	434.898	0.17	8e-05	45.0147	5.469e-05	4.425e-05	2.76
FALSE	High	TVSKVDDFLANEAK		5.66301e-06	0.000237236	1	1	10	P52209	1	1536.79	High	2	768.896	-3.31	-0.00254	75.7964	6.144e-05	2.697e-13	3.3
FALSE	High	TVSFEEHIK		0.0178276	0.000237236	1	2	17	Q14571	0	1089.56	High	2	545.281	-2.2	-0.0012	41.4503	6.725e-05	4.024e-05	2.01
FALSE	High	TVTIPTQPYQDIVTALK		0.000635731	0.000237236	1	1	20	Q7Z5K2	0	1888.04	High	2	944.523	-2.43	-0.0023	174.16	7.389e-05	5.231e-08	1.78
FALSE	High	VDATAETDLAKR		0.0109384	0.000237236	1	1	5	P13667	1	1289.67	High	2	645.335	-4.71	-0.00304	31.153	6.922e-05	1.047e-05	2.38
FALSE	High	VDDDFTAQDYR		2.71832e-05	0.000237236	1	1	4	Q8IUI8	0	1344.57	High	2	672.79	1.53	0.00103	57.0013	6.17e-05	3.799e-10	1.94
FALSE	High	VDEFVGMLDMLR		3.7501e-05	0.000237236	1	1	21	Q9NUP1	0	1424.69	High	2	712.85	0.84	0.0006	186.155	7.19e-05	1.998e-10	3.81
FALSE	High	VEPAVDTSR		0.0150525	0.000237236	1	1	371	O75369	0	973.495	High	2	487.251	-0.17	-8e-05	19.6183	7.265e-05	0.0001377	1.68
FALSE	High	VEQEYVASAMHGDSHDR		0.000903805	0.000237236	1	1	3	Q5T3F8	0	1930.83	High	3	644.283	0.32	0.0002	34.0174	6.17e-05	2.749e-07	3.32
FALSE	High	VESLLVTAISK		0.000458535	0.000237236	1	1	195	O43143	0	1159.69	High	2	580.35	0.12	7e-05	118.267	6.435e-05	1.599e-09	1.31
FALSE	High	VESLQEEIAFLKK		2.77325e-06	0.000237236	1	1	77	P08670	1	1533.85	High	2	767.43	-0.04	-3e-05	122.836	6.501e-05	5.177e-12	4.19
FALSE	High	VETFSGVYKK		0.00303308	0.000237236	1	1	48	P62081	1	1157.62	High	2	579.313	-1.63	-0.00094	37.3389	6.437e-05	1.578e-06	1.33
FALSE	High	VETIGDAYCVAGGLHK	1xCarbamidomethyl [C9]	0.00618332	0.000237236	1	1	3	Q02108	0	1689.83	High	3	563.946	-2.15	-0.00121	85.4312	5.96e-05	1.265e-05	3.04
FALSE	High	VETLKEEEEELKR		0.00153962	0.000237236	1	2	27	Q9Y3L3	2	1631.85	High	3	544.62	-1.64	-0.00089	43.8154	6.725e-05	3.364e-07	3.45
FALSE	High	VEVQVLNIDIPR		4.49416e-05	0.000237236	1	1	3	Q8N5C6	0	1394.8	High	2	697.901	-3.31	-0.00231	153.032	6.437e-05	2.843e-11	2.01
FALSE	High	VEVWEQSVGSLGSRPPLSR		0.0174765	0.000237236	1	1	3	Q9BW85	0	2083.09	High	3	695.036	0.81	0.00056	118.978	6.989e-05	2.493e-05	4.3
FALSE	High	VEVYLLELK		0.00469331	0.000237236	1	1	46	Q13107	0	1105.65	High	2	553.328	-0.79	-0.00044	146.482	6.558e-05	5.105e-07	1.97
FALSE	High	VFADYEAYMQCQAQVDQLYR	1xCarbamidomethyl [C11]	0.000509588	0.000237236	1	1	4	P11216	0	2498.11	High	3	833.374	-1.45	-0.00121	153.332	6.17e-05	9.383e-08	3.61
FALSE	High	VFAQPNLAEMIQK		0.000444912	0.000237236	1	1	23	Q9NXE4	0	1488.79	High	2	744.896	-1.82	-0.00135	135.851	6.17e-05	7.248e-08	2.51
FALSE	High	VFDPVPVGVTK		0.00102997	0.000237236	1	1	239	Q08211	0	1157.66	High	2	579.331	-1.22	-0.0007	107.454	6.435e-05	6.325e-09	1.6
FALSE	High	VFEHFLENLDK		7.13656e-06	0.000237236	1	1	32	P49642	0	1390.7	High	2	695.85	-5.19	-0.00361	120.416	7.389e-05	7.394e-12	2.72
FALSE	High	VFENIVAVLNK		0.000245838	0.000237236	1	1	32	Q13077	0	1245.72	High	2	623.362	-2.75	-0.00171	150.071	7.19e-05	8.43e-09	1.81
FALSE	High	VFHVGCFVCSTCR	3xCarbamidomethyl [C6; C9; C12]	0.000507032	0.000237236	1	1	71	Q15654	0	1628.71	High	3	543.576	-0.56	-0.00031	85.4831	6.435e-05	2.804e-10	3.61
FALSE	High	VFPPEIVEQMGCK	1xCarbamidomethyl [C12]	0.000143558	0.000237236	1	1	314	P46459	0	1533.74	High	2	767.373	-3.46	-0.00265	134.077	6.435e-05	1.4e-10	2.4
FALSE	High	VGLLQYGSTVK		0.000549497	0.000237236	1	1	20	O00339	0	1164.66	High	2	582.833	-2.22	-0.00129	90.459	6.435e-05	6.048e-10	2.73
FALSE	High	VGIFNCHGMGGNQVFSYTANK	1xCarbamidomethyl [C6]	4.1865e-10	0.000237236	1	1	18	Q10472	0	2301.05	High	3	767.692	2.81	0.00216	119.181	5.469e-05	6.305e-16	7.59
FALSE	High	VGIFNCHGMGGNQVFSYTADK	1xCarbamidomethyl [C6]	0.000325772	0.000237236	1	1	5	Q8IUC8	0	2302.04	High	3	768.023	6.7	0.00514	115.826	6.144e-05	2.156e-09	4.59
FALSE	High	VGGASSLENTVDLHISNSHPLSLTSDQYK		4.29123e-14	0.000237236	1	1	49	Q14653	0	3069.51	High	4	768.132	-2.07	-0.00159	128.41	6.922e-05	6.305e-16	5.94
FALSE	High	VGFYVNTFQSIAGLEENFHK		2.6894e-11	0.000237236	1	1	203	O00499	0	2300.13	High	3	767.385	2.23	0.00171	183.116	6.725e-05	6.305e-16	7.19
FALSE	High	VGFEEVIVVTTR		8.55329e-05	0.000237236	1	1	53	Q9NR50	0	1348.75	High	2	674.876	-2.15	-0.00145	141.474	6.435e-05	5.207e-10	3.23
FALSE	High	VELLSGEILPILQK		2.82929e-07	0.000237236	1	1	144	Q99424	0	1551.94	High	2	776.469	-2.85	-0.00221	185.738	6.435e-05	6.305e-16	4.32
FALSE	High	VGELTNLTQIELR		5.92571e-05	0.000237236	1	1	16	Q8IWT6	0	1485.83	High	2	743.417	-0.2	-0.00015	140.544	6.437e-05	5.319e-11	3.98
FALSE	High	VGDNDFLEVR		0.00420295	0.000237236	1	1	18	O00178	0	1163.57	High	2	582.286	-4.08	-0.00237	91.5112	6.387e-05	2.28e-06	2.31
FALSE	High	VGDFGDAINWPTPGEIAHK		1.37859e-07	0.000237236	1	1	79	Q6PKG0	0	2023.99	High	3	675.332	-2.35	-0.00159	141.273	5.96e-05	2.18e-14	4.76
FALSE	High	VGAAGPAPGTGSGPLR		0.0156644	0.000237236	1	1	9	Q5T447	0	1364.73	High	2	682.866	-2.87	-0.00196	48.7261	7.19e-05	3.356e-05	2.99
FALSE	High	VFWSGPCASAHDSCPNPIQR	2xCarbamidomethyl [C7; C14]	0.000472576	0.000237236	1	1	10	Q13568	0	2286.02	High	3	762.672	-6.95	-0.0053	92.599	6.144e-05	4.891e-09	4
FALSE	High	VFVNPSLR		0.00435316	0.000237236	1	1	161	Q9HBH1	0	931.536	High	2	466.272	0.09	4e-05	69.4636	5.96e-05	6.533e-06	1.47
FALSE	High	VFSWLATLHGSNMK		0.00135107	0.000237236	1	1	31	P00395	0	1590.81	High	3	530.941	-1.41	-0.00075	133.311	6.435e-05	1.816e-08	2.2
FALSE	High	VGEEEHVYSFPNK		5.49238e-10	0.000237236	1	1	34	P49023	0	1534.72	High	2	767.859	-4.56	-0.0035	54.4934	6.435e-05	6.305e-16	3.29
FALSE	High	VQDILSGIEKPQVSNIQAR		6.54912e-10	0.000237236	1	1	73	Q53EP0	0	2095.15	High	3	699.054	-2	-0.0014	115.324	7.503e-05	6.305e-16	5.72
FALSE	High	VELDNMPLR		0.00500947	0.000237236	1	1	279	Q15233	0	1086.56	High	2	543.784	-0.34	-0.00018	90.6907	6.558e-05	5.93e-07	2.2
FALSE	High	VEGLQAQALYPWR		8.46425e-09	0.000237236	1	1	51	Q15811	0	1530.81	High	2	765.905	-1.84	-0.00141	135.764	6.17e-05	6.305e-16	4.79
FALSE	High	VDEFVTHNLSFDEINK		2.74492e-08	0.000237236	1	1	18	P11766	0	1906.92	High	2	953.961	-1.47	-0.0014	119.025	6.387e-05	6.305e-16	2.95
FALSE	High	VDEVSFHSSVNLDEFESHR		0.0101994	0.000237236	1	1	1	O00189	0	2233.02	High	4	559.01	1.38	0.00077	109.367	6.725e-05	1.317e-05	2.33
FALSE	High	VDEYLAWQHTTLR		0.000317686	0.000237236	1	1	80	P30711	0	1631.82	High	3	544.61	-0.58	-0.00032	98.8018	6.922e-05	1.089e-08	3.75
FALSE	High	VDFDIFHPSLQQK		4.56153e-07	0.000237236	1	1	36	Q330K2	0	1573.8	High	2	787.403	-1.22	-0.00096	135.962	6.387e-05	1.291e-14	2.81
FALSE	High	VDGAAFLQIPAEGVPAYISLHR		0.0128972	0.000237236	1	1	4	A6NFQ2	0	2324.24	High	3	775.419	0.62	0.00048	183.343	6.922e-05	1.472e-05	2.03
FALSE	High	VDIDAPDVDVHGPDWHLK		6.48499e-08	0.000237236	1	1	291	Q09666	0	2027.98	High	3	676.662	-4.74	-0.00321	118.361	6.435e-05	6.305e-16	4.72
FALSE	High	VDILENQTMDNHMQLGMICYNPEFEK	1xCarbamidomethyl [C19]	5.74476e-13	0.000237236	1	1	30	P09488	0	3169.41	High	4	793.107	-0.98	-0.00078	165.598	6.79e-05	6.305e-16	5.97
FALSE	High	VDINAPDVDVHGPDWHLK		5.19743e-09	0.000237236	1	1	184	Q09666	0	2027	High	3	676.335	-3.3	-0.00223	115.225	7.503e-05	6.305e-16	5.42
FALSE	High	VDLQSLPTR		0.00634018	0.000237236	1	1	172	Q9C005	0	1028.57	High	2	514.79	-1.02	-0.00052	72.2083	6.558e-05	7.639e-06	2.92
FALSE	High	VDNIQAGELTEGIWR		0.000111649	0.000237236	1	1	44	Q08945	0	1700.86	High	3	567.625	0.24	0.00014	137.124	6.259e-05	9.051e-10	4.17
FALSE	High	VDQLTAQLADLAAR		3.22474e-06	0.000237236	1	1	142	P18206	0	1484.81	High	2	742.906	-1.43	-0.00106	141.912	6.437e-05	3.598e-12	2.6
FALSE	High	VDQSILTGESVSVIK		4.99199e-10	0.000237236	1	2	33	P16615	0	1574.86	High	2	787.935	-1.01	-0.0008	121.636	6.437e-05	6.305e-16	5.05
FALSE	High	VDQVIILYSGDK		7.39287e-05	0.000237236	1	1	82	P78310	0	1349.73	High	2	675.368	-2.07	-0.00139	110.173	6.387e-05	1.169e-09	3.47
FALSE	High	VDSLLENLEK		0.00228961	0.000237236	1	4	292	P07910	0	1159.62	High	2	580.314	0.14	8e-05	110.672	6.435e-05	1.905e-07	1.61
FALSE	High	VDVEFDYDGPLMK		1.63594e-05	0.000237236	1	1	204	P80404	0	1527.7	High	2	764.354	-2.5	-0.00191	140.76	6.437e-05	3.448e-11	3.32
FALSE	High	VDVGKDQEFTVK		1.10488e-08	0.000237236	1	1	178	P21333	1	1364.71	High	2	682.857	0.62	0.00042	47.4773	5.469e-05	6.305e-16	3.89
FALSE	High	VDVQAGACEGKLELSVDGAK	1xCarbamidomethyl [C8]	1.82689e-07	0.000237236	1	2	27	P0C0L4	1	2046.02	High	3	682.676	-1.88	-0.00129	91.1268	6.17e-05	3.163e-14	4.95
FALSE	High	VEFLLNAHSSKDEVQNAVQR		3.05058e-08	0.000237236	1	1	71	P12111	1	2284.17	High	3	762.062	1.35	0.00103	87.5881	5.469e-05	2.257e-15	5.04
FALSE	High	VEEVVLEAIGDR		2.50821e-05	0.000237236	1	1	81	A6NDB9	0	1328.71	High	2	664.854	-3.59	-0.00238	120.63	6.435e-05	1.777e-11	2.93
FALSE	High	VEEIIPAAR		0.00380167	0.000237236	1	1	105	Q9UPU5	0	997.568	High	2	499.287	-1.77	-0.00088	65.183	6.435e-05	4.901e-06	1.49
FALSE	High	VEELEMTEDIR		0.000530498	0.000237236	1	1	40	Q92896	0	1363.64	High	2	682.323	-0.94	-0.00064	88.0682	7.19e-05	3.919e-08	2.35
FALSE	High	VEEEIQTLSQVLAAK		0.00172821	0.000237236	1	1	121	P55327	0	1657.9	High	3	553.304	-1.71	-0.00094	150.779	6.558e-05	4.345e-07	1.72
FALSE	High	VEEAEPEEFVVEK		5.43976e-06	0.000237236	1	1	133	Q13185	0	1533.73	High	2	767.369	-0.9	-0.00069	87.6927	6.437e-05	2.53e-11	3.09
FALSE	High	VEGTDGHEAFLLTEGSEEK		1.72011e-06	0.000237236	1	1	32	O95140	0	2047.95	High	3	683.317	-3.85	-0.00262	83.9755	6.557e-05	2.971e-15	6.01
FALSE	High	VEDMAELTCLNEASVLHNLK	1xCarbamidomethyl [C9]; 1xOxidation [M4]	1.35042e-12	0.000237236	2	2	54	P35580; P35579	0	2302.11	High	3	768.039	-1.5	-0.00115	132.776	7.503e-05	6.305e-16	6.53
FALSE	High	VEATFGVDESNAK		4.3161e-07	0.000237236	1	1	743	P00000	0	1366.65	High	2	683.828	0.44	0.0003	50.558	5.469e-05	2.888e-13	3.89
FALSE	High	VEALYELLR		0.00223283	0.000237236	1	1	120	Q03169	0	1105.63	High	2	553.316	-1.12	-0.00062	145.339	6.558e-05	8.928e-08	2.52
FALSE	High	VEAGDVIYIEANSGAVK		8.50783e-08	0.000237236	1	1	55	Q9Y265	0	1734.89	High	2	867.948	-1.37	-0.00119	113.517	6.435e-05	6.305e-16	4.17
FALSE	High	VEAELHQLLLASGR		3.52981e-07	0.000237236	1	1	1	Q15048	0	1535.85	High	2	768.425	-7.69	-0.0059	108.597	6.725e-05	1.937e-14	0.9
FALSE	High	VEADMIQQR		0.0219605	0.000237236	1	1	17	P82675	0	1089.54	High	2	545.272	0.65	0.00035	36.512	7.389e-05	0.0002438	1.32
FALSE	High	VDVSLIER		0.0040376	0.000237236	1	1	33	Q5VIR6	0	930.525	High	2	465.765	-2.33	-0.00109	80.8097	6.558e-05	7.149e-06	1.45
FALSE	High	VECVGDDIAWMR	1xCarbamidomethyl [C3]	3.73053e-07	0.000237236	1	1	418	Q16822	0	1450.65	High	2	725.825	-1.37	-0.00099	117.544	6.437e-05	3.727e-14	3.87
FALSE	High	TVEDADMELTSR		0.000731807	0.000237236	1	1	23	Q9UJX4	0	1366.62	High	2	683.812	1.1	0.00075	59.4749	6.558e-05	6.586e-09	2.42
FALSE	High	VQDIPTGADSCVTSLSCDSHR	2xCarbamidomethyl [C11; C17]	1.75524e-05	0.000237236	1	1	5	Q8N122	0	2305.02	High	3	769.012	1.06	0.00082	78.8583	5.469e-05	2.531e-10	4.02
FALSE	High	VQGLEQAVDNFEGK		0.00669937	0.000237236	1	1	6	O95817	0	1533.75	High	2	767.38	-0.98	-0.00075	109.429	6.558e-05	1.176e-06	1.66
FALSE	High	YFFAVDTAYVAK		0.000180911	0.000237236	1	1	174	O95070	0	1394.7	High	2	697.852	-1.79	-0.00125	137.955	6.435e-05	5.112e-10	2.53
FALSE	High	YFFDFLDEQAEK		3.7501e-05	0.000237236	1	1	172	O15031	0	1551.7	High	2	776.353	-0.52	-0.00041	173.588	5.469e-05	1.014e-09	3.77
FALSE	High	YFIADLPHLQDSFVDK		2.82929e-07	0.000237236	1	1	13	Q96HW7	0	1907.95	High	3	636.656	0.41	0.00026	164.525	5.469e-05	1.328e-13	4.67
FALSE	High	YFLSGSLDGK		0.00288456	0.000237236	1	1	25	Q5JSH3	0	1086.55	High	2	543.777	0.18	0.0001	91.2552	6.435e-05	2.138e-08	1.48
FALSE	High	YFLSVLADPYMPAEHR		0.000671872	0.000237236	1	1	12	Q8N122	0	1908.93	High	3	636.982	0.37	0.00023	164.922	5.469e-05	1.987e-07	3.78
FALSE	High	YFPAGNVVNEGFFEENVLPPKK		2.71775e-07	0.000237236	1	1	507	Q9H4G4	1	2495.26	High	3	832.425	0.54	0.00045	158.431	7.19e-05	9.073e-14	4.53
FALSE	High	YFVFNSR		0.0229619	0.000237236	1	1	67	Q969I6	0	932.462	High	2	466.735	0.1	5e-05	79.4545	7.19e-05	7.258e-05	1.74
FALSE	High	YGALVFMDECHATGFLGPTGR	1xCarbamidomethyl [C10]	1.21602e-05	0.000237236	1	1	22	O75600	0	2299.06	High	3	767.024	-3.1	-0.00238	156.351	6.387e-05	9.924e-12	5.54
FALSE	High	YGEGHQAWIIGIVEK		4.3826e-05	0.000237236	1	1	268	P49903	0	1699.88	High	3	567.297	-2.12	-0.0012	130.808	6.435e-05	5.989e-11	3.48
FALSE	High	YGFEPTQEGK		0.00161895	0.000237236	1	1	137	Q8IXM3	0	1155.53	High	2	578.269	-1.49	-0.00086	43.5954	6.435e-05	1.378e-07	2.35
FALSE	High	YGFIEGHVVIPR		0.00104037	0.000237236	1	1	6	P16070	0	1386.75	High	2	693.881	2.03	0.00141	109.767	5.469e-05	4.435e-07	3.02
FALSE	High	YGIDEYLELK		0.00034085	0.000237236	1	1	15	P51649	0	1242.63	High	2	621.815	-2.32	-0.00144	137.082	6.387e-05	8.561e-09	2.61
FALSE	High	YGIDWASGR		0.0227356	0.000237236	1	1	3	O75636	0	1024.48	High	2	512.746	0.95	0.00049	79.9372	7.19e-05	7.137e-05	1.93
FALSE	High	YGLECLFR	1xCarbamidomethyl [C5]	0.0198864	0.000237236	1	2	25	Q6PKG0	0	1057.51	High	2	529.26	-1.67	-0.00088	133.507	6.922e-05	3.675e-05	1.68
FALSE	High	YFEIQFSPGGEPDGGK		3.60074e-09	0.000237236	1	1	50	Q12965	0	1727.79	High	2	864.401	2	0.00173	125.779	5.469e-05	6.305e-16	4.23
FALSE	High	YGIQMPSFSK		0.0016271	0.000237236	1	1	404	Q13576	0	1157.57	High	2	579.285	-2	-0.00116	113.95	6.558e-05	6.409e-08	2.43
FALSE	High	YGREDLDVLGLTFR		0.000322513	0.000237236	1	1	70	P49407	1	1653.86	High	3	551.958	-0.68	-0.00037	150.71	6.501e-05	1.215e-08	3.94
FALSE	High	YGTCPHGGYGLGLER	1xCarbamidomethyl [C4]	6.35783e-05	0.000237236	1	1	457	O43776	0	1636.75	High	3	546.255	-2.4	-0.00131	61.9994	6.435e-05	2.101e-12	4.01
FALSE	High	YGTQGCYLLK	1xCarbamidomethyl [C6]	0.00274331	0.000237236	1	1	3	Q9Y2L5	0	1202.59	High	2	601.797	-0.28	-0.00017	69.6215	7.049e-05	2.945e-06	1.59
FALSE	High	YGYEIPVDMLCK	1xCarbamidomethyl [C11]	0.000271841	0.000237236	1	1	43	P60900	0	1487.69	High	2	744.348	-0.86	-0.00064	144.906	6.259e-05	5.914e-09	3.58
FALSE	High	YHLGAYTGDDVR		2.5718e-06	0.000237236	1	1	145	Q15661	0	1366.64	High	2	683.821	-2.24	-0.00153	51.0108	6.922e-05	3.598e-12	2.71
FALSE	High	YKDGVVTIGCVGFPNVGK	1xCarbamidomethyl [C10]	1.96053e-05	0.000237236	1	1	26	P36915	1	1909.98	High	2	955.497	1.22	0.00117	124.47	6.17e-05	2.067e-10	3.25
FALSE	High	YKPLDLRPK		0.0236544	0.000237236	1	1	338	P42766	0	1129.67	High	2	565.339	-1.54	-0.00087	36.9845	6.557e-05	5.694e-05	1.5
FALSE	High	YKVEYPIMYSTDPENGHIFNCIQR	1xCarbamidomethyl [C21]	8.16803e-13	0.000237236	1	1	197	O14880	1	2974.39	High	4	744.35	-2.49	-0.00185	131.349	6.989e-05	6.305e-16	6.02
FALSE	High	YLALESMCTLASSEFSHEAVK	1xCarbamidomethyl [C8]	9.26499e-10	0.000237236	2	2	326	O95782; O94973	0	2373.11	High	3	791.706	-3.43	-0.00272	159.249	7.503e-05	6.305e-16	5.43
FALSE	High	YLALHTDLLEEEAR		0.0207947	0.000237236	1	1	4	Q12872	0	1672.85	High	3	558.287	-5.13	-0.00286	114.884	6.259e-05	5.692e-05	2.7
FALSE	High	YIASLVNADK		0.00315737	0.000237236	1	1	70	Q9H267	0	1093.59	High	2	547.298	-0.45	-0.00025	67.1927	6.557e-05	2.667e-07	2.03
FALSE	High	YLCNIPQQPEDR	1xCarbamidomethyl [C3]	4.87062e-05	0.000237236	1	1	218	Q9Y2P5	0	1532.72	High	2	766.861	-1.25	-0.00096	62.3593	6.435e-05	1.661e-12	3.04
FALSE	High	YLETLLYSQQQLAK		0.0112711	0.000237236	1	1	2	Q13596	0	1697.91	High	3	566.642	0.83	0.00047	129.358	6.259e-05	1.546e-05	2.63
FALSE	High	YLEVEPVSR		0.000922159	0.000237236	1	1	336	Q9UKR5	0	1091.57	High	2	546.29	-1.21	-0.00066	65.2883	6.435e-05	1.082e-08	2.9
FALSE	High	YGNKPEDCPYLWAHMK	1xCarbamidomethyl [C8]	3.35673e-07	0.000237236	1	1	60	P35573	0	2008.9	High	3	670.305	-1.44	-0.00096	83.1718	6.437e-05	6.305e-16	5.05
FALSE	High	YFASSFEWCR	1xCarbamidomethyl [C9]	0.000394346	0.000237236	1	1	142	Q9UK22	0	1352.57	High	2	676.789	-1.11	-0.00075	117.184	6.435e-05	4.885e-10	1.46
FALSE	High	YFAATQFEPLAAR		0.00529351	0.000237236	1	1	4	Q9UIQ6	0	1484.75	High	2	742.877	-4.29	-0.00318	129.094	6.922e-05	2.273e-06	1.95
FALSE	High	YEYGIFNQK		0.0123308	0.000237236	1	1	57	P06737	0	1161.56	High	2	581.282	-1.12	-0.00065	81.7189	6.435e-05	1.054e-06	1.5
FALSE	High	WWDLDTQHCFK	1xCarbamidomethyl [C9]	0.00284144	0.000237236	1	1	9	Q9UNX4	0	1535.67	High	2	768.338	-3.09	-0.00237	111.523	6.435e-05	1.013e-06	1.62
FALSE	High	WYAICLSDVGDYEGIK	1xCarbamidomethyl [C5]	1.87219e-13	0.000237236	1	1	127	Q96DB5	0	1888.88	High	2	944.941	-1.55	-0.00146	166.818	6.922e-05	6.305e-16	4.68
FALSE	High	WYLFGMGNEVDVHAAFFHGQALTNK		1.7113e-07	0.000237236	1	1	38	P00450	0	2852.36	High	4	713.846	-0.21	-0.00015	179.668	6.259e-05	1.126e-15	6.16
FALSE	High	WYSLSGR		0.00363379	0.000237236	1	1	228	Q9H0E2	0	868.431	High	2	434.719	-1.45	-0.00063	61.6185	6.557e-05	2.703e-06	1.81
FALSE	High	WYYNPFSEHCAR	1xCarbamidomethyl [C10]	0.00231273	0.000237236	1	1	12	O43278	0	1629.69	High	3	543.901	-0.25	-0.00014	98.6531	7.079e-05	6.6e-06	3.54
FALSE	High	YAEIFQDLLALVR		0.000314508	0.000237236	1	1	1	Q69YN4	0	1550.86	High	2	775.927	-6.45	-0.005	188.076	7.503e-05	9.775e-08	3.55
FALSE	High	YAGLKPGELPTCESLKDTIAR	1xCarbamidomethyl [C12]	0.00347331	0.000237236	1	1	10	P15259	1	2319.2	High	4	580.555	-1.79	-0.00104	108.676	6.558e-05	2.522e-07	2.88
FALSE	High	YALPLVGHR		0.00131094	0.000237236	1	1	332	P13667	0	1025.59	High	2	513.297	-1.7	-0.00087	80.5892	6.435e-05	4.649e-08	2.83
FALSE	High	YALSVGYR		0.00270229	0.000237236	1	1	190	P14550	0	928.489	High	2	464.747	-2.96	-0.00137	68.1949	6.435e-05	1.603e-06	2.01
FALSE	High	YALYDATYETK		0.000388443	0.000237236	1	2	487	P23528	0	1337.63	High	2	669.316	-0.69	-0.00046	76.9825	6.437e-05	1.703e-08	2.88
FALSE	High	YAMEQSIK		0.0138298	0.000237236	1	1	42	Q9UHX1	0	969.471	High	2	485.238	-1.64	-0.00079	35.4167	6.435e-05	1.425e-06	1.12
FALSE	High	YANNSNYK		0.0177392	0.000237236	1	2	21	P61326	0	973.437	High	2	487.221	-2.34	-0.00114	12.2703	6.17e-05	7.472e-05	1.05
FALSE	High	YAPTEAQLNAVDALIDSMSLAK	1xOxidation [M18]	2.06052e-10	0.000237236	1	1	36	P13010	0	2337.16	High	3	779.724	-3.07	-0.00239	180.308	6.989e-05	6.305e-16	8.08
FALSE	High	YAVTTGDHGIIR		0.0010615	0.000237236	1	1	161	P53621	0	1302.68	High	3	434.898	-0.88	-0.00038	50.606	6.17e-05	6.493e-07	2.64
FALSE	High	YCQLENAHLVVINSWEEQK	1xCarbamidomethyl [C2]	3.7658e-13	0.000237236	1	1	229	P07307	0	2360.13	High	3	787.382	-1.66	-0.00131	126.165	7.503e-05	6.305e-16	7.76
FALSE	High	YCYICPDIVK	2xCarbamidomethyl [C2; C5]	0.00493467	0.000237236	1	2	15	Q9C0K3	0	1330.62	High	2	665.81	-2.76	-0.00184	104.316	6.387e-05	1.927e-06	1.45
FALSE	High	YDDEDISEDIK		0.000724487	0.000237236	1	1	15	Q9UI12	0	1341.57	High	2	671.289	1.1	0.00074	60.4213	5.469e-05	2.29e-07	0.93
FALSE	High	YEQAIQCYTEAISLCPTEK	2xCarbamidomethyl [C7; C15]	6.61602e-09	0.000237236	1	1	189	O94826	0	2304.05	High	3	768.687	-2.83	-0.00217	136.694	6.435e-05	6.305e-16	5.84
FALSE	High	YEITVTLQCAGNR	1xCarbamidomethyl [C9]	1.39282e-05	0.000237236	1	1	109	P51687	0	1524.75	High	2	762.878	0.95	0.00072	99.1521	6.437e-05	7.787e-12	4.2
FALSE	High	YEIEETETVTK		4.47162e-05	0.000237236	1	1	311	Q05682	0	1341.64	High	2	671.324	-1.37	-0.00092	54.1634	6.435e-05	9.063e-11	2.08
FALSE	High	YEKDQGSFTEVVSISNLGMAK		1.1447e-06	0.000237236	1	1	9	P11717	1	2303.12	High	3	768.379	0.54	0.00041	136.239	6.144e-05	7.828e-15	5.8
FALSE	High	YEELIVCSHEIAASTAQLVAASK	1xCarbamidomethyl [C7]	3.84436e-08	0.000237236	1	1	45	O75146	0	2490.25	High	3	830.755	-1.02	-0.00085	161.21	6.17e-05	1.689e-15	4.4
FALSE	High	YEDGTISSNATHVEHPLCPPKPGFVR	1xCarbamidomethyl [C18]	0.00200931	0.000237236	1	1	5	Q9NSY2	0	2908.4	High	5	582.486	-1.88	-0.00109	83.9304	7.281e-05	2.326e-05	5.03
FALSE	High	YLFNQLFGEEDADQEVSPDR		2.40933e-05	0.000237236	1	1	13	Q9UBT2	0	2372.07	High	3	791.36	-1.05	-0.00083	167.92	7.389e-05	8.181e-11	5.21
FALSE	High	YEASILTHDSSIR		0.000344295	0.000237236	1	1	217	P02679	0	1491.74	High	3	497.918	-2.3	-0.00115	66.804	6.435e-05	3.602e-09	3.85
FALSE	High	YDQNYDIR		0.00495948	0.000237236	1	2	202	O00203	0	1086.49	High	2	543.746	-1.04	-0.00056	34.5088	6.17e-05	6.76e-06	2.14
FALSE	High	YDPSLKPLSVSYDQATSLR		4.94364e-07	0.000237236	1	1	11	P00918	0	2140.09	High	3	714.034	-1.91	-0.00136	119.885	7.049e-05	5.748e-13	5.34
FALSE	High	YDPPLEDGAMPSAR	1xOxidation [M10]	3.96334e-05	0.000237236	1	1	17	P47756	0	1534.68	High	2	767.846	0.49	0.00038	59.6097	6.725e-05	2.205e-10	1.67
FALSE	High	YDKLTVPDDIAANCIYLNIPNK	1xCarbamidomethyl [C14]	1.07757e-07	0.000237236	1	1	9	O94760	1	2550.29	High	3	850.769	1.18	0.001	154.449	6.259e-05	6.305e-16	4.41
FALSE	High	YDENMVLVSLLK		1.3047e-05	0.000237236	1	1	131	O95352	0	1423.75	High	2	712.378	-1	-0.00071	180.297	6.435e-05	2.685e-12	3.32
FALSE	High	YDEMVESMK		0.00095039	0.000237236	1	1	130	P62258	0	1131.47	High	2	566.238	-0.99	-0.00056	49.1518	6.557e-05	7.134e-08	2.14
FALSE	High	YDVIGDQEHLR		0.00195948	0.000237236	1	1	4	P47736	0	1344.65	High	2	672.83	-1.2	-0.00081	56.0458	6.17e-05	1.175e-06	3.02
FALSE	High	WVPQMGDHTEVLK		0.0127056	0.000237236	1	1	29	P35914	0	1539.76	High	2	770.383	-2.41	-0.00185	86.6111	6.437e-05	5.211e-05	1.66
FALSE	High	YIFPTLDKPSVVSLQNLIVR		3.8625e-11	0.000237236	1	1	70	Q92974	0	2302.32	High	3	768.11	-0.5	-0.00039	185.152	7.19e-05	6.305e-16	6.03
FALSE	High	YLGPAVLMQAYR	1xOxidation [M8]	1.41399e-05	0.000237236	1	1	91	P21912	0	1397.72	High	2	699.366	0.05	4e-05	115.644	6.17e-05	1.114e-10	2.74
FALSE	High	YSHLQPGDHLTDITLK		0.00152422	0.000237236	1	1	78	Q15046	0	1837.94	High	3	613.319	-1.15	-0.00071	82.4568	5.96e-05	8.961e-07	4.91
FALSE	High	YSHYNERDEIPHNDIALLK		0.00036023	0.000237236	1	1	4	Q14520	1	2327.14	High	4	582.542	1.69	0.00098	80.9843	5.469e-05	6.358e-08	3.98
FALSE	High	YSLATGNWGDQK		0.0162198	0.000237236	1	1	7	P30876	0	1339.63	High	2	670.317	-0.8	-0.00054	74.7903	6.557e-05	4.659e-06	1.55
FALSE	High	YSLELTAAR		0.00994767	0.000237236	1	1	98	Q8TB22	0	1023.55	High	2	512.278	2.13	0.00109	79.5713	6.557e-05	2.584e-05	1.54
FALSE	High	YSLVLELSDSGAFR		6.35587e-08	0.000237236	1	1	226	Q9HDC9	0	1556.8	High	2	778.899	-3.63	-0.00283	164.935	6.435e-05	6.305e-16	3.88
FALSE	High	YSQTGNYELAVALSR		0.0192071	0.000237236	1	1	39	P39656	0	1671.83	High	3	557.948	-2.64	-0.00147	114.435	6.387e-05	3.214e-05	2.33
FALSE	High	YSQYNALNVPLHNR		0.000557846	0.000237236	1	1	49	Q6ZMI0	0	1688.85	High	3	563.622	-0.08	-5e-05	76.4874	6.144e-05	4.561e-08	3.87
FALSE	High	YSSFGDLVQVLGTPGK		2.47014e-07	0.000237236	1	1	37	Q5JS37	0	1667.86	High	2	834.436	0.31	0.00026	169.06	6.259e-05	2.255e-15	3.89
FALSE	High	YSVLLPLVAK		0.00124044	0.000237236	1	1	55	P0C024	0	1102.69	High	2	551.846	-1.88	-0.00104	152.904	6.79e-05	3.319e-07	2.56
FALSE	High	YTACETAR	1xCarbamidomethyl [C4]	0.0132229	0.000237236	1	1	52	P00734	0	971.425	High	2	486.217	1.18	0.00057	12.9108	5.469e-05	4.7e-05	1.89
FALSE	High	YTALNLIGPR		0.0126424	0.000237236	1	1	45	Q8NCN5	0	1117.64	High	2	559.323	1.84	0.00103	110.379	5.469e-05	4.335e-05	2.63
FALSE	High	YTCHVQHEGLPEPLTLR	1xCarbamidomethyl [C3]	1.4706e-14	0.000237236	2	14	331	Q29963; Q29865	0	2050.02	High	3	684.008	-3.65	-0.0025	85.1484	7.503e-05	6.305e-16	5.33
FALSE	High	YTDQLKPFGDVPR		1.06155e-06	0.000237236	1	1	21	Q9Y625	0	1535.79	High	2	768.396	-0.68	-0.00052	84.2842	6.558e-05	1.568e-15	4.07
FALSE	High	YTEHSTVGLAQQWDQLDQLGMR	1xOxidation [M21]	1.51548e-15	0.000237236	1	1	90	Q13813	0	2592.21	High	3	864.74	-3.03	-0.00261	134.776	7.503e-05	6.305e-16	8.42
FALSE	High	YSGNPLDPPLR		0.00176329	0.000237236	1	1	1	A3KMH1	0	1228.63	High	2	614.821	2.14	0.00131	86.0089	7.19e-05	4.265e-07	2.92
FALSE	High	YTGYGNAAGLLAAR		1.03011e-05	0.000237236	1	2	75	Q9NPQ8	0	1397.72	High	2	699.364	1.85	0.00129	99.7454	6.437e-05	1.974e-11	4.1
FALSE	High	YTQELTLK		0.0106685	0.000237236	1	1	8	P23229	0	995.541	High	2	498.273	-1.75	-0.00087	52.393	5.96e-05	3.558e-05	1.1
FALSE	High	YTQQGFGNLPICMAK	1xCarbamidomethyl [C12]	3.74852e-09	0.000237236	1	1	28	Q6UB35	0	1727.82	High	2	864.414	-1.62	-0.0014	129.797	6.17e-05	1.724e-15	3.27
FALSE	High	YTQQIIQGIQQLVK		5.2253e-06	0.000237236	1	1	195	Q8TCS8	0	1659.94	High	2	830.474	-1.49	-0.00124	160.609	6.144e-05	3.318e-11	4.21
FALSE	High	YVANIFPYK		0.000512156	0.000237236	1	2	852	Q15181	0	1114.59	High	2	557.799	-1.62	-0.0009	113.673	7.478e-05	1.868e-06	2.37
FALSE	High	YVASAVFGVIGSQK		1.09969e-05	0.000237236	1	1	14	Q9UNX4	0	1425.77	High	2	713.39	-0.97	-0.00069	131.3	6.17e-05	6.947e-11	2.55
FALSE	High	YVFITGCDSGFGK	1xCarbamidomethyl [C7]	6.10718e-05	0.000237236	1	1	141	O75452	0	1450.67	High	2	725.835	-2.92	-0.00212	112.031	6.435e-05	1.995e-11	2.66
FALSE	High	YVFITGCDSGFGNLLAR	1xCarbamidomethyl [C7]	6.74752e-13	0.000237236	1	1	490	O14756	0	1889.92	High	2	945.466	1.48	0.0014	176.577	7.503e-05	6.305e-16	5.17
FALSE	High	YVFTPDGNCNR	1xCarbamidomethyl [C9]	0.00462322	0.000237236	1	1	13	Q9Y484	0	1342.58	High	2	671.795	-0.59	-0.0004	53.8072	6.17e-05	5.88e-06	2.02
FALSE	High	YVIDYYDGGEVNK		5.30471e-06	0.000237236	1	1	64	P53701	0	1534.71	High	2	767.856	-1.22	-0.00093	84.2797	5.469e-05	2.835e-11	2.67
FALSE	High	YVQELPLEADGALR		0.000209306	0.000237236	1	1	73	O00534	0	1573.82	High	2	787.414	-0.68	-0.00054	124.931	6.435e-05	3.166e-10	3.53
FALSE	High	YVSAQPLAGR		0.00891144	0.000237236	1	1	34	Q9BSJ2	0	1061.57	High	2	531.29	-0.61	-0.00033	40.245	5.96e-05	2.52e-05	2.3
FALSE	High	YVYVVTELMK		0.00137159	0.000237236	1	1	112	P51812	0	1244.66	High	2	622.832	-2	-0.00125	138.969	6.558e-05	5.231e-07	1.51
FALSE	High	YWEMQPATFR		0.000347774	0.000237236	1	1	129	Q9BXN1	0	1328.61	High	2	664.807	-2.05	-0.00136	109.041	6.557e-05	1.407e-08	2.96
FALSE	High	YYHEEELESALR		0.0114412	0.000237236	1	1	26	O75976	0	1538.71	High	3	513.575	-0.73	-0.00038	74.7153	6.501e-05	3.1e-05	2.59
FALSE	High	YTLNILEEIGGGQK		1.4066e-07	0.000237236	1	1	376	P13796	0	1534.81	High	2	767.909	-0.12	-9e-05	163.185	6.435e-05	6.305e-16	4.62
FALSE	High	YSGCGGNENNFTSK	1xCarbamidomethyl [C4]	5.38302e-10	0.000237236	1	1	80	P10646	0	1534.62	High	2	767.813	-2.05	-0.00157	20.8597	5.96e-05	6.305e-16	4.92
FALSE	High	YQTDLYER		0.0171323	0.000237236	1	1	4	Q8WUA2	0	1087.51	High	2	544.257	0.29	0.00016	39.663	6.144e-05	1.436e-05	2.2
FALSE	High	YQNLSPVGSGAYGSVCAAFDTK	1xCarbamidomethyl [C16]	1.24684e-06	0.000237236	1	1	19	Q16539	0	2292.06	High	3	764.689	-2.84	-0.00217	131.521	6.17e-05	1.167e-12	5.82
FALSE	High	YLGPQYVAGITNLK		7.02822e-08	0.000237236	1	1	104	P02788	0	1536.84	High	2	768.927	2.64	0.00203	134.015	7.19e-05	2.451e-15	3.57
FALSE	High	YILAGVENSK		0.00395738	0.000237236	1	1	752	P00000	0	1093.59	High	2	547.298	-0.57	-0.00031	64.9572	6.435e-05	4.618e-07	1.07
FALSE	High	YLLVPAFQGALTMK		0.00656647	0.000237236	1	1	21	P78318	0	1551.86	High	2	776.432	-2.25	-0.00174	183.262	6.557e-05	3.224e-06	2.91
FALSE	High	YLMEEDEDAYKK		4.04345e-06	0.000237236	1	1	329	P46777	1	1533.68	High	2	767.341	-2.21	-0.00169	46.478	6.435e-05	2.398e-12	3.16
FALSE	High	YIMVPSGNMGVFDPTEIHNR	1xOxidation [M3]	9.79288e-09	0.000237236	1	1	19	Q9P003	0	2293.07	High	3	765.031	1.95	0.00149	138.171	5.469e-05	6.305e-16	5.48
FALSE	High	YIQDFQR		0.0127691	0.000237236	1	1	140	P17480	0	969.479	High	2	485.242	-1.37	-0.00067	39.5741	6.435e-05	4.972e-06	0.84
FALSE	High	YLQEFAPLGTGGGLYHFR		1.21524e-11	0.000237236	1	1	213	Q96IJ6	0	2026.02	High	3	676.01	-1.31	-0.00088	149.996	7.503e-05	6.305e-16	6.42
FALSE	High	YISLIYTNYEAGK		1.65247e-05	0.000237236	1	1	74	P09211	0	1534.78	High	2	767.892	-1.31	-0.001	120.581	5.469e-05	2.271e-10	3.44
FALSE	High	YISPDQLADLYK		0.000113917	0.000237236	1	1	13	P06733	0	1425.73	High	2	713.366	-1.39	-0.00099	118.708	6.17e-05	5.585e-09	2.59
FALSE	High	YITASTFAQAR		0.00778529	0.000237236	1	1	36	Q99575	0	1228.63	High	2	614.818	-2.13	-0.00131	72.3373	7.389e-05	7.401e-06	3.42
FALSE	High	YITLPAGTEK		0.00176329	0.000237236	1	1	40	P98171	0	1092.59	High	2	546.801	1.12	0.00061	65.4092	5.469e-05	1.173e-06	2.49
FALSE	High	YLVIQGDER		0.00659945	0.000237236	1	1	89	P00533	0	1092.57	High	2	546.788	0.01	0	58.5944	6.259e-05	5.005e-06	2.75
FALSE	High	YLYEIAR		0.0236544	0.000237236	1	1	925	P02768	0	927.493	High	2	464.25	-0.91	-0.00042	69.5827	6.144e-05	6.771e-05	1.78
FALSE	High	YLYNLNNQIFIER		1.694e-08	0.000237236	1	1	88	Q2M389	0	1699.88	High	2	850.442	-1.97	-0.00168	147.112	6.17e-05	6.305e-16	4.57
FALSE	High	YMDGMTVGVVR		0.00493467	0.000237236	1	1	13	P23142	0	1227.59	High	2	614.297	-0.24	-0.00015	85.7052	5.96e-05	1.705e-05	2.21
FALSE	High	YMELLALRDEYIK		0.000334065	0.000237236	1	1	67	Q13496	1	1656.87	High	3	552.961	0.37	0.0002	143.735	6.558e-05	2.868e-08	2.95
FALSE	High	YMQAVIQYGK		0.0140382	0.000237236	1	1	37	Q13451	0	1200.61	High	2	600.807	-1.89	-0.00114	73.4704	6.922e-05	1.759e-05	1.49
FALSE	High	YQMLAFVHR		0.00173692	0.000237236	1	1	53	Q14161	0	1164.6	High	2	582.803	0.05	3e-05	92.1539	7.19e-05	4.696e-07	2.43
FALSE	High	YQIPALAQAGYR		0.000142122	0.000237236	1	1	454	P34913	0	1350.72	High	2	675.86	-2.88	-0.00194	111.253	6.387e-05	1.446e-09	3.34
FALSE	High	YQLEKEDAVEVLAIDNTSVR		8.59564e-06	0.000237236	1	1	4	P22033	1	2292.17	High	3	764.728	-1.38	-0.00106	130.233	5.469e-05	6.845e-11	5.16
FALSE	High	YPSLSLHGIEGAFSGSGAK		4.10403e-08	0.000237236	1	1	19	Q96KP4	0	1877.94	High	2	939.473	-0.62	-0.00058	136.154	6.79e-05	1.256e-15	0.49
FALSE	High	YPQLLPGIR		0.0132229	0.000237236	1	1	98	P23526	0	1056.62	High	2	528.813	-1.62	-0.00085	121.958	6.922e-05	1.551e-05	1.94
FALSE	High	YPLLLQSIGQNTEEPTER		1.17988e-05	0.000237236	1	1	3	Q92888	0	2088.06	High	3	696.689	-3.51	-0.00244	142.386	6.437e-05	1.461e-12	3.5
FALSE	High	YLGHVEVDESR		0.0206918	0.000237236	1	1	10	P49757	0	1303.63	High	3	435.214	-0.71	-0.00031	34.5843	5.469e-05	0.0001079	1.72
FALSE	High	YPLIIDPSGQATEFIMNEYK		9.54771e-11	0.000237236	1	1	31	Q14204	0	2329.14	High	3	777.051	-2.07	-0.00161	185.386	6.989e-05	6.305e-16	7.61
FALSE	High	YNSMPVPGPNGTILMETHK		4.49372e-06	0.000237236	1	1	3	O15431	0	2086.01	High	3	696.008	-0.52	-0.00036	114.649	6.17e-05	1.296e-11	2.95
FALSE	High	YNIPHGPVVGSTR		0.0122694	0.000237236	1	1	8	P50402	0	1396.73	High	3	466.249	-0.86	-0.0004	64.8485	7.049e-05	4.337e-05	3.24
FALSE	High	YNINPVSMDICK	1xCarbamidomethyl [C11]	0.000580736	0.000237236	1	1	60	Q9UDR5	0	1453.68	High	2	727.344	-0.98	-0.00071	110.838	6.437e-05	1.492e-08	1.1
FALSE	High	YNILGTNAIMDK		0.000566322	0.000237236	1	1	278	Q9BUJ2	0	1352.69	High	2	676.847	-1.32	-0.00089	116.586	6.558e-05	1.558e-08	2.22
FALSE	High	YNIEVVCEYIVK	1xCarbamidomethyl [C7]	0.00010671	0.000237236	1	2	21	P41091	0	1528.77	High	2	764.89	0.6	0.00046	144.503	6.557e-05	1.935e-09	3.99
FALSE	High	YNGYAPSIGFLSSR		0.000293133	0.000237236	1	1	6	P17735	0	1531.75	High	2	766.381	0.71	0.00054	130.85	6.922e-05	5.395e-09	2.97
FALSE	High	YPFSIVSYADHFYHTDWR		1.09335e-12	0.000237236	1	1	161	Q14112	0	2304.05	High	3	768.688	-1.27	-0.00098	169.022	7.503e-05	6.305e-16	6.78
FALSE	High	WVLIGSPLVGQPK		0.000291663	0.000237236	1	1	62	P56199	0	1393.82	High	2	697.414	0.55	0.00039	160.521	5.469e-05	4.341e-08	2.64
FALSE	High	WTSQDSLLGMEFSGR	1xOxidation [M10]	4.02102e-11	0.000237236	1	1	96	P49327	0	1729.79	High	2	865.392	-4.55	-0.00393	122.326	7.503e-05	6.305e-16	4.14
FALSE	High	WTCVDVYER	1xCarbamidomethyl [C3]	0.0175637	0.000237236	1	1	4	Q9Y3Q8	0	1227.55	High	2	614.279	4	0.00246	74.4421	6.557e-05	5.679e-06	2.47
FALSE	High	VTANQMEMEHSLILNNLK		0.000382629	0.000237236	1	1	3	Q5T7M9	0	2085.05	High	3	695.688	0.68	0.00047	120.215	6.989e-05	7.64e-09	3.21
FALSE	High	VTAVIPCFPYAR	1xCarbamidomethyl [C7]	0.000196064	0.000237236	1	3	34	P60891	0	1393.73	High	2	697.369	0.08	6e-05	136.974	6.557e-05	2.836e-10	3.57
FALSE	High	VTDAIVLLDR		1.83648e-05	0.000237236	1	1	177	P11172	0	1114.65	High	2	557.827	0.33	0.00019	116.461	6.17e-05	1.822e-10	3.13
FALSE	High	VTEELAAATAQVSHLQLK		6.32332e-09	0.000237236	1	1	42	Q5T1M5	0	1909.04	High	2	955.022	-0.92	-0.00088	126.531	6.17e-05	6.305e-16	3.29
FALSE	High	VTEETVYTCTGHPLK	1xCarbamidomethyl [C9]	2.0098e-08	0.000237236	1	1	21	P40937	0	1734.84	High	2	867.918	-4.08	-0.00354	48.9202	6.144e-05	6.305e-16	4.54
FALSE	High	VTGDEWGDNYFLVGPYTEQGVR		0.00251885	0.000237236	1	1	4	P13807	0	2502.16	High	3	834.724	0.25	0.00021	168.129	7.265e-05	7.141e-06	4.73
FALSE	High	VTGEADVEFATHEDAVAAMAK	1xOxidation [M19]	6.16767e-07	0.000237236	1	1	6	P55795	0	2178	High	3	726.673	1.12	0.00081	106.169	6.259e-05	1.565e-14	6.36
FALSE	High	VTGEADVEFATHEDAVAAMSK		2.06118e-07	0.000237236	1	1	42	P31943	0	2178	High	3	726.672	0.44	0.00032	111.617	6.259e-05	1.559e-15	4.99
FALSE	High	VTGTQPITCTWMK	1xCarbamidomethyl [C9]	0.00932171	0.000237236	1	1	18	Q15746	0	1522.74	High	2	761.874	0.92	0.0007	93.0349	5.469e-05	2.474e-05	2.69
FALSE	High	VTLSEGPHHVALFK		1.21563e-08	0.000237236	1	1	159	O60313	0	1534.84	High	2	767.919	-3.94	-0.00302	72.7472	6.435e-05	6.305e-16	5.44
FALSE	High	VTIYQVPLPK		0.0159794	0.000237236	1	1	8	Q9BQ95	0	1157.69	High	2	579.35	-0.8	-0.00046	121.217	6.79e-05	4.337e-05	3.22
FALSE	High	VTNDVCSEPLR	1xCarbamidomethyl [C6]	0.000406421	0.000237236	1	1	78	Q14767	0	1289.62	High	2	645.311	0.08	5e-05	35.5959	5.469e-05	7.923e-08	2.96
FALSE	High	VTNSSIVVSPK		0.000805139	0.000237236	1	1	86	Q9NRD1	0	1130.64	High	2	565.823	-1.98	-0.00112	42.2713	6.435e-05	7.1e-10	2.62
FALSE	High	VTPEEYAGQITLMDVPVFK		0.00136471	0.000237236	1	1	7	Q86X27	0	2137.09	High	3	713.034	0.07	5e-05	185.349	6.259e-05	1.777e-07	4.43
FALSE	High	VSYLLQEIYGIENK		1.99972e-08	0.000237236	1	1	18	O60291	0	1668.88	High	2	834.946	0.3	0.00025	167.17	5.96e-05	6.786e-16	5.18
FALSE	High	VTPGSTCAVFGLGGVGLSAVMGCK	2xCarbamidomethyl [C7; C23]	3.47622e-09	0.000237236	2	2	455	P00325; P08319	0	2325.14	High	3	775.716	-2.8	-0.00217	184.732	6.435e-05	6.305e-16	6.84
FALSE	High	VTQDATPGSALDKITASLCDLK	1xCarbamidomethyl [C19]	3.78722e-07	0.000237236	1	1	9	Q01581	1	2304.18	High	3	768.728	-2.6	-0.002	164.935	7.478e-05	7.464e-11	2.27
FALSE	High	VTSDHINFDPVYK		1.89273e-05	0.000237236	1	1	6	P40189	0	1534.75	High	2	767.879	-1.86	-0.00143	80.94	5.96e-05	2.304e-10	3.56
FALSE	High	VTTATEQAEREEIMK		0.00275712	0.000237236	1	1	6	P49757	1	1735.85	High	2	868.429	-1.77	-0.00153	41.4568	6.144e-05	2.45e-07	0.41
FALSE	High	VTTMDAELEFAIQPNTTGK	1xOxidation [M4]	0.00101967	0.000237236	2	3	24	P35241; P26038	0	2082.01	High	3	694.674	1.17	0.00081	120.039	6.17e-05	3.456e-07	3.86
FALSE	High	VTTTSIESPFNHGCVR	1xCarbamidomethyl [C14]	6.75321e-05	0.000237236	1	1	4	Q8IUH5	0	1804.86	High	3	602.293	-0.47	-0.00028	73.8562	7.265e-05	1.825e-08	4.48
FALSE	High	VTTVASHTSDSDVPSGVTEVVVK		4.62737e-14	0.000237236	1	1	303	P10909	0	2314.18	High	3	772.062	-2.66	-0.00205	89.6122	7.503e-05	6.305e-16	5.61
FALSE	High	VTWNHFSPCHFLASTDDGFVYNLDAR	1xCarbamidomethyl [C9]	5.89417e-08	0.000237236	1	1	35	Q13610	0	3069.39	High	4	768.105	0.67	0.00051	165.003	7.19e-05	6.305e-16	7.11
FALSE	High	VTYCPTEPGNYIINIK	1xCarbamidomethyl [C4]	1.07239e-05	0.000237236	1	1	38	P21333	0	1881.94	High	2	941.475	0.75	0.0007	132.558	6.558e-05	1.429e-12	2.55
FALSE	High	VVAEPVELAQEFR		1.40645e-08	0.000237236	1	1	341	O75489	0	1486.79	High	2	743.9	1.36	0.00101	137.49	5.469e-05	6.305e-16	3.76
FALSE	High	VVAIGECGLDFDR	1xCarbamidomethyl [C7]	9.84623e-05	0.000237236	1	1	34	Q6P1N9	0	1450.7	High	2	725.853	0.01	1e-05	117.496	7.389e-05	1.31e-09	3.76
FALSE	High	VVAPTISSPVCQEQLVEAGR	1xCarbamidomethyl [C11]	2.37174e-11	0.000237236	1	1	88	Q9Y490	0	2140.11	High	3	714.04	-0.01	-1e-05	120.348	5.469e-05	6.305e-16	5.45
FALSE	High	VVCVYGGTGISEQIAELKR	1xCarbamidomethyl [C3]	0.00433138	0.000237236	1	1	3	Q7L014	1	2079.09	High	3	693.702	0.59	0.00041	119.188	6.144e-05	6.673e-07	3.38
FALSE	High	VVDLMAHMASK		0.000130479	0.000237236	1	1	626	P04406	0	1201.61	High	2	601.307	-0.64	-0.00039	71.5125	6.435e-05	8.534e-11	1.56
FALSE	High	VVDPTPEQFQAFR		3.22507e-05	0.000237236	1	1	39	P04049	0	1533.77	High	2	767.386	-2.97	-0.00228	111.117	6.922e-05	5.408e-11	2.93
FALSE	High	VTPGSTCAVFGLGGVGLSAVMGCK	2xCarbamidomethyl [C7; C23]; 1xOxidation [M21]	3.46025e-05	0.000237236	2	2	9	P00325; P08319	0	2341.13	High	3	781.048	-2.9	-0.00227	163.841	6.79e-05	3.986e-10	4.49
FALSE	High	VSYALLFGDYLPQNIQAAR		1.19155e-07	0.000237236	1	1	109	Q9UBV2	0	2139.12	High	3	713.711	-2.45	-0.00175	185.878	6.435e-05	3.127e-15	4.96
FALSE	High	VSWDSVLSAEQTGR		5.0193e-06	0.000237236	1	1	7	Q5C9Z4	0	1534.75	High	2	767.879	0.44	0.00034	119.862	7.478e-05	2.814e-09	4.04
FALSE	High	VSWDGNPER		0.00439705	0.000237236	1	1	32	O60487	0	1059.49	High	2	530.246	-1.5	-0.00079	37.6048	6.17e-05	8.167e-06	2.12
FALSE	High	VQLQEAER		0.00970212	0.000237236	1	1	319	Q86UP2	0	972.511	High	2	486.759	-1.04	-0.00051	22.1507	6.558e-05	1.139e-05	2.46
FALSE	High	VQLVGLDEESSEFICR	1xCarbamidomethyl [C15]	8.8532e-12	0.000237236	1	1	93	P61962	0	1880.91	High	2	940.955	-1.26	-0.00118	142.636	7.503e-05	6.305e-16	4.57
FALSE	High	VQLYDLGLQIHK		0.00448617	0.000237236	1	1	28	P18428	0	1426.81	High	2	713.906	-0.64	-0.00045	118.385	6.989e-05	1.852e-06	1.84
FALSE	High	VQNMALYADVGGK		6.23066e-06	0.000237236	1	1	497	P51571	0	1365.68	High	2	683.345	-0.68	-0.00047	83.6559	6.435e-05	2.903e-11	2.9
FALSE	High	VQQLLHICSEHFDSK	1xCarbamidomethyl [C8]	1.16222e-05	0.000237236	1	1	164	Q13200	0	1840.9	High	3	614.304	-2.03	-0.00124	74.5851	6.435e-05	4.379e-11	3.32
FALSE	High	VQSFLASLDGEKLELLK		7.06289e-09	0.000237236	1	1	122	Q8IWE2	1	1890.06	High	2	945.532	-0.51	-0.00048	167.942	7.19e-05	6.305e-16	1.73
FALSE	High	VQTFQGDDDHNWK		0.00537372	0.000237236	1	1	5	Q16819	0	1589.7	High	3	530.57	-1.42	-0.00075	39.2063	6.259e-05	3.234e-06	1.96
FALSE	High	VQVFGLYSGEEFHETFDCPIK	1xCarbamidomethyl [C18]	1.3581e-06	0.000237236	1	1	38	P49754	0	2502.16	High	3	834.729	2.63	0.0022	156.825	5.96e-05	1.612e-12	5.34
FALSE	High	VQVMDACLR	1xCarbamidomethyl [C7]	0.0149033	0.000237236	1	1	33	Q9UBF6	0	1091.53	High	2	546.268	-3.57	-0.00195	67.2789	6.17e-05	5.394e-05	2.08
FALSE	High	VRPGFCFHLCSR	2xCarbamidomethyl [C6; C10]	0.000212487	0.000237236	1	1	15	Q08211	0	1535.74	High	3	512.584	0.19	9e-05	73.6913	5.96e-05	3.715e-08	2.77
FALSE	High	VSALMQPSQK		0.00170236	0.000237236	1	1	51	Q68CZ2	0	1088.58	High	2	544.792	0.65	0.00035	35.2541	6.557e-05	1.989e-07	2.3
FALSE	High	VSAVPTNMAAK		0.00117965	0.000237236	1	1	34	Q96KR1	0	1088.58	High	2	544.79	-4.06	-0.00221	41.8252	6.558e-05	1.417e-07	1.95
FALSE	High	VSAWELINSEYFSEGR		6.99373e-07	0.000237236	1	1	61	P58107	0	1886.89	High	2	943.948	-1.7	-0.0016	175.719	6.725e-05	1.554e-13	3.84
FALSE	High	VSCAMTDEICR	2xCarbamidomethyl [C3; C10]	0.000420978	0.000237236	1	1	17	Q8IWA4	0	1341.56	High	2	671.284	1.4	0.00094	54.4892	6.437e-05	2.441e-08	1.58
FALSE	High	VSCLDTCGDLLVTLQSLSR	2xCarbamidomethyl [C3; C7]	1.47865e-10	0.000237236	1	3	61	Q5JPE7	0	2137.06	High	3	713.025	-0.71	-0.0005	185.742	6.144e-05	6.305e-16	6.61
FALSE	High	VSCLSEELIASR	1xCarbamidomethyl [C3]	0.0213169	0.000237236	1	1	16	Q8IZE3	0	1363.69	High	2	682.348	-0.59	-0.0004	94.2631	6.558e-05	0.000113	1.32
FALSE	High	VSEFYEETK		0.00826717	0.000237236	1	1	44	O95671	0	1131.52	High	2	566.263	-2.06	-0.00117	41.1288	6.435e-05	1.748e-06	1.87
FALSE	High	VSRPLELCYAPTK	1xCarbamidomethyl [C8]	0.00340427	0.000237236	1	1	17	Q06587	0	1533.81	High	3	511.941	0.13	7e-05	71.0846	6.557e-05	9.671e-08	3.04
FALSE	High	VSQDAAPGSPLDK		0.00150898	0.000237236	1	1	246	P54868	0	1284.64	High	2	642.824	-1.92	-0.00124	36.2493	6.435e-05	1.486e-07	2.57
FALSE	High	VSPPQPILSR		0.00503465	0.000237236	1	1	66	Q9NP71	0	1093.64	High	2	547.32	-2.7	-0.00147	70.8955	6.437e-05	1.056e-06	2.02
FALSE	High	VSPGAFTPLVK		0.00233607	0.000237236	1	1	391	P07585	0	1115.65	High	2	558.326	-0.77	-0.00043	103.237	6.557e-05	2.875e-07	2.47
FALSE	High	VSMPICVGATAMQR	1xCarbamidomethyl [C6]; 1xOxidation [M]	1.15022e-08	0.000237236	1	1	154	Q9UJM8	0	1536.73	High	2	768.87	0.37	0.00029	93.0392	5.469e-05	6.305e-16	2.48
FALSE	High	VSIVTPEDILR		0.00100947	0.000237236	1	1	159	P54578	0	1241.71	High	2	621.358	-0.37	-0.00023	145.344	6.435e-05	1.307e-09	2.45
FALSE	High	VVDSLQTSLDAETR		0.000382629	0.000237236	1	2	4	P12883	0	1533.78	High	2	767.39	-2.1	-0.00161	84.0626	6.387e-05	1.071e-08	1.71
FALSE	High	VSLVLAPALAACGCK	2xCarbamidomethyl [C12; C14]	1.43532e-06	0.000237236	1	1	297	P19971	0	1529.82	High	2	765.41	-3.13	-0.0024	141.184	6.435e-05	1.446e-15	4.34
FALSE	High	VSLGDTWSR		0.00171094	0.000237236	1	1	64	Q99424	0	1020.51	High	2	510.758	-1.95	-0.00099	69.8542	6.435e-05	5.36e-09	1.82
FALSE	High	VSHVSTGGGASLELLEGK		0.00110505	0.000237236	1	2	289	P00558	0	1740.91	High	3	580.975	-1.84	-0.00107	87.4863	6.17e-05	3.983e-07	3.84
FALSE	High	VSHLLGINVTDFTR		1.77279e-06	0.000237236	1	1	196	P35579	0	1571.85	High	2	786.428	-2.85	-0.00224	133.615	6.437e-05	2.13e-14	2.52
FALSE	High	VSGLPTPDLSWQLDGKPVRPDSAHK		2.14578e-07	0.000237236	1	1	40	Q8WX93	0	2700.41	High	4	675.858	-0.21	-0.00014	119.519	6.922e-05	2.41e-15	7.37
FALSE	High	VSGGLPLMHVR		0.0236544	0.000237236	1	1	2	Q709C8	0	1165.65	High	2	583.329	-0.4	-0.00023	81.4251	8.17e-05	0.0001324	1.97
FALSE	High	VSFYQLSHFLQCK	1xCarbamidomethyl [C12]	0.000344295	0.000237236	1	1	420	P16615	0	1656.82	High	3	552.944	-1.65	-0.00091	152.178	6.435e-05	1.444e-09	3.13
FALSE	High	VSITSITVENVFVK		8.77103e-05	0.000237236	1	1	20	P01031	0	1535.87	High	2	768.437	-0.69	-0.00053	161.953	7.079e-05	1.398e-08	3.99
FALSE	High	VVDSMDALDK		0.00108305	0.000237236	1	1	113	Q9HD33	0	1092.52	High	2	546.766	-0.27	-0.00015	56.246	5.96e-05	4.721e-07	2.54
FALSE	High	VVEVLAGHGHLYSR		1.59447e-10	0.000237236	1	1	335	P49327	0	1536.83	High	2	768.917	-1.17	-0.0009	55.4927	6.989e-05	6.305e-16	3.85
FALSE	High	VVGELLDEAFELAK		1.2345e-05	0.000237236	1	1	36	P20132	0	1532.82	High	2	766.912	-2.26	-0.00173	185.746	6.435e-05	1.196e-11	3.43
FALSE	High	WGEDNHWICKPWNLAR	1xCarbamidomethyl [C9]	8.99064e-09	0.000237236	1	1	51	Q14166	0	2081.98	High	3	694.663	-1.55	-0.00107	119.215	6.387e-05	6.305e-16	5.41
FALSE	High	WGTIEVENTTHCEFAYLR	1xCarbamidomethyl [C12]	2.59806e-05	0.000237236	1	1	101	Q9UHD8	0	2226.03	High	3	742.68	-0.86	-0.00064	130.649	6.989e-05	1.291e-09	5.05
FALSE	High	WHNLPAHQGAVQDQPYQLPVEIDPLIASNTGMHR		8.33933e-07	0.000237236	1	1	12	P50851	0	3832.9	High	5	767.386	1.39	0.00107	151.027	6.922e-05	2.627e-14	7.18
FALSE	High	WKETLFSVMPGLK		1.26593e-05	0.000237236	1	1	8	Q14624	1	1535.83	High	2	768.413	-7.09	-0.00544	148.591	6.259e-05	9.137e-12	3.22
FALSE	High	WKPPMIDNPSYQGIWKPR	1xOxidation [M5]	0.000112778	0.000237236	1	1	435	P27824	0	2229.13	High	4	558.037	-0.55	-0.00031	115.882	6.17e-05	5.519e-09	4.33
FALSE	High	WIDIHNPATNEVIGR		5.1708e-10	0.000237236	1	1	506	Q02252	0	1734.89	High	2	867.947	-2.71	-0.00235	112.344	6.435e-05	6.305e-16	2.46
FALSE	High	WLLGLLNSQTK		3.00587e-05	0.000237236	1	1	213	O95822	0	1272.73	High	2	636.87	1.5	0.00095	165.906	5.469e-05	6.754e-10	3.04
FALSE	High	WLLQSGIVILLPHGYDGAGPDHSSCR	1xCarbamidomethyl [C25]	3.65507e-10	0.000237236	1	1	114	Q96HY7	0	2848.42	High	4	712.859	-2.26	-0.00161	183.106	7.503e-05	6.305e-16	7.14
FALSE	High	WLQDNLTLR		0.00144953	0.000237236	1	1	146	Q92878	0	1158.63	High	2	579.816	-2.17	-0.00126	111.103	6.435e-05	1.481e-07	2.18
FALSE	High	WLSDECTNAVVNFLSR	1xCarbamidomethyl [C6]	0.000168615	0.000237236	1	1	19	O75521	0	1910.91	High	3	637.638	-2.94	-0.00187	179.655	6.387e-05	2.047e-09	2.87
FALSE	High	WITVGNCLHK	1xCarbamidomethyl [C7]	0.000102503	0.000237236	1	1	8	P17152	0	1227.63	High	2	614.317	-2.08	-0.00128	71.6446	6.387e-05	1.178e-08	2.28
FALSE	High	WMDEAQALDTADR		0.00646852	0.000237236	1	1	3	Q9BXJ9	0	1521.66	High	2	761.335	-0.7	-0.00053	90.7217	6.144e-05	1.63e-06	1.86
FALSE	High	WMHPQVTPTDDSNPWWAAFSR	1xOxidation [M2]	8.63973e-05	0.000237236	1	1	49	Q03154	0	2545.14	High	3	849.049	-0.91	-0.00077	157.381	7.19e-05	1.054e-09	5.68
FALSE	High	WMSEEDFEK		0.00508539	0.000237236	1	1	27	P35558	0	1200.49	High	2	600.747	-0.65	-0.00039	74.9182	7.19e-05	3.536e-06	1.8
FALSE	High	WNFYYSPQSSPDKK		2.80157e-05	0.000237236	1	1	100	P04114	1	1746.81	High	3	582.943	1.79	0.00104	89.8593	5.469e-05	5.965e-10	4.14
FALSE	High	WNTDNTLGTEISWENK		1.56993e-14	0.000237236	1	1	432	Q9Y277	0	1907.88	High	2	954.449	7.23	0.0069	124.173	7.503e-05	6.305e-16	4.57
FALSE	High	WNTDSVEEFLSEK		2.75935e-06	0.000237236	1	1	128	O60613	0	1583.72	High	2	792.363	-2.19	-0.00174	151.672	6.437e-05	1.424e-12	4.56
FALSE	High	WTCMEYYER	1xCarbamidomethyl [C3]	0.00122188	0.000237236	1	1	20	O75157	0	1337.53	High	2	669.267	-1.78	-0.00119	74.4726	6.435e-05	5.426e-09	1.84
FALSE	High	WSVLPRPDLHHDVNR		3.65664e-06	0.000237236	1	1	20	O75882	0	1840.96	High	3	614.322	-2.03	-0.00124	75.6564	6.144e-05	6.722e-13	3.93
FALSE	High	WSVHIAMHPQVNIYSVTR		7.65371e-10	0.000237236	1	1	25	Q16658	0	2138.1	High	3	713.371	1.27	0.0009	127.856	8.17e-05	6.305e-16	6.21
FALSE	High	WSTAVEFCK	1xCarbamidomethyl [C8]	0.00237154	0.000237236	1	1	32	P08174	0	1127.52	High	2	564.263	-0.14	-8e-05	82.0161	6.558e-05	4.915e-07	1.93
FALSE	High	WSSENVVVEFR		0.000496939	0.000237236	1	1	17	Q6PJI9	0	1351.66	High	2	676.334	-1.97	-0.00133	115.349	7.265e-05	4.899e-07	2.64
FALSE	High	WSGYMEGAVEAGER		3.90321e-07	0.000237236	1	1	295	P21397	0	1541.67	High	2	771.336	-2.96	-0.00228	85.3024	6.435e-05	6.305e-16	3.53
FALSE	High	WFPAVCAHSK	1xCarbamidomethyl [C6]	0.0120269	0.000237236	1	1	22	P55265	0	1202.58	High	2	601.792	0.13	8e-05	65.3505	6.558e-05	4.645e-06	1.78
FALSE	High	WQSVEPLTGWK		0.000964828	0.000237236	1	1	31	Q9H1E5	0	1330.68	High	2	665.842	-1.84	-0.00123	120.843	6.557e-05	9.892e-09	2.88
FALSE	High	WQQGNVFSCSVMHEALHNHYTQK	1xCarbamidomethyl [C9]; 1xOxidation [M12]	3.30648e-07	0.000237236	2	3	28	P01857; P01859	0	2817.26	High	5	564.259	1.21	0.00068	77.7655	5.469e-05	1.771e-13	5.76
FALSE	High	WQQGNIFSCSVMHEALHNR	1xCarbamidomethyl [C9]; 1xOxidation [M12]	0.000186451	0.000237236	1	1	14	P01860	0	2330.06	High	4	583.269	-0.21	-0.00012	88.1612	5.469e-05	1.907e-08	3.88
FALSE	High	WQQGNIFSCSVMHEALHNR	1xCarbamidomethyl [C9]	1.84515e-08	0.000237236	1	1	188	P01860	0	2314.06	High	4	579.269	-3.05	-0.00176	112.703	6.435e-05	6.305e-16	5.65
FALSE	High	WQNNLLPSR		0.00017204	0.000237236	1	1	545	P62244	0	1127.6	High	2	564.301	-0.96	-0.00054	82.2894	5.96e-05	1.474e-08	2.44
FALSE	High	WQAQDLATPLAFAHNPSR		5.09449e-08	0.000237236	1	1	40	Q9NXA8	0	2023.01	High	3	675.009	-0.3	-0.0002	134.223	6.435e-05	6.305e-16	6.49
FALSE	High	WPPPEQWCK	1xCarbamidomethyl [C8]	0.00171955	0.000237236	1	1	17	Q9NP71	0	1227.56	High	2	614.282	-4.45	-0.00273	84.9404	6.437e-05	5.804e-07	1.33
FALSE	High	WQQHQGLLPPGMTIDLFR		2.32552e-07	0.000237236	1	1	64	Q2TAY7	0	2137.1	High	3	713.043	6.53	0.00465	181.391	6.435e-05	5.429e-14	4.82
FALSE	High	VQELETSLAELR		3.62042e-05	0.000237236	1	1	131	Q08379	0	1387.74	High	2	694.375	-0.62	-0.00043	112.691	6.17e-05	6.541e-10	3.68
FALSE	High	WETPYMHALAAAASSK		0.000158743	0.000237236	1	1	249	Q14353	0	1733.83	High	3	578.615	-1.51	-0.00087	119.333	6.922e-05	1.51e-09	4.2
FALSE	High	WDYMTPEQR		0.0114412	0.000237236	1	1	30	Q10471	0	1225.53	High	2	613.268	-1.85	-0.00113	71.8345	6.558e-05	5.246e-06	2.62
FALSE	High	VVKPSDEELPLFLVESGDEAK		2.91562e-08	0.000237236	1	1	61	O15205	0	2301.19	High	3	767.733	-1.28	-0.00099	155.77	6.989e-05	6.305e-16	6.75
FALSE	High	VVLDDKDYFLFR		2.30176e-09	0.000237236	1	1	337	P61604	1	1529.8	High	2	765.401	-2.87	-0.0022	139.755	6.435e-05	6.305e-16	3.8
FALSE	High	VVIEACDELGIILAHTNLR	1xCarbamidomethyl [C6]	1.6592e-14	0.000237236	1	1	398	P31939	0	2136.15	High	3	712.719	-3.28	-0.00233	183.963	7.503e-05	6.305e-16	5.73
FALSE	High	VVIIESVLCPSHFR	1xCarbamidomethyl [C9]	8.90432e-05	0.000237236	1	1	11	Q9NZ32	0	1655.89	High	3	552.636	0.44	0.00024	145.592	5.469e-05	4.965e-09	3.45
FALSE	High	VVITVQQLSNK		0.00189177	0.000237236	1	1	31	Q5R372	0	1228.73	High	2	614.866	-0.76	-0.00047	82.5172	6.725e-05	4.649e-07	2.72
FALSE	High	VVLVGDGGCGK	1xCarbamidomethyl [C9]	0.00397728	0.000237236	1	1	12	O00212	0	1060.55	High	2	530.776	-0.09	-5e-05	35.3369	5.469e-05	5.202e-06	2.16
FALSE	High	VVNISSMLGR	1xOxidation [M7]	0.00464647	0.000237236	1	1	42	Q02338	0	1091.59	High	2	546.297	-0.39	-0.00021	67.0927	6.387e-05	2.481e-06	1.36
FALSE	High	VVNPYYLR		0.00790307	0.000237236	1	1	146	Q13131	0	1023.56	High	2	512.284	-2.28	-0.00117	72.0749	6.435e-05	3.197e-07	1.89
FALSE	High	VVPEMTEILK		0.00618332	0.000237236	1	1	310	P13804	0	1158.64	High	2	579.824	-2.76	-0.0016	121.169	6.435e-05	1.642e-07	1.42
FALSE	High	VVPLVQMGETDANVAK		0.00540073	0.000237236	1	1	25	Q96EY8	0	1670.88	High	3	557.63	-1.19	-0.00066	113.797	5.96e-05	9.825e-06	2.39
FALSE	High	VVSNFMDFDETGVLK		3.82549e-07	0.000237236	1	1	211	Q9H0P0	0	1700.82	High	2	850.911	-2.87	-0.00244	156.786	6.558e-05	7.412e-14	3.15
FALSE	High	VVSQEEIVR		0.0155091	0.000237236	1	1	42	P08183	0	1058.58	High	2	529.795	-0.48	-0.00025	37.8016	6.725e-05	3.031e-05	1.85
FALSE	High	VVVEYHEELPALK		7.73355e-07	0.000237236	1	1	12	Q53F19	0	1525.83	High	2	763.416	-1.42	-0.00109	96.1579	6.259e-05	1.824e-12	3.36
FALSE	High	VVVITQNIDELHR		4.70173e-06	0.000237236	1	1	28	Q9NXA8	0	1535.85	High	2	768.431	0.42	0.00032	90.1179	7.19e-05	3.208e-12	3.67
FALSE	High	VVVPYQGPSSDYVVVK		0.00119757	0.000237236	1	1	11	Q92673	0	1735.93	High	2	868.469	2.56	0.00222	114.916	6.557e-05	7.306e-09	2.29
FALSE	High	VVVTASFGIEPGR		4.56246e-05	0.000237236	1	1	250	Q9H6R3	0	1331.73	High	2	666.37	0.89	0.00059	108.631	5.469e-05	1.447e-09	3.11
FALSE	High	VVYALLNLYEHHHSAHLR		1.64418e-05	0.000237236	1	1	22	P48449	0	2172.15	High	4	543.791	-1.34	-0.00073	94.5826	6.435e-05	2.197e-14	4.45
FALSE	High	WDPAPGPVLQYR		0.000945626	0.000237236	1	1	21	Q99715	0	1398.72	High	2	699.863	2.02	0.00141	113.277	6.989e-05	6.196e-08	2.19
FALSE	High	WDLSPEQIK		0.0128972	0.000237236	1	1	35	Q9BYT8	0	1115.57	High	2	558.289	-2.17	-0.00121	101.451	6.725e-05	2.101e-05	2.14
FALSE	High	WDGQETTLVR		0.000460846	0.000237236	1	1	103	P05413	0	1204.6	High	2	602.801	-0.34	-0.00021	63.9864	6.17e-05	7.734e-08	2.24
FALSE	High	WCNVQSTQDEFEELTMSQK	1xCarbamidomethyl [C2]	2.20016e-08	0.000237236	1	1	16	P27707	0	2360.02	High	3	787.345	1.29	0.00102	136.274	6.557e-05	6.305e-16	5.94
FALSE	High	WAQFFIHPLMIR		0.000420978	0.000237236	1	1	12	O43847	0	1558.84	High	2	779.923	1.88	0.00146	171.031	7.079e-05	2.113e-07	3.11
FALSE	High	WAIAQLNYADMLK		1.34451e-06	0.000237236	1	1	484	Q14204	0	1536.79	High	2	768.896	-2.56	-0.00196	176.322	6.435e-05	9.105e-16	3.56
FALSE	High	WERPFEVK		0.00646852	0.000237236	1	1	78	P01009	0	1090.57	High	2	545.787	-0.64	-0.00035	59.2652	6.989e-05	3.019e-06	2.25
FALSE	High	WAEDQNSLLK		0.000106175	0.000237236	1	3	60	P49792	0	1203.6	High	2	602.304	-0.13	-8e-05	74.5233	6.17e-05	4.91e-09	3.4
FALSE	High	VYGTCFCDQACR	3xCarbamidomethyl [C5; C7; C11]	2.21196e-05	0.000237236	1	1	13	Q8IVN8	0	1536.6	High	2	768.804	-1.03	-0.00079	54.1577	6.79e-05	1.71e-10	3.54
FALSE	High	VYASLEAYCK	1xCarbamidomethyl [C9]	0.00217746	0.000237236	1	1	5	P19793	0	1203.57	High	2	602.289	-0.29	-0.00017	66.9508	5.96e-05	1.769e-06	1.93
FALSE	High	VYANGQHLFDFAHR		0.0147555	0.000237236	1	1	9	P56470	0	1674.81	High	3	558.941	-3.19	-0.00178	104.245	6.435e-05	1.704e-06	2.2
FALSE	High	VWSFNPIMQTK		0.00079309	0.000237236	1	1	72	A4D1P6	0	1350.69	High	2	675.847	-0.66	-0.00045	137.636	6.558e-05	1.793e-08	1.9
FALSE	High	VWQLQDLSFQTAAR		4.37981e-11	0.000237236	1	1	372	Q9NYU2	0	1662.86	High	2	831.933	-1.27	-0.00106	154.485	7.503e-05	6.305e-16	4.24
FALSE	High	VWDLAQQVVLSSYR		2.55808e-09	0.000237236	1	1	398	Q9BQA1	0	1663.88	High	2	832.443	-0.99	-0.00082	162.503	6.922e-05	6.305e-16	4.37
FALSE	High	VYWDNGAQIISPHDK		9.50574e-05	0.000237236	1	1	191	Q96G03	0	1742.85	High	3	581.62	-1.9	-0.0011	92.3186	6.17e-05	3.983e-09	3.82
FALSE	High	RLNLATECLPLDK	1xCarbamidomethyl [C8]	0.000166928	0.000237236	1	1	33	Q7L0Y3	1	1542.83	High	2	771.917	-2.44	-0.00188	100.124	6.387e-05	2.445e-07	2.83
FALSE	High	TVDLGLTGNHGVVHPSLADSANK		2.22097e-14	0.000237236	1	1	84	Q9H845	0	2302.18	High	3	768.062	-2.69	-0.00207	91.4422	7.503e-05	6.305e-16	8.06
FALSE	High	TVAPVVTQAAPPTPTPPVPPAK		2.77325e-06	0.000237236	1	1	17	Q70E73	0	2136.21	High	3	712.74	-0.76	-0.00054	119.528	6.435e-05	6.305e-16	4.47
FALSE	High	SLPGCQEIAEEFR	1xCarbamidomethyl [C5]	0.000199044	0.000237236	1	1	27	Q8IXK0	0	1535.72	High	2	768.36	-1.67	-0.00128	114.247	6.437e-05	7.898e-10	2.41
FALSE	High	SLPYNQPGTCYTLVALPK	1xCarbamidomethyl [C10]	0.000789114	0.000237236	1	1	43	Q9Y678	0	2022.04	High	3	674.683	-1.21	-0.00081	145.066	6.558e-05	6.724e-07	4.26
FALSE	High	SLQELFLAHILSPWGAEVK		2.74551e-06	0.000237236	1	1	3	P09874	0	2138.16	High	3	713.391	-2.99	-0.00213	187.918	6.144e-05	5.422e-14	5.48
FALSE	High	SIQEIQELDK		0.00478841	0.000237236	1	1	26	P52565	0	1202.63	High	2	601.817	0.37	0.00022	71.9123	6.725e-05	2.935e-06	2.33
FALSE	High	SIQEIQELDKDDESLRK		9.94489e-06	0.000237236	1	1	231	P52565	2	2046.03	High	4	512.263	-1.5	-0.00077	73.0609	6.17e-05	5.765e-11	3.38
FALSE	High	SIQFVDWCPTGFK	1xCarbamidomethyl [C8]	8.81258e-08	0.000237236	1	2	985	P68363	0	1584.75	High	2	792.88	0.84	0.00066	159.383	5.469e-05	1.577e-14	3.06
FALSE	High	SLQSENAALR		0.00729473	0.000237236	1	2	61	Q13948	0	1088.57	High	2	544.788	-0.18	-0.0001	30.4315	6.922e-05	4.456e-06	2.9
FALSE	High	SISATETAQEATLGR		1.72878e-06	0.000237236	1	1	17	Q99973	0	1534.77	High	2	767.887	-2.98	-0.00229	65.705	6.387e-05	1.915e-13	4.27
FALSE	High	SLSGGASYVDFLCHMHK	1xCarbamidomethyl [C13]	1.85504e-05	0.000237236	1	1	10	P53992	0	1908.87	High	2	954.948	8.62	0.00823	120.658	6.725e-05	1.548e-09	2.51
FALSE	High	SLSSLELFLSCAQK	1xCarbamidomethyl [C11]	5.74908e-06	0.000237236	1	1	17	Q7Z6B0	0	1582.81	High	2	791.91	-1.32	-0.00105	169.787	6.501e-05	3.728e-12	3.77
FALSE	High	SLSVDPGAPNAK		0.00266189	0.000237236	1	1	35	Q9Y4G6	0	1155.6	High	2	578.304	-0.24	-0.00014	44.0603	6.435e-05	1.727e-08	2.3
FALSE	High	SLSVNEMTLSTLK		0.000728138	0.000237236	1	1	51	Q12882	0	1422.75	High	2	711.878	-1.6	-0.00114	124.167	6.725e-05	7.011e-08	1.78
FALSE	High	SLSVPAASTAKPPPLPR		0.00107222	0.000237236	1	1	5	P49815	0	1688.97	High	3	563.662	0.44	0.00025	91.9884	6.989e-05	7.179e-08	4.79
FALSE	High	SLTANPELIDR		0.00179007	0.000237236	1	1	112	Q9Y2L1	0	1228.65	High	2	614.831	0.94	0.00058	79.5484	6.435e-05	6.1e-08	2.87
FALSE	High	SLNWEEMEK		0.00420295	0.000237236	1	1	128	Q969U7	0	1165.52	High	2	583.263	-0.27	-0.00015	82.9106	6.435e-05	2.707e-06	1.37
FALSE	High	SLTEYLQNVEQK		1.04577e-05	0.000237236	1	1	82	P33176	0	1451.74	High	2	726.373	0.72	0.00052	108.998	5.469e-05	9.781e-11	2.28
FALSE	High	SIVEGIIEEEEEDEEGSESISKR		3.16086e-05	0.000237236	1	1	12	Q9Y570	1	2593.2	High	3	865.07	-2.21	-0.00191	128.207	6.501e-05	1.136e-10	4.53
FALSE	High	SLVFPEAENR		0.0019205	0.000237236	1	1	188	P00480	0	1161.59	High	2	581.298	-1.45	-0.00084	81.7631	6.435e-05	1.901e-07	2.24
FALSE	High	SLVGATYVER		0.00430971	0.000237236	1	1	184	Q8IYQ7	0	1094.58	High	2	547.795	-0.91	-0.0005	65.6706	6.435e-05	4.641e-07	2.5
FALSE	High	SLVHDLFQK		0.016546	0.000237236	1	1	6	Q9NTJ3	0	1086.59	High	2	543.8	-1.29	-0.0007	84.0349	7.389e-05	3.305e-05	1.98
FALSE	High	SIVTDLVSQMDPHGR		4.20982e-05	0.000237236	1	1	255	O60313	0	1654.82	High	3	552.277	-2.79	-0.00154	149.353	6.435e-05	6.795e-13	2.52
FALSE	High	SLVWELQQR		0.0218519	0.000237236	1	1	8	Q99973	0	1158.63	High	2	579.815	-2.59	-0.0015	104.93	6.259e-05	7.561e-05	2.66
FALSE	High	SLYDEVAAQGEVVR		1.57869e-09	0.000237236	1	1	327	P07814	0	1535.77	High	2	768.389	-0.04	-3e-05	103.203	5.469e-05	6.305e-16	4.11
FALSE	High	SMCGYQTFFAGK	1xCarbamidomethyl [C3]	7.81324e-05	0.000237236	1	1	150	P15586	0	1396.6	High	2	698.804	-0.58	-0.0004	105.736	6.259e-05	2.9e-09	1.84
FALSE	High	SMGFIGHYLDQK		2.38498e-06	0.000237236	1	1	225	P53396	0	1395.67	High	2	698.339	-1.5	-0.00104	104.452	6.435e-05	4.262e-13	3.82
FALSE	High	SMIPSFMTMDQSR		0.00145683	0.000237236	1	1	14	Q96CW5	0	1530.67	High	2	765.841	0.03	2e-05	144.232	6.922e-05	1.542e-07	2.13
FALSE	High	SMLYSGSDVIR		0.00068208	0.000237236	1	1	12	Q15477	0	1227.6	High	2	614.305	-0.49	-0.0003	85.2692	5.96e-05	1.979e-07	2.85
FALSE	High	SMMGAPIVYR		0.00205009	0.000237236	1	2	165	Q68CK6	0	1124.56	High	2	562.782	-1.6	-0.0009	91.9486	6.435e-05	2.738e-07	2.25
FALSE	High	SMMGGGLAEIPGLSINFAK	1xOxidation [M]	0.000172907	0.000237236	1	1	409	P51659	0	1908.96	High	3	636.989	-1.82	-0.00116	180.34	6.435e-05	2.638e-10	4.16
FALSE	High	SMMQDREDQSILCTGESGAGK	1xCarbamidomethyl [C13]	2.67678e-08	0.000237236	1	1	57	P35579	1	2300	High	3	767.334	-3.37	-0.00259	68.8321	5.96e-05	1.054e-15	6.46
FALSE	High	SLTNDWEDHLAVK		3.56548e-07	0.000237236	1	2	82	P08238	0	1527.74	High	2	764.375	-1.18	-0.0009	98.5816	6.437e-05	6.483e-16	3.53
FALSE	High	SINTEVVACSVDSQFTHLAWINTPR	1xCarbamidomethyl [C9]	3.65586e-08	0.000237236	1	1	89	Q13162	0	2845.39	High	4	712.102	-3.28	-0.00233	182.521	6.17e-05	1.539e-15	6.87
FALSE	High	SLNPQWNSEWFK		0.00387874	0.000237236	1	1	31	Q86YS7	0	1535.73	High	2	768.367	-0.59	-0.00045	136.417	6.558e-05	3.249e-07	2.56
FALSE	High	SINPDEAVAYGAAVQAAILMGDK		5.30073e-13	0.000237236	2	2	1158	P0DMV9; P34931	0	2304.15	High	3	768.721	-2.89	-0.00222	187.299	7.503e-05	6.305e-16	6.28
FALSE	High	SIANCQVELLENCGHSVVMERPR	2xCarbamidomethyl [C5; C13]	5.4119e-07	0.000237236	1	1	19	Q9BV23	0	2698.29	High	4	675.326	-1.09	-0.00074	111.409	6.79e-05	1.605e-13	5.95
FALSE	High	SIAQYWLGCPAPGHL	1xCarbamidomethyl [C9]	3.60036e-10	0.000237236	1	1	546	P04004	0	1669.82	High	2	835.41	-1.78	-0.00149	158.119	6.435e-05	6.305e-16	4.36
FALSE	High	SIASADMDFNQLEAFLTAQTK		7.61614e-09	0.000237236	1	1	7	Q8N668	0	2301.11	High	3	767.707	-0.24	-0.00019	187.908	6.435e-05	4.219e-15	5.36
FALSE	High	SLCNLEESITSAGR	1xCarbamidomethyl [C3]	4.10447e-07	0.000237236	1	1	149	Q52LJ0	0	1536.73	High	2	768.87	0.78	0.0006	109.606	5.469e-05	2.614e-13	2.02
FALSE	High	SLCYQLPALLYSR	1xCarbamidomethyl [C3]	0.00203982	0.000237236	1	1	5	O94761	0	1583.83	High	2	792.415	-0.94	-0.00075	164.92	6.989e-05	2.636e-07	2.59
FALSE	High	SLDDDLDGVPLDATEDSK		0.000619953	0.000237236	1	1	3	O15042	0	1904.86	High	2	952.935	0.78	0.00075	119.563	6.144e-05	8.975e-09	1.48
FALSE	High	SLDLDGIIAEVK		6.10596e-07	0.000237236	1	1	453	P08729	0	1272.7	High	2	636.857	1.31	0.00083	171.182	5.469e-05	5.436e-13	3.09
FALSE	High	SIDLPIQSSLCR	1xCarbamidomethyl [C11]	0.000410528	0.000237236	1	1	120	O95757	0	1388.72	High	2	694.865	1.43	0.00099	122.865	7.19e-05	2.721e-08	2.88
FALSE	High	SLDWQIDVDLLNK		1.27845e-07	0.000237236	1	1	230	Q15008	0	1558.81	High	2	779.91	1.45	0.00113	179.872	6.437e-05	1.17e-15	4.08
FALSE	High	SLEELQIGTYANIAMVR		7.69558e-06	0.000237236	1	1	163	P54619	0	1907.99	High	3	636.666	-3.35	-0.00213	171.424	6.17e-05	3.551e-11	4.28
FALSE	High	SLEEIYLFSLPIK		7.54305e-05	0.000237236	1	1	167	P15880	0	1551.87	High	2	776.438	1.1	0.00085	187.912	6.435e-05	2.821e-11	3.72
FALSE	High	SLETENAGLR		0.00137159	0.000237236	1	1	628	P02545	0	1089.55	High	2	545.28	-1.31	-0.00071	35.7112	6.435e-05	2.451e-07	2.44
FALSE	High	SLETLLDHLGGLYK		1.66882e-07	0.000237236	1	1	27	Q9ULK4	0	1558.85	High	2	779.927	-0.91	-0.00071	180.218	6.557e-05	8.748e-16	4.63
FALSE	High	SLETSLVPLSDPK		0.00446372	0.000237236	1	1	119	P51570	0	1385.75	High	2	693.379	-1.14	-0.00079	120.102	6.558e-05	1.093e-06	2.97
FALSE	High	SLEYLDLSFNQIAR		4.1256e-06	0.000237236	1	1	8	P51884	0	1668.86	High	2	834.935	2.2	0.00184	169.526	7.19e-05	2.468e-12	3.34
FALSE	High	SIFGEDALANVSIEKPIHQGPDAAVTGHIR		0.0019205	0.000237236	1	1	92	P53618	0	3142.63	High	4	786.412	-0.9	-0.00071	130.029	6.557e-05	2.013e-07	4.06
FALSE	High	SLGNVIMVCR	1xCarbamidomethyl [C9]; 1xOxidation [M7]	0.000671872	0.000237236	1	1	30	P08603	0	1164.59	High	2	582.797	1.03	0.0006	80.4613	6.558e-05	5.426e-09	2.78
FALSE	High	SLNILTAFQK		0.00490999	0.000237236	1	1	109	P30040	0	1134.65	High	2	567.829	-0.71	-0.0004	144.811	6.558e-05	1.41e-06	2.19
FALSE	High	SLNDLIEER		0.00621438	0.000237236	1	1	22	Q96KB5	0	1088.56	High	2	544.781	-2.54	-0.00138	89.0644	6.557e-05	2.399e-06	2.31
FALSE	High	SIMTEQLETIPK		0.00193017	0.000237236	1	1	3	P11137	0	1389.73	High	2	695.367	-1.48	-0.00103	108.704	7.281e-05	2.193e-05	1.74
FALSE	High	SIMEPMSLDAWLDSHHR		3.19145e-09	0.000237236	1	1	184	P46952	0	2024.93	High	3	675.647	-2.9	-0.00196	147.479	7.503e-05	6.305e-16	5
FALSE	High	SLLVNPEGPTLMR		3.1928e-05	0.000237236	1	1	443	P49327	0	1426.77	High	2	713.89	0.09	6e-05	124.16	5.469e-05	7.543e-10	2.75
FALSE	High	SIIGMGTGAGAYILTR		0.00262209	0.000237236	1	1	6	Q92597	0	1580.85	High	2	790.925	-2.94	-0.00232	150.091	7.049e-05	2.714e-06	2.69
FALSE	High	SMVAVMDSDTTGK		1.41399e-05	0.000237236	1	1	360	P04632	0	1341.6	High	2	671.304	-1.47	-0.00098	64.1947	6.435e-05	4.837e-11	3.01
FALSE	High	SLLDSDHHPSEIAESHR		4.84521e-07	0.000237236	1	1	88	P42357	0	1929.9	High	3	643.972	-1.83	-0.00118	41.2087	6.387e-05	1.459e-14	4.5
FALSE	High	SLKEFYGEDAK		0.00298774	0.000237236	1	1	8	P30838	1	1286.63	High	2	643.816	-1.45	-0.00094	41.0359	6.501e-05	1.064e-06	3.12
FALSE	High	SLHPLLAPFLEAHVR		1.01981e-05	0.000237236	1	1	8	Q969T3	0	1699.96	High	3	567.326	0.38	0.00021	138.866	6.17e-05	6.053e-11	4.92
FALSE	High	SIGVSNFNR		0.00142785	0.000237236	1	3	812	Q04828	0	993.511	High	2	497.259	-0.19	-9e-05	51.0345	5.96e-05	7.977e-07	1.88
FALSE	High	SIGVSNFNHR		0.000974575	0.000237236	1	1	401	P52895	0	1130.57	High	2	565.788	-0.88	-0.0005	36.9633	6.435e-05	1.19e-09	1.22
FALSE	High	SIGVGTLLSGHSGFDRPSAVK		1.57094e-08	0.000237236	1	1	34	Q14678	0	2085.11	High	3	695.708	-0.26	-0.00018	112.733	5.469e-05	6.851e-16	5.39
FALSE	High	SLGTIQQCCDAIDHLCR	3xCarbamidomethyl [C8; C9; C16]	1.80842e-08	0.000237236	1	1	207	P78527	0	2046.92	High	2	1023.96	0.09	9e-05	94.4914	6.557e-05	6.305e-16	1.26
FALSE	High	SLLDELLEVDHIR		2.66419e-05	0.000237236	1	1	4	P35610	0	1551.84	High	2	776.422	0	0	185.898	6.725e-05	1.004e-10	3.62
FALSE	High	SLALGFHSMVIR		3.6936e-06	0.000237236	1	1	34	Q9Y6L6	0	1330.73	High	2	665.869	-0.16	-0.00011	117.658	7.19e-05	1.972e-12	3.62
FALSE	High	SMVDELFAEIVR	1xOxidation [M2]	0.000569176	0.000237236	1	1	14	Q9Y3L5	0	1424.71	High	2	712.853	-7.08	-0.00505	177.445	6.17e-05	1.153e-07	3.32
FALSE	High	SNAHYNLQNAFNLAEQHLGLTK		2.21149e-07	0.000237236	1	1	336	Q01082	0	2483.24	High	4	621.565	-1.68	-0.00104	151.433	6.17e-05	4.524e-14	5.88
FALSE	High	SPTWFGIPR		0.00198923	0.000237236	1	1	174	P78347	0	1060.56	High	2	530.782	-0.48	-0.00025	124.689	6.259e-05	1.02e-06	2.8
FALSE	High	SPVTFLSDLR		0.00100441	0.000237236	1	1	128	A5YKK6	0	1134.62	High	2	567.811	0.26	0.00015	136.852	6.259e-05	9.379e-08	3.06
FALSE	High	SPYLYPLYGLGELPQGFAR		4.1677e-05	0.000237236	2	2	15	P31150; P50395	0	2141.11	High	3	714.378	6.41	0.00458	186.603	6.259e-05	1.129e-10	3.86
FALSE	High	SQAPGISLPGVLVGNK		0.000134475	0.000237236	1	1	38	Q9BW83	0	1536.87	High	2	768.939	-2.21	-0.0017	146.204	6.387e-05	1.296e-09	3.67
FALSE	High	SQCISHTALVLQGSLTQPR	1xCarbamidomethyl [C3]	3.06629e-07	0.000237236	1	1	87	O95155	0	2096.09	High	3	699.366	-3.72	-0.0026	102.036	6.435e-05	6.305e-16	5.51
FALSE	High	SQCQLIDSSEDLGMISIQGPASR	1xCarbamidomethyl [C3]	6.00938e-15	0.000237236	1	1	195	Q9UL12	0	2492.18	High	3	831.394	-3.28	-0.00272	155.459	7.503e-05	6.305e-16	6.84
FALSE	High	SQDDIIPPSR		0.00646852	0.000237236	1	1	195	Q05707	0	1127.57	High	2	564.288	-0.1	-6e-05	46.1104	6.989e-05	8.008e-06	2.65
FALSE	High	SQFLINGKPFYFHGVNK		1.28503e-06	0.000237236	1	1	122	P08236	0	1996.04	High	3	666.019	-1.33	-0.00088	112.402	6.435e-05	7.303e-16	5.07
FALSE	High	SQLQGAMQQFNQR		2.73145e-07	0.000237236	1	1	100	Q96J02	0	1535.74	High	2	768.372	-1.2	-0.00092	73.1009	6.437e-05	6.305e-16	3.88
FALSE	High	SQMDGLIPGVEPR		2.73202e-05	0.000237236	1	1	307	Q9Y2X3	0	1398.7	High	2	699.857	1.53	0.00107	115.235	6.435e-05	2.593e-12	3.73
FALSE	High	SQMLAMNIEK		0.00786361	0.000237236	1	1	161	P60228	0	1164.58	High	2	582.79	-1.8	-0.00105	81.9796	6.558e-05	3.652e-06	1.9
FALSE	High	SQPERDWVLNEFR		0.00136471	0.000237236	1	1	4	Q92841	1	1675.82	High	3	559.279	1.46	0.00082	111.76	5.469e-05	7.294e-07	3.1
FALSE	High	SQPGSTPLHGQPLVVLQGNNIILEHHVAQEPSPGQPSTFIVPFR		1.42051e-09	0.000237236	1	1	290	P98160	0	4723.47	High	5	945.499	-1.31	-0.00124	178.895	7.503e-05	6.305e-16	8.03
FALSE	High	SQQSSDPDPNCVDRPVEGYLAVAVVR	1xCarbamidomethyl [C11]	4.4492e-05	0.000237236	1	1	22	P02788	0	2858.37	High	3	953.462	-1.02	-0.00097	132.428	7.19e-05	2.801e-10	3.66
FALSE	High	SPSLSVAPQDR		0.00891144	0.000237236	1	1	4	Q5VWN6	0	1156.6	High	2	578.801	-1.52	-0.00088	45.283	6.557e-05	1.05e-06	1.61
FALSE	High	SQSVRPGADVTFICTAK	1xCarbamidomethyl [C14]	0.000665151	0.000237236	1	1	84	P98160	0	1836.93	High	3	612.979	-1.82	-0.00111	80.2178	6.387e-05	3.3e-08	3.37
FALSE	High	SQVDHVIWPDGKR		2.75963e-05	0.000237236	1	2	19	O43865	1	1536.79	High	2	768.9	0.11	8e-05	52.1952	6.501e-05	8.661e-11	1.74
FALSE	High	SQVIHSGHFMVSSPHSDSLPR		0.00979961	0.000237236	1	1	4	Q9NP71	0	2305.11	High	3	769.044	0.93	0.00071	60.3701	6.144e-05	4.119e-06	2.5
FALSE	High	SREDLSAQPVQTK		0.0147555	0.000237236	1	1	38	Q07157	1	1458.75	High	3	486.921	-3.55	-0.00173	21.8549	6.725e-05	0.0002945	2.58
FALSE	High	SRLEQEIATYR		5.54967e-07	0.000237236	1	1	68	P08727	1	1365.71	High	2	683.359	-0.73	-0.0005	59.2393	6.259e-05	2.647e-12	4.03
FALSE	High	SRWDETPASQMGGSTPVLTPGK		9.08053e-10	0.000237236	1	1	56	O75533	1	2302.11	High	3	768.041	-2.45	-0.00188	96.0448	5.96e-05	6.305e-16	5.99
FALSE	High	SSASFNVIEFPYK		3.51284e-05	0.000237236	1	1	50	P06756	0	1488.74	High	2	744.872	-0.53	-0.00039	144.541	6.922e-05	1.334e-09	2.73
FALSE	High	SSCDLQILDAAIVEK	1xCarbamidomethyl [C3]	1.18545e-08	0.000237236	1	1	20	Q8IZH2	0	1661.84	High	2	831.425	1.11	0.00092	151.009	5.469e-05	6.305e-16	4.21
FALSE	High	SSEHINEGETAMLVCK	1xCarbamidomethyl [C15]	1.71148e-06	0.000237236	1	1	258	P35613	0	1804.82	High	3	602.277	-1.93	-0.00116	61.7801	6.435e-05	1.581e-14	4.65
FALSE	High	SSEMNILIPQDGDYR		3.56587e-06	0.000237236	1	1	11	P40123	0	1737.81	High	2	869.408	-1.98	-0.00172	119.831	7.19e-05	1.854e-12	3.5
FALSE	High	SSFATCVLVSEEDKHAIIVEPEK	1xCarbamidomethyl [C6]	0.00172821	0.000237236	1	1	9	P09467	1	2588.29	High	3	863.436	1.25	0.00107	123.816	5.469e-05	1.128e-06	3.03
FALSE	High	SSGDVHLSISSDVSTFTTR		1.32438e-06	0.000237236	1	1	66	Q13492	0	1995.96	High	3	665.995	3.6	0.00239	110.502	6.144e-05	1.073e-14	6.39
FALSE	High	SSGREEDDEELLR		0.0111035	0.000237236	1	1	2	O14639	1	1534.7	High	2	767.851	-2.5	-0.00192	35.9457	6.725e-05	1.561e-05	1.35
FALSE	High	SSLLTELSNSLTK		0.000535858	0.000237236	1	1	6	Q9UBK9	0	1392.76	High	2	696.883	0.65	0.00045	161.006	5.469e-05	1.32e-07	1.72
FALSE	High	SSLSHAMVIDSR		0.00508539	0.000237236	1	1	28	Q9Y512	0	1302.65	High	3	434.887	0.15	6e-05	46.4711	5.469e-05	8.155e-06	3.24
FALSE	High	SQTQFEEMR		0.0134222	0.000237236	1	1	4	P06401	0	1155.51	High	2	578.259	0.03	2e-05	36.8382	6.558e-05	5.978e-06	1.47
FALSE	High	SPSLGSDLTFATR		4.67815e-06	0.000237236	1	1	46	Q13425	0	1351.69	High	2	676.347	0.55	0.00037	106.298	5.469e-05	2.257e-11	3.19
FALSE	High	SPSKPLPEVTDEYKNDVK		5.60515e-08	0.000237236	1	1	236	P05455	1	2046.04	High	3	682.684	-1.25	-0.00086	58.4012	6.435e-05	6.305e-16	5.14
FALSE	High	SPSAQLMEQVAQLK		2.34801e-11	0.000237236	1	1	9	Q14203	0	1529.8	High	2	765.406	3.93	0.00301	131.602	5.469e-05	6.305e-16	5.55
FALSE	High	SNAQGIDLNR		0.0151277	0.000237236	1	1	10	P16870	0	1087.55	High	2	544.278	-0.84	-0.00046	32.4307	7.079e-05	0.0001069	2.28
FALSE	High	SNDLFPVHHLDNNEFCPGDFVVDKR	1xCarbamidomethyl [C16]	3.6383e-06	0.000237236	1	1	17	Q9C0C9	1	2971.38	High	4	743.599	-2.18	-0.00162	136.613	6.437e-05	1.053e-13	8.41
FALSE	High	SNEDQSMGNWQIK		1.13313e-07	0.000237236	1	1	402	P02545	0	1536.67	High	2	768.841	-0.4	-0.00031	74.5155	6.435e-05	3.03e-15	4.18
FALSE	High	SNELFTTFR		0.0086048	0.000237236	1	1	44	Q9NUQ3	0	1114.55	High	2	557.779	-1.5	-0.00084	102.558	6.558e-05	2.097e-06	2.02
FALSE	High	SNETSVIHSLPFGEQTFRPR		3.54722e-08	0.000237236	1	1	3	Q9GZU2	0	2302.16	High	3	768.056	-1.95	-0.00149	118.245	7.478e-05	2.677e-12	6.78
FALSE	High	SNLAQVIR		0.0146822	0.000237236	1	1	4	Q9UPN4	0	900.526	High	2	450.767	1.12	0.0005	56.04	6.557e-05	3.646e-06	2.19
FALSE	High	SNLEMEIEK		0.0121476	0.000237236	1	1	145	Q9Y5K6	0	1092.52	High	2	546.765	-0.95	-0.00052	61.8723	6.435e-05	4.658e-06	1.92
FALSE	High	SNLGSVVLQLK		0.00142069	0.000237236	1	1	239	O43143	0	1157.69	High	2	579.348	0.04	2e-05	120.763	5.96e-05	7.848e-07	3.23
FALSE	High	SNIHVVNEWIANDISSTK		6.71872e-06	0.000237236	1	1	25	Q9HAN9	0	2027.02	High	3	676.345	0.82	0.00055	119.164	6.437e-05	4.153e-13	4.5
FALSE	High	SNMDNMFESYINNLR	2xOxidation [M3; M6]	3.42382e-10	0.000237236	1	1	3	P05787	0	1879.79	High	2	940.4	-1.6	-0.0015	130.821	6.387e-05	6.305e-16	4.33
FALSE	High	SNPYFEFVLK		0.00556563	0.000237236	1	1	66	Q8WUM0	0	1243.64	High	2	622.321	-1.15	-0.00071	151.638	6.79e-05	5.606e-06	2.71
FALSE	High	SNQVAFQHFQELDEHISYVATK		8.29038e-15	0.000237236	1	1	9	O00471	0	2591.25	High	3	864.42	-2.31	-0.002	122.409	6.725e-05	6.305e-16	5.98
FALSE	High	SNRDELELELAENR		0.00683495	0.000237236	1	1	11	Q14980	1	1687.82	High	3	563.276	-6.37	-0.00358	78.5832	6.557e-05	1.24e-06	2.96
FALSE	High	SPAIAAVGPIK		0.000104061	0.000237236	1	1	155	O75439	0	1023.62	High	2	512.313	-1.1	-0.00056	81.136	6.437e-05	1.854e-10	3.17
FALSE	High	SPDELPSAGGDGGK		9.84623e-05	0.000237236	1	1	18	O60610	0	1286.59	High	2	643.795	-3.06	-0.00197	31.038	6.387e-05	6.89e-10	3.21
FALSE	High	SPDLAPTPAPQSTPR		0.000203087	0.000237236	1	1	73	Q9BY44	0	1534.79	High	2	767.895	-2.11	-0.00162	58.835	6.435e-05	6.82e-11	2.62
FALSE	High	SPDVINGSPISQK		5.33196e-05	0.000237236	1	1	189	P08603	0	1341.7	High	2	671.354	-0.38	-0.00025	59.1659	5.469e-05	1.932e-09	2.65
FALSE	High	SPQYCQVIHR	1xCarbamidomethyl [C5]	2.15704e-05	0.000237236	1	1	237	Q13228	0	1287.63	High	2	644.315	-2.37	-0.00152	36.5671	6.437e-05	2.356e-10	3.4
FALSE	High	SPQTPELVEALAFR		1.95028e-07	0.000237236	1	1	221	Q9NZB2	0	1557.83	High	2	779.416	-1.68	-0.00131	162.177	6.435e-05	6.305e-16	3.47
FALSE	High	SPQCSNPGLCVQPHHIGVSVK	2xCarbamidomethyl [C4; C10]	1.42736e-11	0.000237236	1	1	9	Q12857	0	2301.12	High	3	767.711	-1.21	-0.00092	67.6207	6.387e-05	6.305e-16	7.28
FALSE	High	SPPVMVAGGR		0.00282721	0.000237236	1	1	137	O75955	0	970.514	High	2	485.76	-0.59	-0.00028	40.241	8.17e-05	4.117e-06	2.43
FALSE	High	SPPSFPVEISDR		0.00107762	0.000237236	1	1	10	A0AV02	0	1330.66	High	2	665.834	-2.03	-0.00135	106.854	6.17e-05	3.829e-07	2.7
FALSE	High	SPLVMDVLNIQGVQR		8.29395e-11	0.000237236	1	1	170	Q14204	0	1668.91	High	2	834.957	-1.8	-0.0015	169.228	6.922e-05	6.305e-16	4.86
FALSE	High	SMVMSLLSANTPEEDQR		2.49484e-08	0.000237236	1	1	55	Q9H0W8	0	1907.88	High	2	954.45	4.4	0.0042	133.03	7.19e-05	6.305e-16	4.05
FALSE	High	SPLLSLEWATK		0.000166091	0.000237236	1	1	38	A4D1P6	0	1244.69	High	2	622.846	-3.33	-0.00207	148.945	6.725e-05	3.777e-09	2.88
FALSE	High	SPGADLLQVLTK		1.05104e-05	0.000237236	1	1	69	Q3LXA3	0	1241.71	High	2	621.358	-1.06	-0.00066	154.754	5.96e-05	7.624e-11	3.67
FALSE	High	SPFVVNVAPPLDLSK		1.75524e-05	0.000237236	1	1	23	Q14315	0	1582.88	High	2	791.946	0.1	8e-05	166.268	6.989e-05	1.142e-11	4.09
FALSE	High	SPFSVAVSPSLDLSK		7.4653e-08	0.000237236	1	1	241	P21333	0	1533.82	High	2	767.41	-1.63	-0.00125	144.087	6.437e-05	2.034e-15	4.55
FALSE	High	SPFLKPDER		0.0185507	0.000237236	1	1	14	Q9H7N4	0	1088.57	High	2	544.789	-1.64	-0.00089	31.8543	6.144e-05	3.519e-05	2.05
FALSE	High	SPELQAEAK		0.000675257	0.000237236	1	1	701	P02652	0	972.5	High	2	486.753	-1.66	-0.00081	20.3165	6.437e-05	2.935e-08	2.51
FALSE	High	SPEEGAETPVYLALLPPDAEGPHGQFVSEK		3.01909e-11	0.000237236	1	1	322	P16152	0	3164.54	High	4	791.89	-1.35	-0.00107	167.856	7.503e-05	6.305e-16	6.64
FALSE	High	SPLFGQYFVLENPGTIK		0.00248118	0.000237236	1	1	1	Q5VT66	0	1910.01	High	3	637.339	-1.11	-0.00071	182.011	7.079e-05	4.607e-06	2.15
FALSE	High	SLAFHRPPYHLLQQR		0.00142785	0.000237236	1	1	13	Q6P2E9	0	1863.01	High	4	466.508	-2.66	-0.00124	71.7932	8.17e-05	1.347e-06	3.54
FALSE	High	SLAELGGHLDQQVEEFRR		1.09371e-09	0.000237236	1	1	220	P06727	1	2084.05	High	3	695.355	-0.92	-0.00064	110.251	7.19e-05	6.305e-16	4.74
FALSE	High	SKESVPEFPLSPPK		0.00098442	0.000237236	1	1	18	P16949	1	1541.82	High	2	771.417	4.19	0.00323	97.9478	6.144e-05	2.501e-08	3.54
FALSE	High	SADCYNEIYNFK	1xCarbamidomethyl [C4]	0.000115069	0.000237236	1	1	37	Q8NBN3	0	1523.65	High	2	762.327	-0.31	-0.00023	94.2563	6.17e-05	5.687e-09	2.53
FALSE	High	SAEAAAEATKNMEAGAGR		7.61928e-05	0.000237236	1	1	7	Q3LXA3	1	1734.81	High	2	867.902	-6.26	-0.00543	34.6397	7.503e-05	8.207e-09	1.29
FALSE	High	SAEDLDLLNASFQDESK		6.95865e-07	0.000237236	1	1	11	O43426	0	1881.87	High	2	941.437	-2	-0.00188	136.602	8.17e-05	5.494e-12	1.22
FALSE	High	SAGLEEIEQELTSK		4.10531e-05	0.000237236	1	1	32	Q9H6U6	0	1533.76	High	2	767.383	-3.46	-0.00265	145.415	6.387e-05	2.071e-10	3.88
FALSE	High	SAGQGEVLVYVEDPAGHQEEAK		1.08207e-15	0.000237236	1	1	337	P21333	0	2313.1	High	3	771.703	-2.75	-0.00212	94.9495	7.503e-05	6.305e-16	7.18
FALSE	High	SAHVFHVSDFNAIDK		0.00582244	0.000237236	1	1	1	Q8NFW1	0	1686.82	High	3	562.945	-1.66	-0.00093	79.2875	7.265e-05	2.85e-05	3.49
FALSE	High	SAKPTKPAASDLPVPAEGVR		5.09608e-05	0.000237236	1	1	278	Q05682	0	1991.09	High	4	498.528	-1.88	-0.00093	59.9676	6.435e-05	5.783e-11	4.07
FALSE	High	SALALVTGAGSGIGR		2.17839e-07	0.000237236	1	1	258	Q92506	0	1329.75	High	2	665.377	-0.94	-0.00062	113.885	6.437e-05	7.616e-15	4.73
FALSE	High	SALCNADSPKDPVLPMK	1xCarbamidomethyl [C4]	0.00015096	0.000237236	1	1	49	Q29RF7	1	1842.91	High	3	614.974	0.04	3e-05	78.9601	6.557e-05	8.876e-10	3.33
FALSE	High	SALDEIMEIEEEK		6.88976e-06	0.000237236	1	1	34	O60870	0	1535.71	High	2	768.361	0.71	0.00055	155.827	7.478e-05	4.377e-09	3.78
FALSE	High	SAIFHFESAVEK		1.04041e-06	0.000237236	1	1	42	P09914	0	1364.68	High	2	682.844	-3.4	-0.00232	88.3825	5.96e-05	9.768e-13	2.82
FALSE	High	SALIECLSSGSPAPR	1xCarbamidomethyl [C6]	0.00239548	0.000237236	1	1	27	Q96RW7	0	1544.77	High	2	772.888	-3.55	-0.00274	96.8468	6.558e-05	1.053e-07	1.1
FALSE	High	SALQELEELK		0.00975075	0.000237236	1	1	66	P30260	0	1159.62	High	2	580.314	-0.18	-0.0001	118.349	6.437e-05	5.208e-06	1.93
FALSE	High	SALQSINEWAAQTTDGKLPEVTK		1.02495e-05	0.000237236	1	1	13	P50454	1	2487.27	High	4	622.574	0.12	7e-05	151.481	7.478e-05	7.648e-09	5.16
FALSE	High	SAALSQFVIHR		0.00148641	0.000237236	1	1	8	O75110	0	1228.68	High	2	614.843	-1.05	-0.00064	84.2672	6.725e-05	2.902e-07	2
FALSE	High	SAISIAEDEEWKR		1.21576e-07	0.000237236	1	2	626	P08684	1	1533.75	High	2	767.378	-3.05	-0.00234	80.2443	6.437e-05	6.305e-16	3.68
FALSE	High	SANILLDEAFTAK		0.000165258	0.000237236	1	1	4	Q9NWZ3	0	1392.74	High	2	696.872	-0.39	-0.00027	136.639	7.19e-05	3.823e-09	2.94
FALSE	High	SAQFEHTLLVTDTGCEILTR	1xCarbamidomethyl [C15]	1.46464e-05	0.000237236	1	1	32	P53582	0	2291.13	High	3	764.381	-2.68	-0.00205	133.332	6.435e-05	2.365e-10	2.92
FALSE	High	SASVQGFFLNHYLSK		0.0160592	0.000237236	1	1	1	Q8N4Q0	0	1697.86	High	3	566.625	-3.19	-0.00181	131.173	6.989e-05	2.078e-05	2.63
FALSE	High	SATDGNTSTTPPTSAK		3.27375e-06	0.000237236	1	1	19	Q13620	0	1535.72	High	2	768.362	-1.63	-0.00125	15.4543	6.989e-05	1.904e-12	3.45
FALSE	High	SAYQTIDSAEAPADPFAVPEGR		2.20086e-05	0.000237236	1	1	20	Q6RW13	0	2292.08	High	3	764.697	-1.08	-0.00082	130.994	6.17e-05	2.56e-10	2.27
FALSE	High	SCCTSVNEVICHGIPDR	3xCarbamidomethyl [C2; C3; C11]	0.000195081	0.000237236	1	1	32	P53582	0	2003.87	High	3	668.63	0.58	0.00039	84.9714	6.557e-05	1.717e-09	3.24
FALSE	High	SCDKTHTCPPCPAPELLGGPSVFLFPPKPK	3xCarbamidomethyl [C2; C8; C11]	9.84012e-11	0.000237236	1	2	51	P01857	1	3334.64	High	4	834.414	-2.31	-0.00193	155.366	7.478e-05	8.559e-16	10.4
FALSE	High	SCEMGLQLR	1xCarbamidomethyl [C2]	0.00333661	0.000237236	1	1	94	Q9NPD3	0	1093.51	High	2	547.26	-0.34	-0.00019	69.3391	7.19e-05	2.242e-06	2
FALSE	High	SCLENSSRPTSTIWVSMLAR	1xCarbamidomethyl [C2]	6.99447e-06	0.000237236	1	1	37	P30876	0	2295.12	High	3	765.71	-3.15	-0.00241	140.91	6.144e-05	4.31e-13	5.02
FALSE	High	SCLGHLGYLGYPTLCEQDQAHAITVTR	2xCarbamidomethyl [C2; C15]	2.39546e-12	0.000237236	1	1	4	Q8IXI1	0	3060.47	High	4	765.871	-1.09	-0.00083	133.088	5.469e-05	6.305e-16	8.31
FALSE	High	SCLVRPLMNDEGLK	1xCarbamidomethyl [C2]	5.80718e-06	0.000237236	1	1	37	P30838	0	1631.82	High	3	544.612	-2.02	-0.0011	86.6611	6.79e-05	1.385e-11	2.69
FALSE	High	SCMAGVLGAK	1xCarbamidomethyl [C2]	0.0163008	0.000237236	1	1	17	P98095	0	993.486	High	2	497.246	-0.08	-4e-05	52.8186	7.079e-05	0.0001213	1.58
FALSE	High	SCSLVLEHQPDNIK	1xCarbamidomethyl [C2]	0.000356626	0.000237236	1	1	345	Q14318	0	1639.81	High	3	547.274	-2.42	-0.00132	60.8218	6.435e-05	7.381e-10	3.12
FALSE	High	SDALETLGFLNHYQMK		1.33777e-06	0.000237236	1	1	495	P14866	0	1866.91	High	3	622.972	-2.08	-0.00129	151.646	6.435e-05	4.236e-15	4.17
FALSE	High	SAIVHLINYQDDAELATR		1.03486e-09	0.000237236	1	1	4	P14923	0	2029.03	High	3	677.016	-0.55	-0.00037	117.564	6.725e-05	6.305e-16	5.6
FALSE	High	SAAASNLSGLSLQEAQQILNVSK		5.55026e-06	0.000237236	1	1	6	Q9Y3D7	0	2329.24	High	3	777.082	-1.82	-0.00141	180.509	7.265e-05	2.954e-10	3.74
FALSE	High	RYEDGTISSNATHVEHPLCPPKPGFVR	1xCarbamidomethyl [C19]	7.03037e-05	0.000237236	1	1	16	Q9NSY2	1	3064.51	High	5	613.707	-0.11	-6e-05	74.8116	7.19e-05	7.008e-10	5.46
FALSE	High	RYAVPSAGLR		0.00343862	0.000237236	1	1	21	P78527	1	1089.62	High	2	545.311	-1.88	-0.00102	41.4823	6.558e-05	7.467e-07	2.65
FALSE	High	RLPENLYNDR		7.10142e-05	0.000237236	1	1	169	P14927	1	1289.66	High	2	645.333	-1.29	-0.00083	44.9087	6.144e-05	1.568e-09	3.05
FALSE	High	RIPIEDGSGEVVLSR		2.80157e-05	0.000237236	1	1	90	P01024	1	1626.88	High	3	542.964	-1.39	-0.00075	87.0023	6.437e-05	1.694e-11	5.35
FALSE	High	RIPIHNEDITYDELVLMMQR		2.64971e-09	0.000237236	1	1	113	Q92734	1	2486.25	High	4	622.318	-0.86	-0.00054	153	6.557e-05	6.305e-16	6.54
FALSE	High	RLPVEVPSVILK		0.00376371	0.000237236	1	1	1	Q9NX05	1	1349.85	High	2	675.429	-1	-0.00068	132.826	6.501e-05	1.69e-06	2.17
FALSE	High	RIQQLTEEIGR		2.66419e-05	0.000237236	1	1	41	P12270	1	1342.74	High	2	671.878	3.43	0.0023	53.8454	6.259e-05	4.637e-10	3.62
FALSE	High	RLTPLQLEIQR		5.74962e-05	0.000237236	1	1	30	Q8N163	1	1366.82	High	2	683.911	-1.47	-0.001	93.5774	6.557e-05	3.995e-12	2.77
FALSE	High	RLYGSEAFATDFQDSAAAK		1.78173e-06	0.000237236	1	1	22	P01011	1	2047.97	High	3	683.327	-3.28	-0.00224	94.6942	7.19e-05	8.61e-13	3.93
FALSE	High	RLYLSHNQLSEIPLNLPK		4.22926e-09	0.000237236	1	1	53	Q9BXN1	1	2135.2	High	3	712.403	-1.84	-0.00131	127.645	6.989e-05	6.305e-16	6.64
FALSE	High	RNIPPYFVALVPQEEELDDQK		1.05048e-10	0.000237236	1	1	237	P12956	1	2500.27	High	3	834.094	-1.83	-0.00153	156.515	6.17e-05	6.305e-16	5.8
FALSE	High	RPAVVYIGSAGKPHER		0.000284424	0.000237236	1	1	29	Q9BUQ8	0	1736.96	High	4	434.994	0.28	0.00012	26.171	5.469e-05	4.141e-08	2.52
FALSE	High	RPDPIDWSLK		0.00350835	0.000237236	1	1	7	P50440	0	1226.65	High	2	613.83	-0.43	-0.00026	81.9809	6.435e-05	3.61e-08	2.08
FALSE	High	RPLLGASNQALAR		0.00110505	0.000237236	1	1	3	P11678	0	1366.79	High	2	683.9	1.12	0.00077	46.861	7.19e-05	1.682e-07	1.44
FALSE	High	RPSEIVIGQCK	1xCarbamidomethyl [C10]	6.95939e-06	0.000237236	1	1	357	P04196	0	1286.69	High	2	643.847	-2	-0.00129	32.8645	6.435e-05	2.15e-12	3.73
FALSE	High	RPSNLAVTVDDSAEFK		0.00354374	0.000237236	1	1	2	Q9Y6N7	0	1748.88	High	3	583.632	0.71	0.00042	79.8618	7.478e-05	2.825e-05	2.06
FALSE	High	RPVTSSSFSGFQPPLLAHR		0.0058811	0.000237236	1	1	2	Q9H4E7	0	2084.1	High	3	695.373	-0.05	-3e-05	112.15	6.989e-05	2.457e-06	3.53
FALSE	High	RPWITGDESIVGLMK		8.81446e-06	0.000237236	1	1	20	Q16719	0	1701.9	High	3	567.97	-1.43	-0.00081	140.724	6.435e-05	4.177e-15	4.25
FALSE	High	RQLEEAEEEATR		0.00180815	0.000237236	1	1	8	P35580	1	1460.7	High	3	487.57	-0.88	-0.00043	19.3583	7.19e-05	4.508e-07	2.38
FALSE	High	RWQLSVATEQPELEGPR		1.28516e-05	0.000237236	1	1	7	Q9NR30	1	1996.02	High	3	666.013	-0.57	-0.00038	109.335	8.17e-05	6.324e-10	5.38
FALSE	High	RVVIACEGNPQVPVHFDG	1xCarbamidomethyl [C6]	0.00267529	0.000237236	1	1	9	P34096	1	1993.99	High	3	665.335	-0.74	-0.00049	105.543	7.478e-05	1.902e-05	2.69
FALSE	High	RVQANMGAK		0.00521449	0.000237236	1	1	31	Q02252	1	974.52	High	2	487.762	-2.51	-0.00122	11.719	6.437e-05	1.136e-06	2.22
FALSE	High	RVNLAIWDTAGQER		0.00122804	0.000237236	1	1	14	Q9UL25	1	1628.85	High	3	543.62	-2.11	-0.00114	98.5795	8.17e-05	1.055e-06	4.26
FALSE	High	RVEHNQSYSQAGITETEWTSGSSK		1.58648e-10	0.000237236	1	1	131	P42167	1	2682.24	High	4	671.313	-2.68	-0.0018	54.7412	7.503e-05	6.305e-16	7.37
FALSE	High	RVEDLHVGATVAPSSR		0.00384001	0.000237236	1	1	4	P05154	1	1693.9	High	3	565.303	-2.79	-0.00157	45.2828	6.435e-05	4.625e-08	2.99
FALSE	High	SDAYYCTGDVTAWTK	1xCarbamidomethyl [C6]	2.98953e-09	0.000237236	1	1	28	P09874	0	1737.74	High	2	869.373	-2.18	-0.00189	102.717	6.725e-05	6.305e-16	5.18
FALSE	High	RVEDESLDNTWLNR		0.00067866	0.000237236	1	1	4	Q8WVM7	1	1746.84	High	3	582.951	-0.91	-0.00053	83.7333	6.259e-05	4.062e-08	3.97
FALSE	High	RTGCTFPEKPDFH	1xCarbamidomethyl [C4]	0.00104562	0.000237236	1	1	4	P55263	1	1591.73	High	3	531.249	-0.37	-0.0002	45.99	7.19e-05	1.51e-07	2.77
FALSE	High	RTGASFQQAQEEFSQGIFSSR		4.96589e-12	0.000237236	1	1	16	O15127	1	2361.12	High	3	787.71	-2.75	-0.00216	123.39	7.079e-05	6.305e-16	8.14
FALSE	High	RTDIFGVEETAIGK		7.16868e-11	0.000237236	1	1	356	Q15459	1	1535.81	High	2	768.406	-0.69	-0.00053	103.092	7.503e-05	6.305e-16	4.35
FALSE	High	RSENEEFVEVGR		0.000254643	0.000237236	1	1	114	P10644	1	1450.69	High	3	484.236	0.28	0.00014	42.4835	5.469e-05	3.392e-08	3.6
FALSE	High	RQTFIDNTDSIVK		1.63594e-05	0.000237236	1	1	22	Q13576	1	1536.8	High	2	768.904	-0.69	-0.00053	71.0696	6.435e-05	1.003e-12	2.82
FALSE	High	RQLEMILNKPGLK		0.0001407	0.000237236	1	2	163	Q04828	1	1539.9	High	3	513.972	-1.41	-0.00073	70.0651	6.437e-05	3.959e-09	3.65
FALSE	High	RTPVQPNPIVYMMK		0.00444139	0.000237236	1	1	20	O96000	1	1673.89	High	3	558.633	-1.94	-0.00108	114.299	6.437e-05	7.939e-07	3.02
FALSE	High	SDCLGEHLYVMVNAK	1xCarbamidomethyl [C3]	3.88443e-05	0.000237236	1	1	33	P54105	0	1735.81	High	2	868.41	-0.74	-0.00064	109.152	6.79e-05	4.954e-10	2.07
FALSE	High	SDDMFTFHGPGK		0.00050449	0.000237236	1	1	10	P49792	0	1338.58	High	2	669.793	0.9	0.0006	78.8684	6.989e-05	1.057e-07	1.36
FALSE	High	SDEISFADFK		0.00230114	0.000237236	1	1	131	Q15042	0	1158.53	High	2	579.77	0.38	0.00022	113.31	6.435e-05	1.051e-07	2.49
FALSE	High	SFYGSTLFLCR	1xCarbamidomethyl [C10]	0.000297588	0.000237236	1	1	289	P49327	0	1350.65	High	2	675.826	-4.09	-0.00276	140.436	6.435e-05	1.82e-08	2.46
FALSE	High	SGANDEETLADNIAAFSR		5.29959e-15	0.000237236	1	1	281	Q9UJM8	0	1880.86	High	2	940.935	0.47	0.00044	134.464	7.503e-05	6.305e-16	5.94
FALSE	High	SGDPMILSCLMEHLYTEK	1xCarbamidomethyl [C9]; 1xOxidation [M5]	3.40845e-05	0.000237236	1	1	21	Q92896	0	2139.98	High	3	713.997	0.09	6e-05	185.824	5.469e-05	8.489e-10	2.42
FALSE	High	SGEGSQHPFGAMNIVR		0.0123925	0.000237236	1	1	29	Q53FT3	0	1686.8	High	3	562.939	0.51	0.00029	80.3969	5.469e-05	4.167e-05	2.14
FALSE	High	SGEVYTCQVEHPSVTSPLTVEWSAR	1xCarbamidomethyl [C7]	1.28956e-20	0.000237236	1	1	47	Q30134	0	2819.33	High	3	940.451	2.29	0.00215	131.049	6.989e-05	6.305e-16	7.57
FALSE	High	SGFTTPNQVLGVSSK		0.000322513	0.000237236	1	1	76	P55157	0	1521.79	High	2	761.398	-0.92	-0.0007	99.7043	6.259e-05	2.499e-08	2.67
FALSE	High	SGGGIVEPIPLNIK		0.00606062	0.000237236	1	1	20	Q8N954	0	1393.8	High	2	697.406	-0.06	-4e-05	139.418	6.144e-05	1.407e-06	2.74
FALSE	High	SGGLGGSHALLLLR		1.42035e-10	0.000237236	1	1	205	P42704	0	1350.79	High	2	675.895	-1.63	-0.0011	107.479	7.503e-05	6.305e-16	4.29
FALSE	High	SGGTEGLLAEK		0.00221052	0.000237236	1	1	36	Q9UHB9	0	1061.55	High	2	531.277	-0.38	-0.0002	43.6786	6.922e-05	3.684e-07	1.87
FALSE	High	SGGYGGDR		0.010722	0.000237236	1	1	28	Q92804	0	768.327	High	1	768.328	0.53	0.00041	10.3834	5.96e-05	3.583e-05	0.3
FALSE	High	SGKPGPFLLSGSR		0.00955769	0.000237236	1	1	38	P43034	0	1302.72	High	3	434.91	-0.63	-0.00027	64.5013	7.19e-05	1.256e-05	3.23
FALSE	High	SGLAYCPNDYHQLFSPR	1xCarbamidomethyl [C6]	5.86524e-07	0.000237236	1	1	40	O60711	0	2024.93	High	3	675.646	-1.96	-0.00132	114.462	7.19e-05	5.064e-14	5.86
FALSE	High	SGNLDPAELAIVAAAQK		7.92957e-08	0.000237236	1	1	16	Q5ST30	0	1667.9	High	2	834.452	0.01	1e-05	156.296	5.469e-05	1.293e-14	3.65
FALSE	High	SGPLFSFDVHDDVR		0.0129617	0.000237236	1	1	4	Q9Y247	0	1590.75	High	3	530.924	0.94	0.0005	123.857	6.557e-05	2.688e-06	2.03
FALSE	High	SGTGIAAMSVMRPEQIMK		9.36344e-05	0.000237236	1	1	13	P27449	0	1906.95	High	2	953.98	-1.2	-0.00115	119.576	6.501e-05	1.379e-09	0.84
FALSE	High	SGVSDHWALDDHHALHLTR		0.0193989	0.000237236	1	1	18	Q9HCC0	0	2167.04	High	5	434.214	-0.19	-8e-05	78.8	5.469e-05	9.567e-05	2.14
FALSE	High	SGWLTGWLPTWCPTSISHLK	1xCarbamidomethyl [C12]	1.80842e-08	0.000237236	1	1	17	Q8WTS1	0	2327.16	High	3	776.392	-0.88	-0.00068	186.148	6.17e-05	6.305e-16	4.97
FALSE	High	SKEFQLFSSPHGK		0.000249574	0.000237236	1	1	483	P02787	1	1491.76	High	3	497.925	0.3	0.00015	57.7587	5.469e-05	3.256e-08	3.99
FALSE	High	SKEFMEEVIQR		0.00814399	0.000237236	1	1	8	P04275	1	1395.69	High	3	465.901	-3.22	-0.0015	76.2938	6.387e-05	5.331e-06	1.79
FALSE	High	SKEFLQINSLGK		0.00071724	0.000237236	1	2	18	P0CG30	1	1363.76	High	2	682.381	-1.71	-0.00116	85.3286	6.435e-05	4.043e-07	1.49
FALSE	High	SKDTYLLYEGR		9.50391e-07	0.000237236	1	1	250	Q9BSH4	1	1344.68	High	2	672.843	-1.03	-0.00069	57.6089	6.557e-05	5.707e-13	1.82
FALSE	High	SKDIFDQLAK		1.0353e-05	0.000237236	1	1	97	P25205	1	1164.63	High	2	582.815	-3.26	-0.0019	80.2233	6.437e-05	1.781e-10	2.46
FALSE	High	SKAECEILMMVGLPAAGK	1xCarbamidomethyl [C5]	0.000124082	0.000237236	1	1	10	Q9BUJ2	1	1904.96	High	3	635.66	1.36	0.00086	163.615	5.469e-05	9.085e-09	4.93
FALSE	High	SFVYGGCLGNK	1xCarbamidomethyl [C7]	0.00936844	0.000237236	1	1	6	O43278	0	1201.57	High	2	601.288	1.05	0.00063	67.4521	5.469e-05	2.494e-05	1.95
FALSE	High	SHSIFLINVK		0.000107788	0.000237236	1	1	138	P33176	0	1157.67	High	2	579.338	0.05	3e-05	104.274	6.437e-05	2.375e-09	2.27
FALSE	High	SHLPYDVTPEQALSHPEVQR		0.00037126	0.000237236	1	1	5	Q86VI3	0	2303.14	High	3	768.378	-8.94	-0.00687	94.3003	7.478e-05	1.186e-06	4.32
FALSE	High	SHLEVPLEENVNR		0.000451672	0.000237236	1	1	144	Q96CT7	0	1535.78	High	2	768.394	-0.92	-0.00071	73.1213	7.389e-05	2.649e-08	3.07
FALSE	High	SHFVAASLSNQK		4.63135e-06	0.000237236	1	1	125	Q86XP3	0	1288.66	High	2	644.836	-0.15	-0.0001	32.0491	6.558e-05	8.387e-13	2.52
FALSE	High	SHAPEVITSSPLK		0.000239736	0.000237236	1	1	8	P00742	0	1365.74	High	2	683.372	-0.47	-0.00032	59.7996	6.435e-05	5.41e-11	2.26
FALSE	High	SGYITIGYR		0.00545515	0.000237236	1	1	106	Q96CX2	0	1029.54	High	2	515.272	-0.3	-0.00016	80.2886	6.558e-05	3.735e-06	2.13
FALSE	High	SGYEFADDR		0.00164353	0.000237236	1	1	132	Q14112	0	1059.44	High	2	530.222	-1.37	-0.00073	39.7729	6.435e-05	7.666e-07	2.15
FALSE	High	SHMMDVQGSTQDSAIK		5.97989e-14	0.000237236	1	1	748	P13667	0	1734.78	High	2	867.894	0.74	0.00064	39.5175	5.469e-05	6.305e-16	1.72
FALSE	High	SSISSVLKDPDSNPYSLLDNTESDQTADTDASESHHSTNR		1.06121e-09	0.000237236	1	1	3	P51114	1	4320.92	High	5	864.99	-0.33	-0.00028	121.577	7.478e-05	1.94e-14	9.94
FALSE	High	SFVVTSVVAFPTDSK		0.000850906	0.000237236	1	1	5	Q9Y5Y6	0	1583.83	High	2	792.419	-0.98	-0.00077	151.211	7.079e-05	7.165e-07	3.17
FALSE	High	SFTNYSGGYSADHPVIK		0.00227814	0.000237236	1	1	21	Q15386	0	1842.87	High	3	614.96	0.39	0.00024	72.353	6.17e-05	1.56e-06	2.45
FALSE	High	SDFNNYVAAVYK		7.58106e-05	0.000237236	1	1	9	O43688	0	1390.66	High	2	695.835	-0.71	-0.00049	109.829	6.17e-05	2.61e-09	2.08
FALSE	High	SDGKIDVSIEAASGGK		5.89417e-08	0.000237236	1	1	22	P09622	1	1533.78	High	2	767.39	-1.79	-0.00137	58.6687	6.387e-05	6.305e-16	3.79
FALSE	High	SDGVYTGLSTR		0.000106175	0.000237236	1	1	104	P30273	0	1155.56	High	2	578.285	-0.87	-0.0005	48.2955	6.17e-05	4.916e-09	2.42
FALSE	High	SDKLPEEMGLLQGSSGDKR		4.96957e-05	0.000237236	1	1	12	P43121	2	2047.01	High	3	683.008	-1.29	-0.00088	80.6482	6.501e-05	2.841e-10	7.17
FALSE	High	SDNILLGMDGSVK		0.000243379	0.000237236	1	2	27	Q13153	0	1348.68	High	2	674.842	-0.02	-2e-05	115.21	7.478e-05	6.556e-07	3.42
FALSE	High	SDNVLLGMEGSVK		0.0030791	0.000237236	1	1	102	Q13177	0	1348.68	High	2	674.842	-1.02	-0.00069	106.572	6.558e-05	2.955e-07	2.99
FALSE	High	SDSWSLANLSSTK		0.000175535	0.000237236	1	1	45	Q9P2R3	0	1395.68	High	2	698.34	-1.72	-0.0012	108.01	6.501e-05	3.581e-09	3.54
FALSE	High	SDTLGHILPTLGK		3.61967e-07	0.000237236	1	1	13	Q14693	0	1351.76	High	2	676.381	-1.72	-0.00116	114.359	6.79e-05	7.507e-14	5
FALSE	High	SDVDLYQVR		0.00246875	0.000237236	1	1	179	O00233	0	1094.55	High	2	547.778	0.44	0.00024	65.4438	6.557e-05	1.875e-06	2.4
FALSE	High	SDVVPMTAENFR		0.00384001	0.000237236	1	1	40	Q9UNP9	0	1365.65	High	2	683.326	-1.75	-0.0012	91.8183	7.389e-05	1.826e-06	2.17
FALSE	High	SEALSSVLDQEEAMEIK		2.04056e-07	0.000237236	1	1	8	Q12888	0	1878.9	High	2	939.953	-0.34	-0.00032	137.997	6.558e-05	6.305e-16	4.65
FALSE	High	SEAPNWATQDSGFY		1.15639e-05	0.000237236	1	1	123	P60228	0	1572.66	High	2	786.834	0.9	0.00071	125.195	6.558e-05	4.105e-13	4.4
FALSE	High	SEASLHPVLMSEAPWNTR		1.24046e-07	0.000237236	1	1	8	O96019	0	2024.99	High	3	675.667	0.56	0.00038	122.997	6.557e-05	7.153e-15	6.05
FALSE	High	SEDTAMYYCAR	1xCarbamidomethyl [C9]	0.000499443	0.000237236	1	1	38	A0A0A0MS14	0	1366.54	High	2	683.773	-1.16	-0.0008	45.6304	6.989e-05	1.338e-08	2.75
FALSE	High	SEELLDMYGISAR		6.48698e-05	0.000237236	1	1	22	P51854	0	1483.71	High	2	742.356	-2.77	-0.00205	135.911	7.049e-05	3.581e-09	3.41
FALSE	High	SEFPESWLWNVEDLKEPPK		5.89354e-09	0.000237236	1	1	1879	P01024	1	2330.13	High	3	777.38	-3.8	-0.00295	177.94	6.435e-05	6.305e-16	2.23
FALSE	High	SEHTAPPPEEPTDK		0.000330723	0.000237236	1	1	16	Q96KM6	0	1534.7	High	2	767.854	-0.34	-0.00026	14.5722	6.725e-05	1.479e-08	2.12
FALSE	High	SFPCFDEPAMK	1xCarbamidomethyl [C4]	0.00116785	0.000237236	1	1	369	P15144	0	1328.56	High	2	664.785	-2.19	-0.00146	109.521	6.435e-05	6.857e-08	2.33
FALSE	High	SFENSLGINVPR		0.000400338	0.000237236	1	1	45	Q16851	0	1332.69	High	2	666.848	-1.5	-0.001	112.595	5.96e-05	7.227e-08	2.01
FALSE	High	SFDFEIETK		0.00965374	0.000237236	1	1	161	Q08945	0	1115.53	High	2	558.265	-2.82	-0.00157	106.799	6.435e-05	2.025e-06	2.09
FALSE	High	SFCSIEGEWNGVMYAK	1xCarbamidomethyl [C3]	0.0231905	0.000237236	1	1	2	Q96SU4	0	1877.82	High	2	939.416	2.25	0.00211	139.726	6.259e-05	7.208e-05	1.18
FALSE	High	SFAGAVSPQEEEEFRR		1.35143e-05	0.000237236	1	1	139	P33992	1	1838.87	High	3	613.627	0.35	0.00021	71.714	6.144e-05	1.861e-12	3.5
FALSE	High	SEVTFSTPALYIYTSGTTGLPK		0.00268876	0.000237236	1	1	45	O14975	0	2333.19	High	3	778.399	-3.34	-0.0026	180.242	6.144e-05	1.55e-06	5.05
FALSE	High	SFVELSGAER		0.0040376	0.000237236	1	1	41	Q12769	0	1094.55	High	2	547.776	-2.24	-0.00123	70.9581	6.725e-05	2.097e-06	2.51
FALSE	High	SEVPLVDVTK		0.00121576	0.000237236	1	1	196	O43795	0	1086.6	High	2	543.805	-2.08	-0.00113	88.0947	6.435e-05	1.767e-06	2.03
FALSE	High	SESVPPVTDWAWYK		8.01214e-05	0.000237236	1	1	8	P35613	0	1664.8	High	2	832.902	1	0.00083	151.3	5.469e-05	4.056e-09	1.82
FALSE	High	SESHVIQDIALK		6.01519e-06	0.000237236	1	1	3	Q8TCE6	0	1339.72	High	2	670.364	-1.28	-0.00085	71.1378	6.437e-05	3.231e-13	2.4
FALSE	High	SENLGQGDKPDYFSSVATVVYLR		1.05634e-05	0.000237236	1	1	64	P27694	0	2545.26	High	3	849.088	-3.2	-0.00272	155.955	6.557e-05	2.152e-12	4.57
FALSE	High	SEMLEIVQAIYK		7.65768e-05	0.000237236	1	1	32	P37235	0	1423.75	High	2	712.38	1.57	0.00112	178.14	5.469e-05	3.734e-09	3.61
FALSE	High	SELLNELMDSAK		0.000206173	0.000237236	1	1	192	Q96EY7	0	1349.66	High	2	675.335	0.15	0.0001	142.224	5.469e-05	2.292e-08	1.59
FALSE	High	SEIFNENFGPDFR		0.00922895	0.000237236	1	1	3	P55011	0	1571.71	High	2	786.358	-2.28	-0.00179	133.105	6.557e-05	1.152e-06	2.53
FALSE	High	SEVEEVDFAGWLCK	1xCarbamidomethyl [C13]	1.60251e-10	0.000237236	1	1	145	P36507	0	1668.76	High	2	834.879	-4.26	-0.00355	161.322	6.435e-05	6.305e-16	4.09
FALSE	High	TVCLPDGSFPSGSECHISGWGVTETGK	2xCarbamidomethyl [C3; C15]	0.00469331	0.000237236	1	1	16	Q14520	0	2865.28	High	3	955.766	0.24	0.00023	130.504	6.144e-05	7.972e-07	1.97
FALSE	High	SSLYCSDIGK	1xCarbamidomethyl [C5]	0.00109951	0.000237236	1	1	191	Q96HY7	0	1129.52	High	2	565.262	-1.57	-0.00089	46.8767	6.435e-05	1.163e-07	2.22
FALSE	High	SSNLIILEEHLK		5.1996e-05	0.000237236	1	1	272	P08603	0	1395.78	High	2	698.394	-2.35	-0.00164	110.02	6.435e-05	5.724e-11	3.54
FALSE	High	TLLLEFQNESR		0.00466983	0.000237236	1	1	6	Q05209	0	1349.71	High	2	675.357	0.92	0.00062	117.968	6.435e-05	9.7e-08	2.84
FALSE	High	TLLPMPGVMVGDIGKK		0.000580736	0.000237236	1	1	84	O15254	1	1655.92	High	3	552.644	-2.85	-0.00157	152.322	6.437e-05	5.257e-08	2.56
FALSE	High	TIIQNPTDQQK		0.00179909	0.000237236	1	1	288	Q9UQ80	0	1285.67	High	2	643.34	-2.13	-0.00137	38.0184	6.437e-05	3.591e-07	2.61
FALSE	High	TIPIDGDFFSYTR		4.65515e-05	0.000237236	1	1	349	P05091	0	1531.74	High	2	766.373	-2.16	-0.00165	156.132	6.435e-05	1.098e-10	1.59
FALSE	High	TLPNIQEVQAAFVK		0.00119757	0.000237236	1	1	8	Q9NXD2	0	1557.86	High	2	779.436	0.35	0.00027	161.208	5.469e-05	5.762e-07	2.07
FALSE	High	TLPTMNNLISQDKR		0.000291663	0.000237236	1	1	162	Q63HN8	1	1630.86	High	3	544.29	-1.34	-0.00073	92.2647	6.558e-05	3.868e-08	3.48
FALSE	High	TLQEVTEMDSVKR		5.54848e-09	0.000237236	1	1	68	P58107	1	1535.77	High	2	768.391	1.02	0.00078	58.747	5.96e-05	6.305e-16	2.37
FALSE	High	TLQEVTQLSQEAQR		1.72029e-05	0.000237236	1	1	113	P40939	0	1630.84	High	3	544.284	-1.71	-0.00093	84.0716	6.435e-05	1.117e-11	4.11
FALSE	High	TLQVQAAQFAK		0.00084664	0.000237236	1	1	32	P78537	0	1204.67	High	2	602.837	-0.76	-0.00046	74.0808	6.989e-05	2.203e-07	2.51
FALSE	High	TLSADASVNTLPVVVSR		3.94138e-10	0.000237236	1	1	10	Q92615	0	1728.95	High	2	864.982	4.51	0.0039	124.42	5.469e-05	6.305e-16	4.95
FALSE	High	TLSIAPGQCRPPR	1xCarbamidomethyl [C9]	0.00193989	0.000237236	1	1	40	Q53EP0	0	1452.77	High	3	484.929	-1.41	-0.00068	46.2069	7.389e-05	4.719e-07	2.82
FALSE	High	TISQDEILER		0.00127841	0.000237236	1	1	362	Q08426	0	1203.62	High	2	602.314	-1.26	-0.00076	65.8031	6.435e-05	5.155e-08	2.54
FALSE	High	TLTIVDTGIGMTK		5.14758e-05	0.000237236	1	3	964	P08238	0	1349.73	High	2	675.369	-2.57	-0.00174	121.801	6.435e-05	4.633e-13	3.12
FALSE	High	TLTPISAAYAR		0.00249367	0.000237236	1	1	258	P31939	0	1163.64	High	2	582.324	-1.05	-0.00061	80.5898	6.259e-05	6.349e-07	2.81
FALSE	High	TILGAGPVLEAFGNAK		2.57152e-07	0.000237236	1	1	69	Q13459	0	1557.86	High	2	779.435	-0.59	-0.00046	165.115	5.469e-05	1.112e-13	3.94
FALSE	High	TLTTVQGIADDYDK		0.00017642	0.000237236	1	2	26	P41567	0	1539.75	High	2	770.379	-1.97	-0.00152	93.2346	7.281e-05	7.357e-07	1.47
FALSE	High	TLVQQLYTTLCIEQHQLNK	1xCarbamidomethyl [C11]	7.4645e-09	0.000237236	1	1	386	Q8NE86	0	2330.22	High	3	777.409	-1.69	-0.00131	181.665	6.557e-05	6.305e-16	4.89
FALSE	High	TLVYGGIFLYPANK		4.70072e-08	0.000237236	1	1	459	P09467	0	1555.85	High	2	778.427	-2.69	-0.00209	163.415	6.437e-05	2.018e-15	3.62
FALSE	High	TLYVGNLSR		0.00537372	0.000237236	1	2	15	Q01085	0	1022.56	High	2	511.785	0.35	0.00018	69.3283	7.478e-05	5.067e-05	2.16
FALSE	High	TMDVIAEGDPGFKR		0.00428814	0.000237236	1	1	29	Q9NRY5	1	1535.75	High	2	768.387	9.61	0.00738	76.7623	6.144e-05	2.472e-06	3.2
FALSE	High	TMLESAGGLIQTAR		0.0178276	0.000237236	1	1	2	Q9Y490	0	1447.76	High	2	724.381	-1.75	-0.00127	109.771	6.501e-05	3.908e-05	2.68
FALSE	High	TMIQSPSGVILQEAADVHAR	1xOxidation [M2]	2.09251e-07	0.000237236	1	1	51	P15924	0	2139.09	High	3	713.701	0.4	0.00028	118.8	6.259e-05	6.763e-15	6.38
FALSE	High	TMMACGGSIQTSVNALSADVLGR	1xCarbamidomethyl [C5]	2.46882e-12	0.000237236	1	1	349	Q99832	0	2339.12	High	3	780.375	-1.65	-0.00128	175.268	7.503e-05	6.305e-16	5.19
FALSE	High	TMPVAMALLR		0.00839221	0.000237236	1	1	6	Q6P1X5	0	1102.61	High	2	551.809	-1.11	-0.00061	143.923	6.501e-05	8.543e-06	1.88
FALSE	High	TMSEVGGSVEDLIAK		1.17372e-07	0.000237236	1	1	285	P07339	0	1535.76	High	2	768.382	-3.83	-0.00294	123.084	6.435e-05	5.241e-15	4.15
FALSE	High	TMVVSGAAGACGSVAGQIGHFLGCSR	2xCarbamidomethyl [C11; C24]	1.17321e-11	0.000237236	1	1	225	Q8N8N7	0	2550.2	High	3	850.737	-1.29	-0.00109	149.513	7.503e-05	6.305e-16	6.13
FALSE	High	TNEGVLCVVKPLNYEEK	1xCarbamidomethyl [C7]	0.00759284	0.000237236	1	1	18	Q02487	0	1992.01	High	3	664.674	-1.32	-0.00087	110.011	7.049e-05	2.716e-05	3.44
FALSE	High	TNEQMHQLVAAYK		2.08179e-08	0.000237236	1	1	247	P08133	0	1532.75	High	2	766.878	-2.21	-0.0017	56.4989	6.435e-05	6.305e-16	3.75
FALSE	High	TNLAMMNPSLPGWK	1xOxidation [M6]	0.00104562	0.000237236	1	1	4	P35558	0	1575.77	High	2	788.386	-0.47	-0.00037	123.33	7.049e-05	5.218e-07	2.4
FALSE	High	TNMLLELAR		0.0096056	0.000237236	1	1	48	Q9P0P0	0	1060.58	High	2	530.793	-3.32	-0.00176	125.505	6.922e-05	7.918e-06	2.44
FALSE	High	TLTVLHPLK		0.00594034	0.000237236	1	1	127	Q969M3	0	1021.64	High	2	511.324	-0.55	-0.00028	70.769	6.922e-05	6.34e-06	2
FALSE	High	TLLFTSEGEK		0.019112	0.000237236	1	1	6	Q9Y2D0	0	1124.58	High	2	562.795	-1.05	-0.00059	78.0805	6.79e-05	5.806e-05	2.25
FALSE	High	TLIEQIELR		0.00669937	0.000237236	1	1	38	Q96JB2	0	1114.65	High	2	557.826	-1.97	-0.0011	118.305	6.435e-05	1.147e-06	1.57
FALSE	High	TLLEDGTFK		0.0195925	0.000237236	1	1	78	Q9HBL8	0	1023.54	High	2	512.271	-1.2	-0.00062	78.5398	6.558e-05	2.884e-05	1.57
FALSE	High	THLAPYSDELR		0.00994767	0.000237236	1	1	390	P02647	0	1301.65	High	3	434.554	0.05	2e-05	50.7113	5.469e-05	2.793e-05	2.84
FALSE	High	THINIVVIGHVDSGK		0.000358423	0.000237236	1	3	13	Q05639	0	1588.88	High	3	530.296	-4.1	-0.00217	133.122	7.049e-05	7.607e-08	3.49
FALSE	High	THLYGSLLYYLQIAQRPDEPDTLEAAK		0.0075172	0.000237236	1	1	4	Q92621	0	3105.59	High	4	777.152	-0.59	-0.00046	178.755	7.478e-05	8.168e-05	2.13
FALSE	High	THPQWYPAR		0.000917536	0.000237236	1	1	226	Q9NZ01	0	1155.57	High	2	578.287	-2.02	-0.00117	36.9696	6.437e-05	4.336e-07	2.14
FALSE	High	THPVLYLFYEDMK		0.00189177	0.000237236	1	3	554	P0DMN0	0	1655.81	High	3	552.609	-1.57	-0.00087	149.709	6.557e-05	8.842e-07	2.21
FALSE	High	THSDSKPYGPMSVGLDFSLPGMEHVYGIPEHADNLR		8.00713e-11	0.000237236	1	1	348	Q14697	0	3953.86	High	5	791.576	-2.33	-0.00184	165.396	7.503e-05	6.305e-16	9.29
FALSE	High	THTQDAVPLTLGQEFSGYVQQVK		3.17408e-13	0.000237236	1	1	498	P07954	0	2546.29	High	3	849.432	-2.92	-0.00248	158.657	7.503e-05	6.305e-16	7.89
FALSE	High	THVADFAPEVAWVTR		7.50454e-06	0.000237236	1	1	318	P07814	0	1698.86	High	3	566.959	2.27	0.00128	136.335	5.469e-05	5.353e-11	4.27
FALSE	High	TKDDLEQLTTEIK		0.000250832	0.000237236	1	1	12	Q13277	1	1533.8	High	2	767.402	-1.95	-0.00149	92.9167	7.478e-05	6.854e-07	2.99
FALSE	High	TKDDIIEFAHR		0.00134429	0.000237236	1	1	4	Q96JJ7	1	1344.69	High	2	672.848	-1.94	-0.0013	55.2672	6.17e-05	5.778e-07	1.15
FALSE	High	TKEEYGHSEVVEYYCNPR	1xCarbamidomethyl [C15]	7.10077e-06	0.000237236	1	1	76	P08603	1	2260	High	4	565.755	-0.57	-0.00032	49.0673	6.557e-05	9.493e-12	4.16
FALSE	High	TKENILEEFSK		1.74643e-05	0.000237236	1	1	34	O43390	1	1337.69	High	2	669.349	-3.63	-0.00243	84.8981	6.557e-05	1.219e-11	4.37
FALSE	High	TKFPAEQYYR		0.0146092	0.000237236	1	1	98	Q15631	1	1302.65	High	3	434.887	-1.83	-0.00079	50.2509	6.558e-05	2.529e-05	2.72
FALSE	High	TKPSPSQFMPLVVDYR		9.45625e-07	0.000237236	1	1	48	Q8TCS8	0	1864.96	High	3	622.326	-0.34	-0.00021	140.964	5.469e-05	1.212e-12	4.94
FALSE	High	TKSDMMEENIDTSAQAVAETK		0.00113887	0.000237236	1	1	4	P82970	1	2299.04	High	3	767.018	-1.94	-0.00148	83.7692	6.387e-05	9.809e-08	3.89
FALSE	High	TKVEAFQTTISK		0.0103534	0.000237236	1	1	93	Q9UL46	1	1352.74	High	3	451.586	0.86	0.00039	47.8286	5.469e-05	3.625e-05	1.78
FALSE	High	TLAAEMQELR		0.00490999	0.000237236	1	1	10	Q8N163	0	1161.59	High	2	581.3	-0.78	-0.00045	86.955	7.079e-05	1.504e-05	1.7
FALSE	High	TILDELIQR		0.0063085	0.000237236	1	1	80	P16662	0	1100.63	High	2	550.819	-0.75	-0.00041	145.125	6.259e-05	4.506e-06	0.87
FALSE	High	TLHGSALFQR		0.00136471	0.000237236	1	1	80	Q8TCS8	0	1129.61	High	2	565.308	-1.96	-0.00111	45.3151	6.387e-05	2.419e-07	2.26
FALSE	High	TIGLHVTEYEDNLK		0.000135153	0.000237236	1	1	337	Q16134	0	1631.83	High	3	544.613	-1.6	-0.00087	92.0167	6.435e-05	1.783e-10	1.44
FALSE	High	TLGKDHPAVAATLNNLAVLYGK		0.000451672	0.000237236	1	2	4	Q07866	1	2266.26	High	4	567.319	-1.02	-0.00058	136.314	6.501e-05	2.377e-08	4.75
FALSE	High	TLFLAVQVQNEEGK		1.17384e-06	0.000237236	1	1	138	O95433	0	1575.84	High	2	788.422	-1.01	-0.0008	123.313	6.435e-05	6.305e-16	3.18
FALSE	High	TIFCLTCSPHHEDLVAIGYK	2xCarbamidomethyl [C4; C7]	2.03075e-05	0.000237236	1	1	33	Q8TEQ6	0	2361.14	High	3	787.719	2.62	0.00207	124.474	6.144e-05	2.004e-10	3.12
FALSE	High	TNTNVNCPIECFMPLDVQADR	2xCarbamidomethyl [C7; C11]	3.42345e-11	0.000237236	1	1	68	P02751	0	2494.12	High	3	832.042	-1.37	-0.00114	165.642	6.989e-05	6.305e-16	6.78
FALSE	High	TIFAYFTGSK		0.00970212	0.000237236	1	1	204	Q9BRA2	0	1134.58	High	2	567.795	-0.69	-0.00039	130.917	6.435e-05	1.094e-06	1.88
[truncated: 3,013 more rows]
