# Supplementary material for: DeepRTAlign: toward accurate retention time alignment for large cohort mass spectrometry data analysis
Source: Nat Commun. 2023 Dec 11;14:8188. doi: 10.1038/s41467-023-43909-5 (PMC10713976; doi:10.1038/s41467-023-43909-5)
Supplement: Supplementary file 10 — Supplementary Data 6 [file 41467_2023_43909_MOESM10_ESM.csv]

Feature	Peptide	Precursor Mz	T1 Total Area	T1 Total Area MS1	T1 Total Area Fragment	T1 Total Background	T1 Total Background MS1	T1 Total Background Fragment	T1 Replicate Name	T1 File Name	T2 Total Area	T2 Total Area MS1	T2 Total Area Fragment	T2 Total Background	T2 Total Background MS1	T2 Total Background Fragment	T2 Replicate Name	T2 File Name	T3 Total Area	T3 Total Area MS1	T3 Total Area Fragment	T3 Total Background	T3 Total Background MS1	T3 Total Background Fragment	T3 Replicate Name	T3 File Name	T4 Total Area	T4 Total Area MS1	T4 Total Area Fragment	T4 Total Background	T4 Total Background MS1	T4 Total Background Fragment	T4 Replicate Name	T4 File Name	T5 Total Area	T5 Total Area MS1	T5 Total Area Fragment	T5 Total Background	T5 Total Background MS1	T5 Total Background Fragment	T5 Replicate Name	T5 File Name	T6 Total Area	T6 Total Area MS1	T6 Total Area Fragment	T6 Total Background	T6 Total Background MS1	T6 Total Background Fragment	T6 Replicate Name
723.36_723.39_8	AFLMSR	362.694166	308987200	307533536	1453661	23243636	23079238	164397	T1	E4801_230607_PRM_DeepRTAlign_T1_500ng_190min.raw	259214144	258247744	966402	137527840	137348592	179268	T2	E4801_230607_PRM_DeepRTAlign_T2_500ng_190min.raw	846402304	844297216	2105088	141190816	140970448	220370	T3	E4801_230607_PRM_DeepRTAlign_T3_500ng_190min.raw	445491232	444314880	1176375	14732304	14614295	118009	T4	E4801_230607_PRM_DeepRTAlign_T4_500ng_190min.raw	278570144	277517376	1052757	278918688	278765216	153486	T5	E4801_230607_PRM_DeepRTAlign_T5_500ng_190min.raw	351238976	349530976	1707997	168899232	168648288	250964	T6
807.42_807.45_11	LIFMER	404.722924	244836656	244338528	498124	84163	0	84163	T1	E4801_230607_PRM_DeepRTAlign_T1_500ng_190min.raw	408286784	406676832	1609974	54034	0	54034	T2	E4801_230607_PRM_DeepRTAlign_T2_500ng_190min.raw	253954656	253063408	891221	65296	0	65296	T3	E4801_230607_PRM_DeepRTAlign_T3_500ng_190min.raw	341065024	340291008	773999	105846	0	105846	T4	E4801_230607_PRM_DeepRTAlign_T4_500ng_190min.raw	269627008	268621024	1005982	58909	0	58909	T5	E4801_230607_PRM_DeepRTAlign_T5_500ng_190min.raw	312826912	311579424	1247455	101851	0	101851	T6
867.45_867.48_4	GPLGPNWK	434.73742	348611	348611	0	1501083	1501083	0	T1	E4801_230607_PRM_DeepRTAlign_T1_500ng_190min.raw	544255552	544255552	0	6604224512	6604224512	0	T2	E4801_230607_PRM_DeepRTAlign_T2_500ng_190min.raw	934802880	927899648	6903169	358190400	357642016	548383	T3	E4801_230607_PRM_DeepRTAlign_T3_500ng_190min.raw	#N/A	#N/A	#N/A	#N/A	#N/A	#N/A	T4	E4801_230607_PRM_DeepRTAlign_T4_500ng_190min.raw	388516672	386487136	2029518	693253	450191	243062	T5	E4801_230607_PRM_DeepRTAlign_T5_500ng_190min.raw	1032509696	1025742720	6767020	304865600	304373376	492247	T6
900.52_900.55_9	LITLEQGK	451.271292	3106579200	3062172160	44407080	26431982	23444372	2987611	T1	E4801_230607_PRM_DeepRTAlign_T1_500ng_190min.raw	4437343744	4371852288	65491848	77688248	75933760	1754494	T2	E4801_230607_PRM_DeepRTAlign_T2_500ng_190min.raw	2777998592	2733999104	43999836	385072256	383161920	1910335	T3	E4801_230607_PRM_DeepRTAlign_T3_500ng_190min.raw	20324243456	20018386944	305860224	950737152	945410816	5326406	T4	E4801_230607_PRM_DeepRTAlign_T4_500ng_190min.raw	28914184192	28500320256	413865824	682271040	677118336	5152707	T5	E4801_230607_PRM_DeepRTAlign_T5_500ng_190min.raw	9994904576	9825820672	169083872	1503729792	1494878720	8851028	T6
930.51_930.54_28	MLELVAQK	466.267695	4921246208	4913742848	7503692	127308280	126030424	1277854	T1	E4801_230607_PRM_DeepRTAlign_T1_500ng_190min.raw	3967967232	3957128448	10839141	644322560	642247360	2075232	T2	E4801_230607_PRM_DeepRTAlign_T2_500ng_190min.raw	2409121792	2398443520	10678316	179139376	177774832	1364526	T3	E4801_230607_PRM_DeepRTAlign_T3_500ng_190min.raw	2286390272	2276046080	10344284	425562496	423981632	1580918	T4	E4801_230607_PRM_DeepRTAlign_T4_500ng_190min.raw	3837108736	3827044608	10064127	383051968	381370624	1681343	T5	E4801_230607_PRM_DeepRTAlign_T5_500ng_190min.raw	3687585024	3677156864	10428256	397366304	396418432	947887	T6
930.51_930.54_19	SIPICTLK	466.267696	4429411328	4382686208	46724608	1676352640	1671661184	4691445	T1	E4801_230607_PRM_DeepRTAlign_T1_500ng_190min.raw	3409603840	3379202560	30401400	965464896	962949312	2515621	T2	E4801_230607_PRM_DeepRTAlign_T2_500ng_190min.raw	2342461184	2324843776	17617168	137377616	136634528	743090	T3	E4801_230607_PRM_DeepRTAlign_T3_500ng_190min.raw	2541170176	2520942592	20227518	220604352	219545520	1058836	T4	E4801_230607_PRM_DeepRTAlign_T4_500ng_190min.raw	2966430720	2937715200	28715520	914042368	911911104	2131191	T5	E4801_230607_PRM_DeepRTAlign_T5_500ng_190min.raw	2943296512	2913795840	29500636	923928960	922578432	1350484	T6
968.53_968.56_1	GGGQIIPTAR	485.27744	16565417984	15842654208	722764224	956798528	929888960	26909534	T1	E4801_230607_PRM_DeepRTAlign_T1_500ng_190min.raw	10907314176	10407913472	499399616	978756800	963235392	15521476	T2	E4801_230607_PRM_DeepRTAlign_T2_500ng_190min.raw	10550151168	10117255168	432897184	4920589	0	4920589	T3	E4801_230607_PRM_DeepRTAlign_T3_500ng_190min.raw	11159016448	10725793792	433224160	586292160	583398400	2893824	T4	E4801_230607_PRM_DeepRTAlign_T4_500ng_190min.raw	11464859648	11019352064	445508192	339410208	333150912	6259296	T5	E4801_230607_PRM_DeepRTAlign_T5_500ng_190min.raw	17669177344	16938567680	730611008	296338208	292703200	3635011	T6
995.44_995.47_3	GFYYYQR	498.732334	519779392	499807936	19971498	51306584	49619704	1686881	T1	E4801_230607_PRM_DeepRTAlign_T1_500ng_190min.raw	1463754112	1452875264	10879079	73417440	72511680	905764	T2	E4801_230607_PRM_DeepRTAlign_T2_500ng_190min.raw	516873792	497302624	19571128	12768990	11394826	1374164	T3	E4801_230607_PRM_DeepRTAlign_T3_500ng_190min.raw	1357335808	1350213888	7121991	190747744	189391920	1355834	T4	E4801_230607_PRM_DeepRTAlign_T4_500ng_190min.raw	637495552	631462016	6033564	162070688	161407072	663622	T5	E4801_230607_PRM_DeepRTAlign_T5_500ng_190min.raw	976729856	949997696	26732240	55528280	53933884	1594394	T6
1022.52_1022.55_1	TLLEDGTFK	512.271489	340575456	337963488	2611989	78487000	77610960	876043	T1	E4801_230607_PRM_DeepRTAlign_T1_500ng_190min.raw	296126112	291865088	4261015	67957944	66644852	1313089	T2	E4801_230607_PRM_DeepRTAlign_T2_500ng_190min.raw	531089920	523009984	8079953	43305728	42509400	796327	T3	E4801_230607_PRM_DeepRTAlign_T3_500ng_190min.raw	319384288	312706656	6677632	148289936	147180848	1109097	T4	E4801_230607_PRM_DeepRTAlign_T4_500ng_190min.raw	65898928	65437164	461766	131993928	131228152	765778	T5	E4801_230607_PRM_DeepRTAlign_T5_500ng_190min.raw	357640000	348623744	9016257	251356560	249839600	1516995	T6
1027.5_1027.53_53	EDYLYAVR	514.756006	213669776	206435600	7234195	137791280	137632416	158854	T1	E4801_230607_PRM_DeepRTAlign_T1_500ng_190min.raw	149010208	145003792	4006406	74610656	74309472	301184	T2	E4801_230607_PRM_DeepRTAlign_T2_500ng_190min.raw	174666128	170316416	4349692	161877	0	161877	T3	E4801_230607_PRM_DeepRTAlign_T3_500ng_190min.raw	215397664	210333600	5064070	229454	0	229454	T4	E4801_230607_PRM_DeepRTAlign_T4_500ng_190min.raw	261276576	256403184	4873384	4384901	3320348	1064552	T5	E4801_230607_PRM_DeepRTAlign_T5_500ng_190min.raw	336649568	328837984	7811604	20039092	19454930	584162	T6
1059.52_1059.55_5	HGVFVGSAMR	530.771468	3444946432	3413892096	31054360	558388096	555985728	2402390	T1	E4801_230607_PRM_DeepRTAlign_T1_500ng_190min.raw	5734875136	5651721728	83154160	279536256	277242208	2294047	T2	E4801_230607_PRM_DeepRTAlign_T2_500ng_190min.raw	4065113856	3970189312	94924384	629420672	621676288	7744357	T3	E4801_230607_PRM_DeepRTAlign_T3_500ng_190min.raw	17808644096	17314695168	493949984	3956611584	3930561024	26050404	T4	E4801_230607_PRM_DeepRTAlign_T4_500ng_190min.raw	18897369088	18421100544	476270848	278584800	267796768	10788069	T5	E4801_230607_PRM_DeepRTAlign_T5_500ng_190min.raw	10898824192	10571957248	326866656	2563005440	2543144192	19861182	T6
1086.56_1086.59_54	DQGGELLSLR	544.290745	1464061568	1409613312	54448300	89020616	80846472	8174145	T1	E4801_230607_PRM_DeepRTAlign_T1_500ng_190min.raw	2024271744	1943284736	80986968	133968816	128497904	5470907	T2	E4801_230607_PRM_DeepRTAlign_T2_500ng_190min.raw	1943716608	1871014912	72701632	28882942	25939362	2943579	T3	E4801_230607_PRM_DeepRTAlign_T3_500ng_190min.raw	1402965376	1350269056	52696172	44782968	38753792	6029181	T4	E4801_230607_PRM_DeepRTAlign_T4_500ng_190min.raw	2901142528	2783818752	117324032	130566632	128145304	2421334	T5	E4801_230607_PRM_DeepRTAlign_T5_500ng_190min.raw	1599768192	1527972992	71795040	37443740	34479912	2963828	T6
1087.56_1087.59_61	NQAPPGLYTK	544.790381	7902540288	7645628416	256912416	451080704	426885600	24195136	T1	E4801_230607_PRM_DeepRTAlign_T1_500ng_190min.raw	12152343552	11733417984	418925568	374379232	360511488	13867755	T2	E4801_230607_PRM_DeepRTAlign_T2_500ng_190min.raw	4429819904	4285001728	144818288	1356411136	1326230528	30180676	T3	E4801_230607_PRM_DeepRTAlign_T3_500ng_190min.raw	41438330880	40005484544	1432844032	2348477952	2282608384	65869352	T4	E4801_230607_PRM_DeepRTAlign_T4_500ng_190min.raw	17569540096	16898499584	671037632	3198013696	3152427520	45586180	T5	E4801_230607_PRM_DeepRTAlign_T5_500ng_190min.raw	8684718080	8373063168	311654176	2100302464	2037526272	62776136	T6
1091.54_1091.57_27	FDQLLAEEK	546.782221	5331392512	5188245504	143147072	458832640	453253696	5578910	T1	E4801_230607_PRM_DeepRTAlign_T1_500ng_190min.raw	2949249280	2854078720	95170288	647124480	638298112	8826416	T2	E4801_230607_PRM_DeepRTAlign_T2_500ng_190min.raw	3367772928	3254999552	112773424	1099897856	1090073344	9824453	T3	E4801_230607_PRM_DeepRTAlign_T3_500ng_190min.raw	5000169472	4865093632	135076000	662223616	656072640	6150927	T4	E4801_230607_PRM_DeepRTAlign_T4_500ng_190min.raw	2503256576	2436640256	66615860	343497920	337971968	5526002	T5	E4801_230607_PRM_DeepRTAlign_T5_500ng_190min.raw	4758391296	4629368320	129022112	548821184	542822144	5999014	T6
1103.57_1103.6_16	IGFPWSEIR	552.795466	21376280576	20322291712	1053986752	1638843392	1599494656	39348652	T1	E4801_230607_PRM_DeepRTAlign_T1_500ng_190min.raw	39396003840	37407694848	1988309120	3000114944	2968187648	31926892	T2	E4801_230607_PRM_DeepRTAlign_T2_500ng_190min.raw	23621373952	22435803136	1185570176	974023040	964772480	9250572	T3	E4801_230607_PRM_DeepRTAlign_T3_500ng_190min.raw	29873147904	28268576768	1604570752	2646192128	2617932288	28259376	T4	E4801_230607_PRM_DeepRTAlign_T4_500ng_190min.raw	19732289536	18826033152	906256384	909902528	889032384	20870174	T5	E4801_230607_PRM_DeepRTAlign_T5_500ng_190min.raw	31939571712	30383972352	1555598208	1061345088	1052903744	8441365	T6
1115.57_1115.6_23	NAILTQWDR	558.793455	848984000	847677440	1306595	92220136	92011832	208302	T1	E4801_230607_PRM_DeepRTAlign_T1_500ng_190min.raw	668193216	661244160	6949009	130529352	130031184	498171	T2	E4801_230607_PRM_DeepRTAlign_T2_500ng_190min.raw	704142272	701878080	2264151	125644216	125600992	43221	T3	E4801_230607_PRM_DeepRTAlign_T3_500ng_190min.raw	833155072	819954432	13200664	282553280	281799232	754030	T4	E4801_230607_PRM_DeepRTAlign_T4_500ng_190min.raw	622234560	618144000	4090547	28253008	27717458	535549	T5	E4801_230607_PRM_DeepRTAlign_T5_500ng_190min.raw	1277526528	1272569600	4956981	463407	0	463407	T6
1125.57_1125.6_13	AQFFLGTTNK	563.798206	304241280	295372128	8869124	552907	0	552907	T1	E4801_230607_PRM_DeepRTAlign_T1_500ng_190min.raw	156296992	150175824	6121150	637163	0	637163	T2	E4801_230607_PRM_DeepRTAlign_T2_500ng_190min.raw	183419360	177574320	5845038	1349898	532375	817523	T3	E4801_230607_PRM_DeepRTAlign_T3_500ng_190min.raw	271403616	267478688	3924941	17531142	16887618	643523	T4	E4801_230607_PRM_DeepRTAlign_T4_500ng_190min.raw	363286176	353711488	9574748	868996	0	868996	T5	E4801_230607_PRM_DeepRTAlign_T5_500ng_190min.raw	183276432	176643184	6633255	856568	0	856568	T6
1129.59_1129.62_7	IEGEGSVLQAK	565.806228	3618371840	3541716736	76655112	134005312	132077872	1927437	T1	E4801_230607_PRM_DeepRTAlign_T1_500ng_190min.raw	3295105536	3212108032	82997328	69566792	67915088	1651702	T2	E4801_230607_PRM_DeepRTAlign_T2_500ng_190min.raw	5132443136	4990866944	141576480	272287104	270690816	1596296	T3	E4801_230607_PRM_DeepRTAlign_T3_500ng_190min.raw	2420269824	2347119104	73151048	517500288	515549024	1951291	T4	E4801_230607_PRM_DeepRTAlign_T4_500ng_190min.raw	2110760320	2075097600	35662612	101628664	100438000	1190670	T5	E4801_230607_PRM_DeepRTAlign_T5_500ng_190min.raw	3620986368	3522837760	98148608	201012448	198944464	2067963	T6
1698.86_1698.89_2	YGEGHQAWIIGIVEK	567.298261	1719121664	1699626752	19494994	121615800	120765120	850684	T1	E4801_230607_PRM_DeepRTAlign_T1_500ng_190min.raw	1539662976	1519974272	19688684	163927120	162595072	1332049	T2	E4801_230607_PRM_DeepRTAlign_T2_500ng_190min.raw	843766848	833044480	10722369	50875380	49990968	884412	T3	E4801_230607_PRM_DeepRTAlign_T3_500ng_190min.raw	1025800192	1012828608	12971623	180594256	179531040	1063231	T4	E4801_230607_PRM_DeepRTAlign_T4_500ng_190min.raw	1347948288	1330800512	17147686	325406560	324544512	862060	T5	E4801_230607_PRM_DeepRTAlign_T5_500ng_190min.raw	1235043840	1217587456	17456382	77565832	76230480	1335364	T6
1733.76_1733.79_0	SHMMDVQGSTQDSAIK	578.931032	8157944832	7807200768	350744864	652940928	629007360	23933656	T1	E4801_230607_PRM_DeepRTAlign_T1_500ng_190min.raw	5323383808	5082725376	240658496	155332208	149306512	6025671	T2	E4801_230607_PRM_DeepRTAlign_T2_500ng_190min.raw	3412602112	3245591296	167010944	324179168	316925312	7253820	T3	E4801_230607_PRM_DeepRTAlign_T3_500ng_190min.raw	3555896320	3369704960	186191632	813554240	804969600	8584580	T4	E4801_230607_PRM_DeepRTAlign_T4_500ng_190min.raw	2200236288	2111577856	88658640	93500360	92421128	1079236	T5	E4801_230607_PRM_DeepRTAlign_T5_500ng_190min.raw	4529844224	4316463104	213381024	633111040	617104000	16006962	T6
1736.88_1736.91_0	HGGTIPIVPTAEFQDR	579.968804	91588919296	88458346496	3130585088	1209806336	1169220608	40585592	T1	E4801_230607_PRM_DeepRTAlign_T1_500ng_190min.raw	11367869440	10959181824	408687328	845692544	829510848	16181704	T2	E4801_230607_PRM_DeepRTAlign_T2_500ng_190min.raw	13614203904	13103162368	511040800	689207488	673403456	15804052	T3	E4801_230607_PRM_DeepRTAlign_T3_500ng_190min.raw	1.02E+11	98640035840	3419628800	3239700992	3136739328	102961664	T4	E4801_230607_PRM_DeepRTAlign_T4_500ng_190min.raw	50299809792	48457125888	1842686336	2637550080	2566659840	70890400	T5	E4801_230607_PRM_DeepRTAlign_T5_500ng_190min.raw	64311910400	62107291648	2204618496	2869851392	2795194624	74657136	T6
1163.6_1163.63_10	IIITEDGEFK	582.810979	815592960	802290048	13302852	235744320	234308608	1435722	T1	E4801_230607_PRM_DeepRTAlign_T1_500ng_190min.raw	868138496	860887104	7251399	106210872	105045104	1165768	T2	E4801_230607_PRM_DeepRTAlign_T2_500ng_190min.raw	558173568	552727488	5446043	171167472	169129088	2038385	T3	E4801_230607_PRM_DeepRTAlign_T3_500ng_190min.raw	502966848	496169280	6797566	770784	0	770784	T4	E4801_230607_PRM_DeepRTAlign_T4_500ng_190min.raw	589622528	583220672	6401810	87065816	86132240	933568	T5	E4801_230607_PRM_DeepRTAlign_T5_500ng_190min.raw	665484096	657920384	7563670	2785186	1936226	848960	T6
1202.58_1202.61_17	SVALCVAACPR	602.302275	272982432	269472768	3509692	6556864	5526593	1030271	T1	E4801_230607_PRM_DeepRTAlign_T1_500ng_190min.raw	368147872	365656000	2491862	68178216	67304888	873330	T2	E4801_230607_PRM_DeepRTAlign_T2_500ng_190min.raw	45911684	41637244	4274445	107351424	105779984	1571448	T3	E4801_230607_PRM_DeepRTAlign_T3_500ng_190min.raw	76324712	69124512	7200209	36980736	34147632	2833106	T4	E4801_230607_PRM_DeepRTAlign_T4_500ng_190min.raw	109944408	106583032	3361374	49668440	48921528	746913	T5	E4801_230607_PRM_DeepRTAlign_T5_500ng_190min.raw	204856288	195794016	9062276	104361624	102271424	2090193	T6
1840.89_1840.92_8	IVYGHLDDPASQEIER	614.639123	7522625024	7257115136	265509632	350188128	347409440	2778631	T1	E4801_230607_PRM_DeepRTAlign_T1_500ng_190min.raw	24854067200	23905079296	948988224	771489088	751466048	20023034	T2	E4801_230607_PRM_DeepRTAlign_T2_500ng_190min.raw	12345990144	11942989824	403002144	282444704	275855200	6589520	T3	E4801_230607_PRM_DeepRTAlign_T3_500ng_190min.raw	7863388672	7531366400	332022176	463785728	462308896	1476808	T4	E4801_230607_PRM_DeepRTAlign_T4_500ng_190min.raw	3792949504	3642816000	150133360	67360320	65417944	1942381	T5	E4801_230607_PRM_DeepRTAlign_T5_500ng_190min.raw	12943399936	12526325760	417076512	359860704	358831360	1029367	T6
1271.69_1271.72_5	SLDLDGIIAEVK	636.855917	135303552	134112104	1191428	85719	0	85719	T1	E4801_230607_PRM_DeepRTAlign_T1_500ng_190min.raw	1333521920	1329492608	4029347	0	0	0	T2	E4801_230607_PRM_DeepRTAlign_T2_500ng_190min.raw	3060111616	2943651328	116460240	142236160	137207424	5028738	T3	E4801_230607_PRM_DeepRTAlign_T3_500ng_190min.raw	3503269888	3358717696	144552256	62416116	60232256	2183861	T4	E4801_230607_PRM_DeepRTAlign_T4_500ng_190min.raw	296203680	285335744	10867920	155100	0	155100	T5	E4801_230607_PRM_DeepRTAlign_T5_500ng_190min.raw	1987082368	1908889856	78192584	1208337	0	1208337	T6
1329.66_1329.69_17	QFDVNLQVPDR	665.841133	1568001664	1556350848	11650828	321030784	320134432	896358	T1	E4801_230607_PRM_DeepRTAlign_T1_500ng_190min.raw	2356699648	2347428352	9271167	288774592	288240416	534162	T2	E4801_230607_PRM_DeepRTAlign_T2_500ng_190min.raw	1652125824	1646292864	5833089	474485952	474177152	308789	T3	E4801_230607_PRM_DeepRTAlign_T3_500ng_190min.raw	2982436096	2968934912	13501193	53467392	52182112	1285279	T4	E4801_230607_PRM_DeepRTAlign_T4_500ng_190min.raw	1568269568	1559204096	9065444	703161408	702463104	698332	T5	E4801_230607_PRM_DeepRTAlign_T5_500ng_190min.raw	1834036864	1821629696	12407062	459235040	459028672	206361	T6
1342.61_1342.64_19	HEAMITDLEER	672.316634	8664976384	7536692736	1128283648	492748320	484698336	8050029	T1	E4801_230607_PRM_DeepRTAlign_T1_500ng_190min.raw	5282853888	4687048192	595806016	291038880	281768416	9270446	T2	E4801_230607_PRM_DeepRTAlign_T2_500ng_190min.raw	7622782464	6730522624	892259776	286778912	271864544	14914416	T3	E4801_230607_PRM_DeepRTAlign_T3_500ng_190min.raw	7838976512	7055673856	783302976	370528416	353862400	16666044	T4	E4801_230607_PRM_DeepRTAlign_T4_500ng_190min.raw	3411094016	3007142656	403951456	216962208	203518976	13443218	T5	E4801_230607_PRM_DeepRTAlign_T5_500ng_190min.raw	6805905408	6046065664	759839296	253497600	242361424	11136154	T6
2023.98_2024.01_3	FDGGEEVLISGEFNDLRK	675.668971	2803548672	2607097856	196450672	401599104	394353536	7245596	T1	E4801_230607_PRM_DeepRTAlign_T1_500ng_190min.raw	5130414080	4787951104	342462848	1296401792	1269416576	26985272	T2	E4801_230607_PRM_DeepRTAlign_T2_500ng_190min.raw	4954304512	4631323136	322980896	654073600	629803904	24269774	T3	E4801_230607_PRM_DeepRTAlign_T3_500ng_190min.raw	10469450752	9771559936	697891008	1432471296	1406510336	25960968	T4	E4801_230607_PRM_DeepRTAlign_T4_500ng_190min.raw	4616994304	4331277312	285716992	478109280	450362816	27746540	T5	E4801_230607_PRM_DeepRTAlign_T5_500ng_190min.raw	13462630400	12733097984	729534016	530247264	496293984	33953264	T6
1350.66_1350.69_11	IMNTFSVMPSPK	676.341066	10345369600	9404115968	941252736	368769408	361991168	6778242	T1	E4801_230607_PRM_DeepRTAlign_T1_500ng_190min.raw	9595566080	8817680384	777885952	86498528	77242056	9256470	T2	E4801_230607_PRM_DeepRTAlign_T2_500ng_190min.raw	4720709632	4397373440	323336448	179154496	167578128	11576349	T3	E4801_230607_PRM_DeepRTAlign_T3_500ng_190min.raw	3977617152	3716941568	260675600	4199018	0	4199018	T4	E4801_230607_PRM_DeepRTAlign_T4_500ng_190min.raw	5360443904	4993895424	366548736	295574208	283563776	12010457	T5	E4801_230607_PRM_DeepRTAlign_T5_500ng_190min.raw	5393470464	5056522240	336947968	99738984	89223408	10515577	T6
1388.69_1388.72_30	GYISPYFINTSK	695.356085	21750020096	20256624640	1493394304	845073408	811979968	33093364	T1	E4801_230607_PRM_DeepRTAlign_T1_500ng_190min.raw	31864991744	29728925696	2136064768	822551936	805998720	16553188	T2	E4801_230607_PRM_DeepRTAlign_T2_500ng_190min.raw	9991002112	9322407936	668595072	791134784	777299328	13835417	T3	E4801_230607_PRM_DeepRTAlign_T3_500ng_190min.raw	24823226368	23056584704	1766643840	1374418560	1352697088	21721294	T4	E4801_230607_PRM_DeepRTAlign_T4_500ng_190min.raw	21990625280	20535769088	1454854784	540562112	508175232	32386852	T5	E4801_230607_PRM_DeepRTAlign_T5_500ng_190min.raw	37332475904	34785304576	2547174912	1928573184	1888005504	40567604	T6
1392.72_1392.75_3	SVEVNFTESLLR	697.369723	557576256	528615968	28960304	278509568	274429472	4080097	T1	E4801_230607_PRM_DeepRTAlign_T1_500ng_190min.raw	358324000	324815520	33508498	280365472	277159264	3206188	T2	E4801_230607_PRM_DeepRTAlign_T2_500ng_190min.raw	475431936	452681056	22750864	228123408	225122672	3000729	T3	E4801_230607_PRM_DeepRTAlign_T3_500ng_190min.raw	364358496	333039936	31318560	195124992	191489248	3635737	T4	E4801_230607_PRM_DeepRTAlign_T4_500ng_190min.raw	143195904	122175472	21020432	160752784	157366272	3386493	T5	E4801_230607_PRM_DeepRTAlign_T5_500ng_190min.raw	353913312	314190016	39723304	344869856	337708832	7160995	T6
1424.72_1424.75_33	NTLFNLSNFLDK	713.372266	1106583168	1020713472	85869760	246269200	244583744	1685435	T1	E4801_230607_PRM_DeepRTAlign_T1_500ng_190min.raw	2295971584	2207885056	88086304	393092352	391319680	1772648	T2	E4801_230607_PRM_DeepRTAlign_T2_500ng_190min.raw	1230961280	1174192640	56768728	409204288	404983936	4220344	T3	E4801_230607_PRM_DeepRTAlign_T3_500ng_190min.raw	1833191168	1782766336	50424792	124328864	118241640	6087225	T4	E4801_230607_PRM_DeepRTAlign_T4_500ng_190min.raw	400819840	347532416	53287428	271273504	265790032	5483494	T5	E4801_230607_PRM_DeepRTAlign_T5_500ng_190min.raw	1861228800	1789244288	71984624	484807200	480404224	4402987	T6
1424.79_1424.82_2	VLSGDLGQLPTGIR	713.40664	2569995008	2313879040	256115856	8304485	0	8304485	T1	E4801_230607_PRM_DeepRTAlign_T1_500ng_190min.raw	7004100608	6310327296	693772928	7188544	0	7188544	T2	E4801_230607_PRM_DeepRTAlign_T2_500ng_190min.raw	8160703488	7327905280	832797824	340858144	329255136	11603010	T3	E4801_230607_PRM_DeepRTAlign_T3_500ng_190min.raw	36964982784	33390372864	3574606848	714298688	679315456	34983188	T4	E4801_230607_PRM_DeepRTAlign_T4_500ng_190min.raw	34684620800	31209789440	3474835712	922249344	852828544	69420672	T5	E4801_230607_PRM_DeepRTAlign_T5_500ng_190min.raw	23611641856	21214478336	2397160704	1840820224	1762692096	78128320	T6
2230.05_2230.08_40	DLYANTVLSGGTTMYPGIADR	744.359809	7118085120	6761091584	356993728	198267680	188337984	9929707	T1	E4801_230607_PRM_DeepRTAlign_T1_500ng_190min.raw	4942456832	4678900736	263555600	250366880	231633728	18733164	T2	E4801_230607_PRM_DeepRTAlign_T2_500ng_190min.raw	5370560000	5137474048	233086144	230247472	207933120	22314344	T3	E4801_230607_PRM_DeepRTAlign_T3_500ng_190min.raw	7279221248	6898432000	380789440	324875360	311947840	12927556	T4	E4801_230607_PRM_DeepRTAlign_T4_500ng_190min.raw	5195362304	4947727360	247634672	144599360	129614376	14984986	T5	E4801_230607_PRM_DeepRTAlign_T5_500ng_190min.raw	11107564544	10577282048	530281344	761474880	721294208	40180616	T6
1524.66_1524.69_0	DDFDFGTMGHVIR	763.34064	114163912	112004400	2159516	6468178	6338991	129187	T1	E4801_230607_PRM_DeepRTAlign_T1_500ng_190min.raw	162425568	157052416	5373165	2693021	2116023	576998	T2	E4801_230607_PRM_DeepRTAlign_T2_500ng_190min.raw	248520624	240157184	8363453	131366	0	131366	T3	E4801_230607_PRM_DeepRTAlign_T3_500ng_190min.raw	85912936	82196136	3716803	2594853	2322183	272669	T4	E4801_230607_PRM_DeepRTAlign_T4_500ng_190min.raw	98286544	91973912	6312639	297970	0	297970	T5	E4801_230607_PRM_DeepRTAlign_T5_500ng_190min.raw	85740736	79860736	5879999	161706	0	161706	T6
1529.78_1529.81_2	VEGLQAQALYPWR	765.906807	476562176	462144032	14418125	30697716	29961238	736479	T1	E4801_230607_PRM_DeepRTAlign_T1_500ng_190min.raw	1299869184	1254414336	45454880	584997952	583711616	1286441	T2	E4801_230607_PRM_DeepRTAlign_T2_500ng_190min.raw	640921728	621095552	19826150	98565256	97884040	681219	T3	E4801_230607_PRM_DeepRTAlign_T3_500ng_190min.raw	640564992	622498368	18066568	218963376	218250992	712366	T4	E4801_230607_PRM_DeepRTAlign_T4_500ng_190min.raw	495876480	481077696	14798764	500546752	499642464	904254	T5	E4801_230607_PRM_DeepRTAlign_T5_500ng_190min.raw	511986720	497417344	14569327	229882640	229050656	831970	T6
1534.64_1534.67_4	GMATCFAYGQTGSGK	768.3345	331721792	313032320	18689482	294883	0	294883	T1	E4801_230607_PRM_DeepRTAlign_T1_500ng_190min.raw	169194656	153235536	15959144	499291	0	499291	T2	E4801_230607_PRM_DeepRTAlign_T2_500ng_190min.raw	180844832	170493376	10351469	353314	0	353314	T3	E4801_230607_PRM_DeepRTAlign_T3_500ng_190min.raw	158560160	151294560	7265615	4473684	4204323	269361	T4	E4801_230607_PRM_DeepRTAlign_T4_500ng_190min.raw	145541296	138326704	7214606	141502	0	141502	T5	E4801_230607_PRM_DeepRTAlign_T5_500ng_190min.raw	141335152	131005864	10329288	425082	0	425082	T6
1542.81_1542.84_13	QLLLESQSQLDAAK	772.419945	5768572416	5214577664	553994816	7009389	0	7009389	T1	E4801_230607_PRM_DeepRTAlign_T1_500ng_190min.raw	5516601856	4955195392	561406848	56308828	42455200	13853628	T2	E4801_230607_PRM_DeepRTAlign_T2_500ng_190min.raw	4220778240	3754081792	466696192	590872064	544080192	46791964	T3	E4801_230607_PRM_DeepRTAlign_T3_500ng_190min.raw	6732076032	5989132288	742943296	1180588544	1107464960	73123488	T4	E4801_230607_PRM_DeepRTAlign_T4_500ng_190min.raw	4711982080	4271256320	440725248	47105732	7787359	39318372	T5	E4801_230607_PRM_DeepRTAlign_T5_500ng_190min.raw	8112188928	7270768640	841419712	1123261440	1045482304	77779080	T6
1557.77_1557.8_3	NTLEWCLPVIDAK	779.900334	3964817408	3642408704	322409152	392560960	378292704	14268234	T1	E4801_230607_PRM_DeepRTAlign_T1_500ng_190min.raw	2682823680	2497874944	184949136	124652648	115619024	9033627	T2	E4801_230607_PRM_DeepRTAlign_T2_500ng_190min.raw	3114550272	2880614144	233936304	198302704	182422976	15879717	T3	E4801_230607_PRM_DeepRTAlign_T3_500ng_190min.raw	2218654464	2050071040	168583504	205946304	191624944	14321348	T4	E4801_230607_PRM_DeepRTAlign_T4_500ng_190min.raw	1809623424	1677827840	131795648	87960392	79379752	8580638	T5	E4801_230607_PRM_DeepRTAlign_T5_500ng_190min.raw	4256318208	3962369280	293948608	5758198	0	5758198	T6
1573.77_1573.8_2	AENACVPPFTIEVK	787.897791	8830748672	7970422784	860325760	1302073088	1257694720	44378448	T1	E4801_230607_PRM_DeepRTAlign_T1_500ng_190min.raw	16696183808	15236818944	1459364864	1566978304	1446015360	120963040	T2	E4801_230607_PRM_DeepRTAlign_T2_500ng_190min.raw	6155643392	5607656960	547986496	464509408	434617600	29891780	T3	E4801_230607_PRM_DeepRTAlign_T3_500ng_190min.raw	44081291264	39884169216	4197123840	3142274560	2906663424	235611232	T4	E4801_230607_PRM_DeepRTAlign_T4_500ng_190min.raw	58095718400	52754980864	5340740608	702373376	586675840	115697488	T5	E4801_230607_PRM_DeepRTAlign_T5_500ng_190min.raw	20036345856	18187347968	1849000576	709107264	666815552	42291712	T6
2375.16_2375.19_6	TCFSMVPALQQELDSRPQLR	792.731471	2706616064	2393946112	312669728	16203596	7316629	8886966	T1	E4801_230607_PRM_DeepRTAlign_T1_500ng_190min.raw	4979177984	4385601536	593575936	323997408	303812800	20184560	T2	E4801_230607_PRM_DeepRTAlign_T2_500ng_190min.raw	3270150912	2859911168	410240096	282658016	268825824	13832209	T3	E4801_230607_PRM_DeepRTAlign_T3_500ng_190min.raw	7430218240	6542247424	887971008	407425408	387966656	19458750	T4	E4801_230607_PRM_DeepRTAlign_T4_500ng_190min.raw	5374459392	4750453760	624006080	17300662	7029766	10270896	T5	E4801_230607_PRM_DeepRTAlign_T5_500ng_190min.raw	7718958592	6815251968	903707200	525528320	503137152	22391150	T6
1661.84_1661.87_12	VWQLQDLSFQTAAR	831.933553	3238580224	2952791552	285788704	58281700	38956308	19325386	T1	E4801_230607_PRM_DeepRTAlign_T1_500ng_190min.raw	4047448064	3687070720	360376928	20564640	17734186	2830453	T2	E4801_230607_PRM_DeepRTAlign_T2_500ng_190min.raw	2036138240	1860917504	175220800	36406024	34813500	1592521	T3	E4801_230607_PRM_DeepRTAlign_T3_500ng_190min.raw	1612201216	1469628160	142573088	176469568	167079792	9389807	T4	E4801_230607_PRM_DeepRTAlign_T4_500ng_190min.raw	1277257088	1132399232	144857952	472541440	467767168	4774286	T5	E4801_230607_PRM_DeepRTAlign_T5_500ng_190min.raw	2168269568	1960316160	207953584	351604256	343515072	8089156	T6
1668.8_1668.83_11	SIAQYWLGCPAPGHL	835.4114	8254919680	7482686464	772233792	489008928	454568512	34440444	T1	E4801_230607_PRM_DeepRTAlign_T1_500ng_190min.raw	3516144384	3211858432	304285888	119058264	100660992	18397276	T2	E4801_230607_PRM_DeepRTAlign_T2_500ng_190min.raw	8340049408	7580806144	759242432	596833728	586200448	10633256	T3	E4801_230607_PRM_DeepRTAlign_T3_500ng_190min.raw	2783537152	2546675968	236861376	597723904	568070080	29653928	T4	E4801_230607_PRM_DeepRTAlign_T4_500ng_190min.raw	3793564928	3516847360	276717600	152606480	136374416	16232093	T5	E4801_230607_PRM_DeepRTAlign_T5_500ng_190min.raw	8554619392	7861158400	693460864	637581824	600590720	36991036	T6
1698.86_1698.89_2	YLYNLNNQIFIER	850.443754	237139184	221590704	15548488	616300	0	616300	T1	E4801_230607_PRM_DeepRTAlign_T1_500ng_190min.raw	39908904	33441576	6467328	1053301	0	1053301	T2	E4801_230607_PRM_DeepRTAlign_T2_500ng_190min.raw	100210176	92304912	7905263	646472	0	646472	T3	E4801_230607_PRM_DeepRTAlign_T3_500ng_190min.raw	87603064	79683080	7919980	1140202	0	1140202	T4	E4801_230607_PRM_DeepRTAlign_T4_500ng_190min.raw	167324800	158161392	9163420	2201397	1138038	1063358	T5	E4801_230607_PRM_DeepRTAlign_T5_500ng_190min.raw	282175488	266983008	15192472	25450248	24201356	1248891	T6
1727.85_1727.88_0	NEDITEPQSILAAAEK	864.936156	6543371264	5699939840	843430912	465972896	455619232	10353616	T1	E4801_230607_PRM_DeepRTAlign_T1_500ng_190min.raw	12893153280	11363639296	1529514112	863045824	787934592	75111280	T2	E4801_230607_PRM_DeepRTAlign_T2_500ng_190min.raw	13030397952	11425609728	1604789760	806185216	755774080	50411124	T3	E4801_230607_PRM_DeepRTAlign_T3_500ng_190min.raw	15643661312	13844121600	1799538944	450915968	428029440	22886532	T4	E4801_230607_PRM_DeepRTAlign_T4_500ng_190min.raw	16880976896	14806980608	2073994752	711800000	669255360	42544592	T5	E4801_230607_PRM_DeepRTAlign_T5_500ng_190min.raw	16020789248	14084583424	1936206720	1080221824	1032828352	47393576	T6
1733.76_1733.79_0	SHMMDVQGSTQDSAIK	867.892911	5655379968	5181410816	473968960	196890560	167080832	29809746	T1	E4801_230607_PRM_DeepRTAlign_T1_500ng_190min.raw	3354760704	3052994304	301766144	309631936	303843008	5788894	T2	E4801_230607_PRM_DeepRTAlign_T2_500ng_190min.raw	2076211712	1847986304	228225440	549545536	534277568	15267883	T3	E4801_230607_PRM_DeepRTAlign_T3_500ng_190min.raw	2732016896	2481760768	250256032	285816000	277814336	8001675	T4	E4801_230607_PRM_DeepRTAlign_T4_500ng_190min.raw	1293265664	1169087104	124178392	118438024	117245600	1192424	T5	E4801_230607_PRM_DeepRTAlign_T5_500ng_190min.raw	2713434368	2428555520	284879072	488194240	471068512	17125736	T6
1736.88_1736.91_0	HGGTIPIVPTAEFQDR	869.449568	46347091968	42657112064	3689981440	770001152	710850368	59150828	T1	E4801_230607_PRM_DeepRTAlign_T1_500ng_190min.raw	5083011584	4621431808	461580608	376633696	358263808	18369856	T2	E4801_230607_PRM_DeepRTAlign_T2_500ng_190min.raw	6171650560	5651395584	520255008	82107072	68519512	13587562	T3	E4801_230607_PRM_DeepRTAlign_T3_500ng_190min.raw	50997846016	46905774080	4092072192	1354588672	1245091968	109496584	T4	E4801_230607_PRM_DeepRTAlign_T4_500ng_190min.raw	24527857664	22576603136	1951254784	782797952	702375616	80422304	T5	E4801_230607_PRM_DeepRTAlign_T5_500ng_190min.raw	35204759552	32338558976	2866204672	1352100224	1248112768	103987536	T6
1879.85_1879.88_0	SGANDEETLADNIAAFSR	940.934676	764262656	713633472	50629152	28053624	25365316	2688309	T1	E4801_230607_PRM_DeepRTAlign_T1_500ng_190min.raw	8473427968	7913753600	559673792	9122042	1241745	7880297	T2	E4801_230607_PRM_DeepRTAlign_T2_500ng_190min.raw	5441387008	5074613760	366773344	657287360	634515264	22772042	T3	E4801_230607_PRM_DeepRTAlign_T3_500ng_190min.raw	9941169152	9212479488	728690304	1650444032	1606219136	44224932	T4	E4801_230607_PRM_DeepRTAlign_T4_500ng_190min.raw	11267676160	10461552640	806123008	783969920	746384832	37585104	T5	E4801_230607_PRM_DeepRTAlign_T5_500ng_190min.raw	15672291328	14640582656	1031709184	826775936	794687424	32088508	T6
1888.89_1888.92_1	EDEIPETVSLEMLDAAK	945.456064	2493206784	2241271296	251935072	132159040	125332544	6826488	T1	E4801_230607_PRM_DeepRTAlign_T1_500ng_190min.raw	3475643904	3016889856	458754080	368840352	359811712	9028630	T2	E4801_230607_PRM_DeepRTAlign_T2_500ng_190min.raw	3092411648	2716654592	375757024	273087008	260425872	12661146	T3	E4801_230607_PRM_DeepRTAlign_T3_500ng_190min.raw	3281309696	2917528320	363781472	344343872	325588608	18755268	T4	E4801_230607_PRM_DeepRTAlign_T4_500ng_190min.raw	6186925568	5372791296	814133696	622621952	602823872	19798042	T5	E4801_230607_PRM_DeepRTAlign_T5_500ng_190min.raw	3953032448	3639293952	313738368	339826976	333477248	6349703	T6
1907.87_1907.9_3	AEDGSVIDYELIDQDAR	954.944709	9377448960	8542048256	835401984	536987328	514620544	22366720	T1	E4801_230607_PRM_DeepRTAlign_T1_500ng_190min.raw	12462692352	11455544320	1007147392	599118784	509262880	89855864	T2	E4801_230607_PRM_DeepRTAlign_T2_500ng_190min.raw	14687964160	13553377280	1134586752	311662944	271206816	40456128	T3	E4801_230607_PRM_DeepRTAlign_T3_500ng_190min.raw	5296368128	4730343424	566023872	952444160	917808384	34635812	T4	E4801_230607_PRM_DeepRTAlign_T4_500ng_190min.raw	4144809984	3796370944	348439040	160717408	150503744	10213664	T5	E4801_230607_PRM_DeepRTAlign_T5_500ng_190min.raw	11102595072	10171992064	930604288	154619248	141704848	12914406	T6
2045.9_2045.93_4	HPHDIIDDINSGAVECPAS	1023.96291	6786065408	6351187968	434876864	1479863552	1443644928	36218824	T1	E4801_230607_PRM_DeepRTAlign_T1_500ng_190min.raw	5580370944	5229087744	351282720	853654848	834375360	19279550	T2	E4801_230607_PRM_DeepRTAlign_T2_500ng_190min.raw	4415939072	4150012672	265925728	274863296	263953760	10909588	T3	E4801_230607_PRM_DeepRTAlign_T3_500ng_190min.raw	4193428224	3941855232	251573184	508709184	496478656	12230526	T4	E4801_230607_PRM_DeepRTAlign_T4_500ng_190min.raw	5394394624	5028355584	366039360	750226816	721332352	28894390	T5	E4801_230607_PRM_DeepRTAlign_T5_500ng_190min.raw	7103875072	6622055936	481818560	685852480	662450368	23402058	T6
2230.05_2230.08_40	DLYANTVLSGGTTMYPGIADR	1116.036075	3784245760	2975709440	808536832	7924555	0	7924555	T1	E4801_230607_PRM_DeepRTAlign_T1_500ng_190min.raw	2986502144	2363766272	622735616	13867078	0	13867078	T2	E4801_230607_PRM_DeepRTAlign_T2_500ng_190min.raw	3130838016	2498768128	632069888	38661200	3510726	35150472	T3	E4801_230607_PRM_DeepRTAlign_T3_500ng_190min.raw	3545408512	2811650816	733757824	10228256	0	10228256	T4	E4801_230607_PRM_DeepRTAlign_T4_500ng_190min.raw	2830287616	2256231936	574055936	14251098	0	14251098	T5	E4801_230607_PRM_DeepRTAlign_T5_500ng_190min.raw	6964811264	5580182016	1384629248	461350496	382114272	79236256	T6
[truncated: 137 more columns]
