# Supplementary material for: DeepRTAlign: toward accurate retention time alignment for large cohort mass spectrometry data analysis
Source: Nat Commun. 2023 Dec 11;14:8188. doi: 10.1038/s41467-023-43909-5 (PMC10713976; doi:10.1038/s41467-023-43909-5)
Supplement: Supplementary file 11 — Supplementary Data 7 [file 41467_2023_43909_MOESM11_ESM.xlsx]

## Sheet: RF
n_estimators	max_depth	AUC
10	10	0.963±0.028
10	50	0.965±0.029
10	100	0.966±0.029
10	None	0.965±0.028
50	10	0.965±0.026
50	50	0.974±0.026
50	100	0.973±0.025
50	None	0.973±0.026
100	10	0.972±0.029
100	50	0.973±0.023
100	100	0.974±0.027
100	None	0.974±0.028
150	10	0.971±0.027
150	50	0.972±0.030
150	100	0.973±0.029
150	None	0.973±0.028
