# Supplementary material for: DeepRTAlign: toward accurate retention time alignment for large cohort mass spectrometry data analysis
Source: Nat Commun. 2023 Dec 11;14:8188. doi: 10.1038/s41467-023-43909-5 (PMC10713976; doi:10.1038/s41467-023-43909-5)
Supplement: Supplementary file 12 — Supplementary Data 8 [file 41467_2023_43909_MOESM12_ESM.xlsx]

## Sheet: SVM
kernel	gamma	C	degree	AUC
linear	scale	0.1	1	0.908±0.019
linear	scale	0.1	3	0.907±0.021
linear	scale	0.1	5	0.908±0.018
linear	scale	1	1	0.908±0.021
linear	scale	1	3	0.907±0.018
linear	scale	1	5	0.908±0.019
linear	scale	5	1	0.908±0.018
linear	scale	5	3	0.908±0.018
linear	scale	5	5	0.909±0.019
linear	auto	0.1	1	0.910±0.018
linear	auto	0.1	3	0.909±0.019
linear	auto	0.1	5	0.908±0.021
linear	auto	1	1	0.908±0.022
linear	auto	1	3	0.911±0.035
linear	auto	1	5	0.907±0.023
linear	auto	5	1	0.905±0.021
linear	auto	5	3	0.907±0.020
linear	auto	5	5	0.906±0.019
linear	0.01	0.1	1	0.890±0.035
linear	0.01	0.1	3	0.889±0.033
linear	0.01	0.1	5	0.888±0.032
linear	0.01	1	1	0.891±0.030
linear	0.01	1	3	0.892±0.031
linear	0.01	1	5	0.891±0.032
linear	0.01	5	1	0.889±0.030
linear	0.01	5	3	0.889±0.029
linear	0.01	5	5	0.887±0.025
linear	0.1	0.1	1	0.895±0.022
linear	0.1	0.1	3	0.896±0.023
linear	0.1	0.1	5	0.898±0.025
linear	0.1	1	1	0.903±0.019
linear	0.1	1	3	0.904±0.018
linear	0.1	1	5	0.903±0.019
linear	0.1	5	1	0.904±0.020
linear	0.1	5	3	0.904±0.018
linear	0.1	5	5	0.905±0.021
linear	1	0.1	1	0.907±0.019
linear	1	0.1	3	0.906±0.021
linear	1	0.1	5	0.907±0.019
linear	1	1	1	0.906±0.017
linear	1	1	3	0.906±0.019
linear	1	1	5	0.909±0.016
linear	1	5	1	0.907±0.022
linear	1	5	3	0.905±0.020
linear	1	5	5	0.908±0.019
poly	scale	0.1	1	0.905±0.031
poly	scale	0.1	3	0.908±0.021
poly	scale	0.1	5	0.903±0.021
poly	scale	1	1	0.905±0.033
poly	scale	1	3	0.908±0.025
poly	scale	1	5	0.904±0.029
poly	scale	5	1	0.904±0.031
poly	scale	5	3	0.912±0.031
poly	scale	5	5	0.905±0.035
poly	auto	0.1	1	0.904±0.037
poly	auto	0.1	3	0.909±0.036
poly	auto	0.1	5	0.902±0.032
poly	auto	1	1	0.909±0.031
poly	auto	1	3	0.912±0.028
poly	auto	1	5	0.907±0.031
poly	auto	5	1	0.911±0.026
poly	auto	5	3	0.908±0.025
poly	auto	5	5	0.909±0.029
poly	0.01	0.1	1	0.891±0.027
poly	0.01	0.1	3	0.892±0.029
poly	0.01	0.1	5	0.891±0.031
poly	0.01	1	1	0.894±0.028
poly	0.01	1	3	0.895±0.029
poly	0.01	1	5	0.897±0.030
poly	0.01	5	1	0.894±0.029
poly	0.01	5	3	0.893±0.028
poly	0.01	5	5	0.895±0.029
poly	0.1	0.1	1	0.903±0.021
poly	0.1	0.1	3	0.905±0.019
poly	0.1	0.1	5	0.904±0.016
poly	0.1	1	1	0.908±0.018
poly	0.1	1	3	0.909±0.020
poly	0.1	1	5	0.909±0.019
poly	0.1	5	1	0.903±0.021
poly	0.1	5	3	0.904±0.025
poly	0.1	5	5	0.905±0.021
poly	1	0.1	1	0.909±0.023
poly	1	0.1	3	0.910±0.025
poly	1	0.1	5	0.911±0.022
poly	1	1	1	0.911±0.023
poly	1	1	3	0.912±0.021
poly	1	1	5	0.912±0.025
poly	1	5	1	0.908±0.021
poly	1	5	3	0.907±0.022
poly	1	5	5	0.908±0.026
rbf	scale	0.1	1	0.890±0.054
rbf	scale	0.1	3	0.891±0.052
rbf	scale	0.1	5	0.891±0.055
rbf	scale	1	1	0.899±0.048
rbf	scale	1	3	0.898±0.051
rbf	scale	1	5	0.901±0.057
rbf	scale	5	1	0.898±0.055
rbf	scale	5	3	0.901±0.051
rbf	scale	5	5	0.902±0.053
rbf	auto	0.1	1	0.899±0.035
rbf	auto	0.1	3	0.899±0.044
rbf	auto	0.1	5	0.899±0.043
rbf	auto	1	1	0.903±0.064
rbf	auto	1	3	0.905±0.059
rbf	auto	1	5	0.901±0.049
rbf	auto	5	1	0.890±0.051
rbf	auto	5	3	0.895±0.052
rbf	auto	5	5	0.899±0.051
rbf	0.01	0.1	1	0.876±0.064
rbf	0.01	0.1	3	0.877±0.062
rbf	0.01	0.1	5	0.877±0.061
rbf	0.01	1	1	0.878±0.059
rbf	0.01	1	3	0.871±0.061
rbf	0.01	1	5	0.873±0.059
rbf	0.01	5	1	0.885±0.057
rbf	0.01	5	3	0.887±0.059
rbf	0.01	5	5	0.892±0.055
rbf	0.1	0.1	1	0.891±0.054
rbf	0.1	0.1	3	0.893±0.056
rbf	0.1	0.1	5	0.890±0.044
rbf	0.1	1	1	0.902±0.035
rbf	0.1	1	3	0.901±0.047
rbf	0.1	1	5	0.899±0.059
rbf	0.1	5	1	0.898±0.056
rbf	0.1	5	3	0.895±0.047
rbf	0.1	5	5	0.891±0.049
rbf	1	0.1	1	0.885±0.045
rbf	1	0.1	3	0.886±0.047
rbf	1	0.1	5	0.888±0.049
rbf	1	1	1	0.891±0.048
rbf	1	1	3	0.889±0.051
rbf	1	1	5	0.888±0.050
rbf	1	5	1	0.885±0.051
rbf	1	5	3	0.883±0.052
rbf	1	5	5	0.885±0.051
sigmoid	scale	0.1	1	0.637±0.090
sigmoid	scale	0.1	3	0.640±0.075
sigmoid	scale	0.1	5	0.657±0.081
sigmoid	scale	1	1	0.644±0.056
sigmoid	scale	1	3	0.631±0.060
sigmoid	scale	1	5	0.627±0.061
sigmoid	scale	5	1	0.630±0.055
sigmoid	scale	5	3	0.631±0.073
sigmoid	scale	5	5	0.621±0.065
sigmoid	auto	0.1	1	0.599±0.018
sigmoid	auto	0.1	3	0.633±0.057
sigmoid	auto	0.1	5	0.598±0.083
sigmoid	auto	1	1	0.640±0.044
sigmoid	auto	1	3	0.640±0.041
sigmoid	auto	1	5	0.637±0.058
sigmoid	auto	5	1	0.635±0.055
sigmoid	auto	5	3	0.636±0.054
sigmoid	auto	5	5	0.637±0.049
sigmoid	0.01	0.1	1	0.533±0.087
sigmoid	0.01	0.1	3	0.531±0.085
sigmoid	0.01	0.1	5	0.537±0.079
sigmoid	0.01	1	1	0.587±0.077
sigmoid	0.01	1	3	0.599±0.078
sigmoid	0.01	1	5	0.601±0.078
sigmoid	0.01	5	1	0.598±0.071
sigmoid	0.01	5	3	0.590±0.075
sigmoid	0.01	5	5	0.599±0.080
sigmoid	0.1	0.1	1	0.535±0.069
sigmoid	0.1	0.1	3	0.537±0.079
sigmoid	0.1	0.1	5	0.534±0.078
sigmoid	0.1	1	1	0.533±0.077
sigmoid	0.1	1	3	0.540±0.080
sigmoid	0.1	1	5	0.551±0.070
sigmoid	0.1	5	1	0.535±0.071
sigmoid	0.1	5	3	0.537±0.072
sigmoid	0.1	5	5	0.538±0.070
sigmoid	1	0.1	1	0.601±0.065
sigmoid	1	0.1	3	0.602±0.066
sigmoid	1	0.1	5	0.601±0.065
sigmoid	1	1	1	0.612±0.072
sigmoid	1	1	3	0.615±0.077
sigmoid	1	1	5	0.611±0.071
sigmoid	1	5	1	0.620±0.065
sigmoid	1	5	3	0.621±0.058
sigmoid	1	5	5	0.625±0.061
