# Supplementary material for: DeepRTAlign: toward accurate retention time alignment for large cohort mass spectrometry data analysis
Source: Nat Commun. 2023 Dec 11;14:8188. doi: 10.1038/s41467-023-43909-5 (PMC10713976; doi:10.1038/s41467-023-43909-5)
Supplement: Supplementary file 13 — Source Data file [file 41467_2023_43909_MOESM13_ESM.zip]

Archive with 2 entries (2 files):
- Main Source Data.xlsx
- Supplementary Source Data.xlsx
