# Supplementary material for: DeepRTAlign: toward accurate retention time alignment for large cohort mass spectrometry data analysis
Source: Nat Commun. 2023 Dec 11;14:8188. doi: 10.1038/s41467-023-43909-5 (PMC10713976; doi:10.1038/s41467-023-43909-5)
Supplement: Supplementary file 13 — Source Data file [file 41467_2023_43909_MOESM13_ESM.zip › Main Source Data.xlsx]

## Sheet: Fig2
Performance evaluation of DeepRTAlign compared with MZmine 2 and OpenMS.
https://doi.org/10.5281/zenodo.10140300
Fig2.rar

## Sheet: Fig3
The number and ratio distributions of all E. coli peptides between specific samples (15 ng/10 ng, 20 ng/10 ng, and 25 ng/10 ng) in each replicate (R1, R2 and R3) after alignment.
https://doi.org/10.5281/zenodo.10140300
Fig3.rar

## Sheet: Fig4
Comparison of DeepRTAlign and OpenMS on multiple simulated datasets generated from 9 real-world proteomic datasets.
	data set	mean	deviation	OpenMS P	OpenMS TP	OpenMS FP	OpenMS precision	OpenMS recall	DeepRTAlign P	DeepRTAlign TP	DeepRTAlign FP	DeepRTAlign precision	DeepRTAlign recall
	EC-H	0	0	31732	31698	0	1	0.998929	31732	31731	2	0.999937	0.999968
	EC-H	0	0.1	31732	30059	146	0.995166	0.947277	31732	30556	20	0.999346	0.96294
	EC-H	0	0.3	31732	26747	497	0.981757	0.842903	31732	30321	53	0.998255	0.955534
	EC-H	0	0.5	31732	24139	906	0.963825	0.760715	31732	29772	89	0.99702	0.938233
	EC-H	0	0.7	31732	22080	1175	0.949473	0.695828	31732	28566	183	0.993635	0.900227
	EC-H	0	1	31732	18769	1698	0.917037	0.591485	31732	24061	698	0.971808	0.758257
	EC-H	0	3	31732	7627	3591	0.679889	0.240357	31732	22111	1130	0.951379	0.696804
	EC-H	0	5	31732	4618	4405	0.511803	0.145531	31732	20973	1800	0.920959	0.660942
	EC-H	5	0	31732	31698	0	1	0.998929	31732	31731	1	0.999968	0.999968
	EC-H	5	0.1	31732	30132	144	0.995244	0.949578	31732	30717	22	0.999284	0.968013
	EC-H	5	0.3	31732	26934	520	0.981059	0.848796	31732	30412	63	0.997933	0.958402
	EC-H	5	0.5	31732	24238	853	0.966004	0.763835	31732	29572	89	0.996999	0.93193
	EC-H	5	0.7	31732	21947	1142	0.950539	0.691636	31732	28766	133	0.995398	0.90653
	EC-H	5	1	31732	18698	1648	0.919001	0.589247	31732	25061	677	0.973696	0.789771
	EC-H	5	3	31732	7447	3651	0.671022	0.234684	31732	22321	1032	0.955809	0.703422
	EC-H	5	5	31732	4256	4304	0.497196	0.134123	31732	19877	2100	0.904446	0.626402
	EC-H	10	0	31732	31698	0	1	0.998929	31732	31732	0	1	1
	EC-H	10	0.1	31732	30094	143	0.995271	0.94838	31732	30717	18	0.999414	0.968013
	EC-H	10	0.3	31732	26747	541	0.980174	0.842903	31732	30412	63	0.997933	0.958402
	EC-H	10	0.5	31732	24226	899	0.964219	0.763456	31732	29572	89	0.996999	0.93193
	EC-H	10	0.7	31732	21988	1216	0.947595	0.692928	31732	28766	133	0.995398	0.90653
	EC-H	10	1	31732	18883	1641	0.920045	0.595078	31732	28061	575	0.97992	0.884312
	EC-H	10	3	31732	7640	3563	0.68196	0.240766	31732	23321	1132	0.953707	0.734936
	EC-H	10	5	31732	4525	4330	0.511011	0.142601	31732	19977	2200	0.900798	0.629554
	HCC-N	0	0	29786	29752	0	1	0.998859	29786	29783	3	0.999899	0.999899
	HCC-N	0	0.1	29786	26670	254	0.990566	0.895387	29786	29022	266	0.990918	0.97435
	HCC-N	0	0.3	29786	21840	947	0.958441	0.73323	29786	28576	550	0.981117	0.959377
	HCC-N	0	0.5	29786	18932	1514	0.925951	0.635601	29786	28086	771	0.973282	0.942926
	HCC-N	0	0.7	29786	16778	1960	0.8954	0.563285	29786	26348	1136	0.958667	0.884577
	HCC-N	0	1	29786	13902	2400	0.852779	0.466729	29786	23596	2160	0.916136	0.792184
	HCC-N	0	3	29786	5479	4084	0.572937	0.183945	29786	17006	2232	0.88398	0.570939
	HCC-N	0	5	29786	3363	4526	0.42629	0.112905	29786	11269	1948	0.852614	0.378332
	HCC-N	5	0	29786	29752	0	1	0.998859	29786	29783	3	0.999899	0.999899
	HCC-N	5	0.1	29786	26746	264	0.990226	0.897939	29786	29122	236	0.991961	0.977708
	HCC-N	5	0.3	29786	21926	936	0.959059	0.736118	29786	28576	550	0.981117	0.959377
	HCC-N	5	0.5	29786	19001	1559	0.924173	0.637917	29786	28086	771	0.973282	0.942926
	HCC-N	5	0.7	29786	16681	1981	0.893848	0.560028	29786	25348	1036	0.960734	0.851004
	HCC-N	5	1	29786	13922	2490	0.848282	0.467401	29786	22596	2060	0.91645	0.758611
	HCC-N	5	3	29786	5457	4120	0.569803	0.183207	29786	15006	2132	0.875598	0.503794
	HCC-N	5	5	29786	3416	4447	0.43444	0.114685	29786	9969	1918	0.838647	0.334687
	HCC-N	10	0	29786	29752	0	1	0.998859	29786	29786	0	1	1
	HCC-N	10	0.1	29786	26668	291	0.989206	0.89532	29786	28922	336	0.988516	0.970993
	HCC-N	10	0.3	29786	21875	995	0.956493	0.734405	29786	28576	550	0.981117	0.959377
	HCC-N	10	0.5	29786	19011	1511	0.926372	0.638253	29786	27986	871	0.969817	0.939569
	HCC-N	10	0.7	29786	16807	1939	0.896565	0.564258	29786	23348	1236	0.949723	0.783858
	HCC-N	10	1	29786	13932	2442	0.850861	0.467737	29786	18596	2160	0.895934	0.62432
	HCC-N	10	3	29786	5495	4108	0.572217	0.184483	29786	14006	2332	0.857265	0.470221
	HCC-N	10	5	29786	3388	4572	0.425628	0.113745	29786	9569	2518	0.791677	0.321258
	UPS2-M	0	0	24975	24945	2	0.99992	0.998799	24975	24975	0	1	1
	UPS2-M	0	0.1	24975	23345	102	0.99565	0.934735	24975	24920	50	0.997998	0.997798
	UPS2-M	0	0.3	24975	19724	619	0.969572	0.78975	24975	24105	150	0.993816	0.965165
	UPS2-M	0	0.5	24975	17288	977	0.94651	0.692212	24975	23683	300	0.987491	0.948268
	UPS2-M	0	0.7	24975	15397	1303	0.921976	0.616496	24975	23435	851	0.964959	0.938338
	UPS2-M	0	1	24975	12986	1678	0.88557	0.51996	24975	22973	1689	0.931514	0.91984
	UPS2-M	0	3	24975	5182	3087	0.626678	0.207487	24975	15432	1320	0.921203	0.617898
	UPS2-M	0	5	24975	3145	3613	0.465374	0.125926	24975	11145	1494	0.881794	0.446246
	UPS2-M	5	0	24975	24945	2	0.99992	0.998799	24975	24975	0	1	1
	UPS2-M	5	0.1	24975	23319	106	0.995475	0.933694	24975	24911	45	0.998197	0.997437
	UPS2-M	5	0.3	24975	19707	611	0.969928	0.789069	24975	24144	90	0.996286	0.966727
	UPS2-M	5	0.5	24975	17353	1038	0.943559	0.694815	24975	24041	150	0.993799	0.962603
	UPS2-M	5	0.7	24975	15458	1290	0.922976	0.618939	24975	23835	652	0.973374	0.954354
	UPS2-M	5	1	24975	13037	1655	0.887354	0.522002	24975	22873	1389	0.94275	0.915836
	UPS2-M	5	3	24975	5236	3083	0.629403	0.20965	24975	12432	1220	0.910636	0.497778
	UPS2-M	5	5	24975	3053	3562	0.461527	0.122242	24975	12145	1194	0.910488	0.486286
	UPS2-M	10	0	24975	24947	0	1	0.998879	24975	24975	0	1	1
	UPS2-M	10	0.1	24975	23366	100	0.995739	0.935576	24975	24911	45	0.998197	0.997437
	UPS2-M	10	0.3	24975	19750	562	0.972332	0.790791	24975	23814	130	0.994571	0.953514
	UPS2-M	10	0.5	24975	17298	984	0.946177	0.692613	24975	23796	152	0.993653	0.952793
	UPS2-M	10	0.7	24975	15480	1303	0.922362	0.61982	24975	23535	552	0.977083	0.942342
	UPS2-M	10	1	24975	12946	1693	0.88435	0.518358	24975	22873	1189	0.950586	0.915836
	UPS2-M	10	3	24975	5119	3027	0.628407	0.204965	24975	15432	1220	0.926736	0.617898
	UPS2-M	10	5	24975	3190	3533	0.474491	0.127728	24975	12145	1394	0.897038	0.486286
	UPS2-Y	0	0	20181	20172	0	1	0.999554	20181	20181	0	1	1
	UPS2-Y	0	0.1	20181	19056	78	0.995923	0.944254	20181	20080	23	0.998856	0.994995
	UPS2-Y	0	0.3	20181	16587	328	0.980609	0.821912	20181	20030	500	0.975645	0.992518
	UPS2-Y	0	0.5	20181	14735	662	0.957005	0.730142	20181	20034	800	0.961601	0.992716
	UPS2-Y	0	0.7	20181	13302	943	0.933801	0.659135	20181	19540	1132	0.94524	0.968237
	UPS2-Y	0	1	20181	11401	1190	0.905488	0.564937	20181	18303	1390	0.929417	0.906942
	UPS2-Y	0	3	20181	4649	2332	0.66595	0.230365	20181	12354	1265	0.907115	0.61216
	UPS2-Y	0	5	20181	2579	2790	0.48035	0.127793	20181	9888	1331	0.881362	0.489966
	UPS2-Y	5	0	20181	20172	0	1	0.999554	20181	20181	0	1	1
	UPS2-Y	5	0.1	20181	19111	71	0.996299	0.94698	20181	20074	23	0.998856	0.994698
	UPS2-Y	5	0.3	20181	16583	373	0.978002	0.821713	20181	20030	500	0.975645	0.992518
	UPS2-Y	5	0.5	20181	14747	644	0.958157	0.730737	20181	20034	520	0.974701	0.992716
	UPS2-Y	5	0.7	20181	13380	895	0.937303	0.663	20181	19570	680	0.96642	0.969724
	UPS2-Y	5	1	20181	11365	1179	0.906011	0.563153	20181	19503	1590	0.92462	0.966404
	UPS2-Y	5	3	20181	4632	2316	0.666667	0.229523	20181	12311	1265	0.906821	0.610029
	UPS2-Y	5	5	20181	2759	2731	0.50255	0.136713	20181	9968	1331	0.882202	0.49393
	UPS2-Y	10	0	20181	20172	0	1	0.999554	20181	20181	0	1	1
	UPS2-Y	10	0.1	20181	19070	65	0.996603	0.944948	20181	20174	10	0.999505	0.999653
	UPS2-Y	10	0.3	20181	16525	371	0.978042	0.81884	20181	20100	200	0.990148	0.995986
	UPS2-Y	10	0.5	20181	14825	678	0.956267	0.734602	20181	20000	550	0.973236	0.991031
	UPS2-Y	10	0.7	20181	13233	959	0.932427	0.655716	20181	19870	780	0.962228	0.984589
	UPS2-Y	10	1	20181	11408	1153	0.908208	0.565284	20181	17503	1460	0.923008	0.867301
	UPS2-Y	10	3	20181	4702	2243	0.677034	0.232991	20181	11311	1065	0.913946	0.560478
	UPS2-Y	10	5	20181	2704	2710	0.499446	0.133987	20181	10068	931	0.915356	0.498885
	AT	0	0	11278	11271	0	1	0.999379	11278	11278	0	1	1
	AT	0	0.1	11278	10982	19	0.998273	0.973754	11278	11278	0	1	1
	AT	0	0.3	11278	10084	118	0.988434	0.89413	11278	11210	20	0.998219	0.993971
	AT	0	0.5	11278	9336	222	0.976773	0.827806	11278	11201	321	0.97214	0.993173
	AT	0	0.7	11278	8597	362	0.959594	0.762281	11278	11151	650	0.94492	0.988739
	AT	0	1	11278	7559	463	0.942284	0.670243	11278	10781	980	0.916674	0.955932
	AT	0	3	11278	3279	1005	0.765406	0.290743	11278	9320	1010	0.902227	0.826388
	AT	0	5	11278	1937	1222	0.613169	0.17175	11278	8105	1261	0.865364	0.718656
	AT	5	0	11278	11271	0	1	0.999379	11278	11278	0	1	1
	AT	5	0.1	11278	10999	13	0.998819	0.975262	11278	11171	19	0.998302	0.990513
	AT	5	0.3	11278	10069	106	0.989582	0.8928	11278	11010	50	0.995479	0.976237
	AT	5	0.5	11278	9314	220	0.976925	0.825856	11278	10901	100	0.99091	0.966572
	AT	5	0.7	11278	8605	331	0.962959	0.76299	11278	10541	350	0.967863	0.934652
	AT	5	1	11278	7496	472	0.940763	0.664657	11278	10381	980	0.91374	0.920465
	AT	5	3	11278	3248	1061	0.753771	0.287994	11278	9920	1021	0.906681	0.879589
	AT	5	5	11278	1960	1155	0.629213	0.17379	11278	9154	1161	0.887445	0.811669
	AT	10	0	11278	11271	0	1	0.999379	11278	11277	5	0.999557	0.999911
	AT	10	0.1	11278	10982	15	0.998636	0.973754	11278	11171	19	0.998302	0.990513
	AT	10	0.3	11278	10084	112	0.989015	0.89413	11278	11010	30	0.997283	0.976237
	AT	10	0.5	11278	9310	231	0.975789	0.825501	11278	10801	120	0.989012	0.957705
	AT	10	0.7	11278	8608	358	0.960071	0.763256	11278	10641	550	0.950853	0.943518
	AT	10	1	11278	7488	493	0.938228	0.663948	11278	10281	1180	0.897042	0.911598
	AT	10	3	11278	3095	1043	0.747946	0.274428	11278	9920	1201	0.892006	0.879589
	AT	10	5	11278	1954	1184	0.62269	0.173258	11278	9554	1261	0.883403	0.847136
	MI	0	0	8602	8598	0	1	0.999535	8602	8602	0	1	1
	MI	0	0.1	8602	8220	27	0.996726	0.955592	8602	8554	10	0.998832	0.99442
	MI	0	0.3	8602	7605	106	0.986253	0.884097	8602	8231	54	0.993482	0.95687
	MI	0	0.5	8602	7276	166	0.977694	0.84585	8602	8001	134	0.983528	0.930133
	MI	0	0.7	8602	6849	230	0.96751	0.79621	8602	7564	159	0.979412	0.87933
	MI	0	1	8602	6067	258	0.959209	0.705301	8602	6521	245	0.96379	0.75808
	MI	0	3	8602	2756	400	0.873257	0.320391	8602	5399	401	0.930862	0.627645
	MI	0	5	8602	1675	445	0.790094	0.194722	8602	4905	552	0.898846	0.570216
	MI	5	0	8602	8598	0	1	0.999535	8602	8602	0	1	1
	MI	5	0.1	8602	8226	34	0.995884	0.956289	8602	8554	10	0.998832	0.99442
	MI	5	0.3	8602	7653	122	0.984309	0.889677	8602	8231	54	0.993482	0.95687
	MI	5	0.5	8602	7245	162	0.978129	0.842246	8602	7701	124	0.984153	0.895257
	MI	5	0.7	8602	6864	183	0.974032	0.797954	8602	7264	159	0.97858	0.844455
	MI	5	1	8602	6114	212	0.966488	0.710765	8602	6321	245	0.962687	0.734829
	MI	5	3	8602	2793	414	0.870907	0.324692	8602	6099	301	0.952969	0.709021
	MI	5	5	8602	1675	495	0.771889	0.194722	8602	4905	662	0.881085	0.570216
	MI	10	0	8602	8598	0	1	0.999535	8602	8602	0	1	1
	MI	10	0.1	8602	8229	35	0.995765	0.956638	8602	8554	10	0.998832	0.99442
	MI	10	0.3	8602	7632	123	0.984139	0.887236	8602	8231	54	0.993482	0.95687
	MI	10	0.5	8602	7270	166	0.977676	0.845152	8602	7701	124	0.984153	0.895257
	MI	10	0.7	8602	6880	189	0.973264	0.799814	8602	7464	159	0.979142	0.867705
	MI	10	1	8602	6108	233	0.963255	0.710067	8602	6921	245	0.965811	0.80458
	MI	10	3	8602	2701	431	0.862388	0.313997	8602	6199	321	0.950767	0.720646
	MI	10	5	8602	1672	466	0.782039	0.194373	8602	4405	672	0.867638	0.51209
	CD	0	0	6335	6333	0	1	0.999684	6335	6335	0	1	1
	CD	0	0.1	6335	6091	9	0.998525	0.961484	6335	6321	10	0.99842	0.99779
	CD	0	0.3	6335	5432	72	0.986919	0.857459	6335	5945	35	0.994147	0.938437
	CD	0	0.5	6335	4945	149	0.97075	0.780584	6335	5799	80	0.986392	0.915391
	CD	0	0.7	6335	4502	237	0.949989	0.710655	6335	5540	120	0.978799	0.874507
	CD	0	1	6335	3882	329	0.921871	0.612786	6335	5123	150	0.971553	0.808682
	CD	0	3	6335	1465	793	0.648804	0.231255	6335	4970	250	0.952107	0.78453
	CD	0	5	6335	995	898	0.525621	0.157064	6335	4048	418	0.906404	0.63899
	CD	5	0	6335	6333	0	1	0.999684	6335	6335	0	1	1
	CD	5	0.1	6335	6063	14	0.997696	0.957064	6335	6321	10	0.99842	0.99779
	CD	5	0.3	6335	5465	81	0.985395	0.862668	6335	5945	35	0.994147	0.938437
	CD	5	0.5	6335	4952	178	0.965302	0.781689	6335	5799	80	0.986392	0.915391
	CD	5	0.7	6335	4560	222	0.953576	0.719811	6335	5540	110	0.980531	0.874507
	CD	5	1	6335	3872	329	0.921685	0.611208	6335	5123	120	0.977112	0.808682
	CD	5	3	6335	1617	775	0.676003	0.255249	6335	4870	350	0.93295	0.768745
	CD	5	5	6335	899	932	0.490989	0.14191	6335	3848	518	0.881356	0.607419
	CD	10	0	6335	6333	0	1	0.999684	6335	6335	0	1	1
	CD	10	0.1	6335	6078	11	0.998193	0.959432	6335	6311	10	0.998418	0.996212
	CD	10	0.3	6335	5473	79	0.985771	0.863931	6335	5945	35	0.994147	0.938437
	CD	10	0.5	6335	4917	145	0.971355	0.776164	6335	5799	80	0.986392	0.915391
	CD	10	0.7	6335	4514	220	0.953528	0.712549	6335	5140	110	0.979048	0.811365
	CD	10	1	6335	3895	313	0.925618	0.614838	6335	5023	120	0.976667	0.792897
	CD	10	3	6335	1593	741	0.682519	0.25146	6335	4770	350	0.931641	0.75296
	CD	10	5	6335	894	891	0.50084	0.141121	6335	3948	518	0.884013	0.623204
	SC	0	0	6892	6889	0	1	0.999565	6892	6892	0	1	1
	SC	0	0.1	6892	6571	14	0.997874	0.953424	6892	6801	10	0.998532	0.986796
	SC	0	0.3	6892	5596	91	0.983999	0.811956	6892	6555	24	0.996352	0.951103
	SC	0	0.5	6892	4766	198	0.960113	0.691526	6892	5970	50	0.991694	0.866222
	SC	0	0.7	6892	4100	411	0.908889	0.594893	6892	5556	187	0.967439	0.806152
	SC	0	1	6892	3387	539	0.86271	0.491439	6892	4969	870	0.851002	0.720981
	SC	0	3	6892	1238	1056	0.539669	0.179629	6892	3154	1255	0.715355	0.457632
	SC	0	5	6892	826	1166	0.414659	0.119849	6892	2895	1297	0.690601	0.420052
	SC	5	0	6892	6889	0	1	0.999565	6892	6892	0	1	1
	SC	5	0.1	6892	6574	16	0.997572	0.95386	6892	6801	10	0.998532	0.986796
	SC	5	0.3	6892	5637	104	0.981885	0.817905	6892	6556	24	0.996353	0.951248
	SC	5	0.5	6892	4763	229	0.954127	0.691091	6892	6170	90	0.985623	0.895241
	SC	5	0.7	6892	4076	390	0.912674	0.59141	6892	5256	255	0.953729	0.762623
	SC	5	1	6892	3362	539	0.86183	0.487812	6892	4969	970	0.836673	0.720981
	SC	5	3	6892	1357	1024	0.569929	0.196895	6892	3554	1255	0.739031	0.51567
	SC	5	5	6892	747	1201	0.38347	0.108387	6892	2895	1397	0.674511	0.420052
	SC	10	0	6892	6889	0	1	0.999565	6892	6892	0	1	1
	SC	10	0.1	6892	6583	10	0.998483	0.955165	6892	6801	23	0.99663	0.986796
	SC	10	0.3	6892	5604	97	0.982985	0.813117	6892	6556	45	0.993183	0.951248
	SC	10	0.5	6892	4766	236	0.952819	0.691526	6892	5970	90	0.985149	0.866222
	SC	10	0.7	6892	4204	343	0.924566	0.609983	6892	5556	335	0.943134	0.806152
	SC	10	1	6892	3448	505	0.872249	0.50029	6892	4920	870	0.849741	0.713871
	SC	10	3	6892	1308	1014	0.563307	0.189785	6892	3854	1155	0.769415	0.559199
	SC	10	5	6892	748	1213	0.381438	0.108532	6892	2995	1297	0.69781	0.434562
	HCC-R	0	0	15436	15432	0	1	0.999741	15436	15436	0	1	1
	HCC-R	0	0.1	15436	13594	83	0.993931	0.880669	15436	15263	170	0.988985	0.988792
	HCC-R	0	0.3	15436	10006	669	0.93733	0.648225	15436	14479	933	0.939463	0.938002
	HCC-R	0	0.5	15436	7919	1132	0.874931	0.513022	15436	13941	1455	0.905495	0.903148
	HCC-R	0	0.7	15436	6702	1422	0.824963	0.43418	15436	13619	1734	0.887058	0.882288
	HCC-R	0	1	15436	5394	1791	0.750731	0.349443	15436	13143	2112	0.861554	0.851451
	HCC-R	0	3	15436	2016	2638	0.433176	0.130604	15436	8619	2712	0.760657	0.55837
	HCC-R	0	5	15436	1111	2857	0.27999	0.0719746	15436	6230	2354	0.725769	0.403602
	HCC-R	5	0	15436	15432	0	1	0.999741	15436	15436	0	1	1
	HCC-R	5	0.1	15436	13565	97	0.9929	0.87879	15436	15363	170	0.989056	0.995271
	HCC-R	5	0.3	15436	9928	681	0.935809	0.643172	15436	14879	733	0.953049	0.963916
	HCC-R	5	0.5	15436	7912	1150	0.873096	0.512568	15436	14041	1345	0.912583	0.909627
	HCC-R	5	0.7	15436	6743	1458	0.822217	0.436836	15436	13233	1734	0.884145	0.857282
	HCC-R	5	1	15436	5450	1827	0.748935	0.353071	15436	12943	2312	0.848443	0.838494
	HCC-R	5	3	15436	2010	2674	0.42912	0.130215	15436	7619	2412	0.759545	0.493586
	HCC-R	5	5	15436	1127	2869	0.282032	0.0730111	15436	6630	2354	0.737979	0.429515
	HCC-R	10	0	15436	15432	0	1	0.999741	15436	15436	0	1	1
	HCC-R	10	0.1	15436	13598	118	0.991397	0.880928	15436	15363	250	0.983988	0.995271
	HCC-R	10	0.3	15436	9953	663	0.937547	0.644791	15436	14779	933	0.940619	0.957437
	HCC-R	10	0.5	15436	8026	1104	0.87908	0.519953	15436	14041	1545	0.900873	0.909627
	HCC-R	10	0.7	15436	6684	1464	0.820324	0.433014	15436	13333	1934	0.873322	0.86376
	HCC-R	10	1	15436	5375	1764	0.752907	0.348212	15436	12943	2512	0.837464	0.838494
	HCC-R	10	3	15436	1812	2718	0.4	0.117388	15436	7519	2622	0.741446	0.487108
	HCC-R	10	5	15436	1224	2879	0.298318	0.0792952	15436	6130	2754	0.690005	0.397124

## Sheet: Fig5b
Construction and validation of an HCC early recurrence classifier based on the MS features aligned by DeepRTAlign.
	MS features			Peptides			Proteins
	label	output		label	output		label	output
	1	0.919459		1	0.935197		1	0.753608
	0	0.181564		1	0.976718		1	0.802125
	1	0.977028		0	0.251411		1	0.816134
	0	0.210291		0	0.497711		1	0.69853
	1	0.86556		0	0.567066		1	0.695365
	0	0.45455		0	0.725207		0	0.738035
	0	0.332099		1	0.935191		0	0.203875
	1	0.860089		1	0.969975		1	0.81007
	1	0.691657		0	0.191645		1	0.833662
	1	0.904196		0	0.471457		1	0.567464
	0	0.348558		0	0.903575		0	0.814737
	1	0.950614		1	0.930837		1	0.900099
	0	0.303955		1	0.782098		1	0.754929
	1	0.92084		1	0.900335		1	0.702357
	1	0.954085		1	0.887693		0	0.47476
	0	0.466525		1	0.728166		1	0.716343
	1	0.713706		0	0.231232		0	0.313256
	1	0.550424		0	0.353661		1	0.558468
	1	0.759323		0	0.547787		1	0.861034
	1	0.631007		0	0.425442		1	0.648205
	1	0.951549		1	0.928876		1	0.575144
	1	0.715858		1	0.765114		0	0.659687
	1	0.990504		1	0.639859		1	0.78666
	0	0.412576		1	0.893933		1	0.811771
	1	0.939451		0	0.250956		1	0.945832
	0	0.546108		0	0.332668		1	0.839202
	0	0.422863		0	0.460241		0	0.596834
	0	0.38471		1	0.923056		0	0.894492
	0	0.350278		0	0.565644		0	0.411866
	0	0.396205		1	0.119534		1	0.707201
	0	0.322978		0	0.305732		1	0.261052
	1	0.956219		1	0.936096		0	0.709507
	1	0.946904		0	0.207504		0	0.851095
	1	0.965132		1	0.941738		1	0.788989
	1	0.880731		1	0.635271		1	0.684348
	1	0.89384		1	0.942705		1	0.767709
	0	0.426286		0	0.352466		0	0.301241
	0	0.246747		0	0.848486		0	0.518144
	0	0.272755		0	0.483157		0	0.574774
	1	0.908348		0	0.713242		0	0.455718
	0	0.325541		0	0.245985		0	0.256674
	1	0.709502		1	0.957761		1	0.774147
	1	0.722868		1	0.954221		1	0.315893
	1	0.912901		1	0.772751		0	0.756463
	1	0.746223		1	0.936935		1	0.881905
	0	0.180384		1	0.925392		0	0.654565
	1	0.871826		1	0.949388		1	0.875606
	1	0.966683		1	0.934307		1	0.649655
	1	0.792395		1	0.97452		1	0.7911
	0	0.180152		1	0.642248		1	0.691517
	1	0.942688		0	0.239209		0	0.613708
	0	0.297678		0	0.374714		1	0.770543
	1	0.754937		1	0.832307		0	0.884706
	1	0.942324		0	0.624692		0	0.528799
	1	0.903784		1	0.462612		1	0.373255
	1	0.755182		1	0.935176		1	0.771312
	1	0.93696		1	0.981688		1	0.54083
	1	0.902336		1	0.678262		1	0.852667
	0	0.267969		1	0.690054		1	0.804654
	1	0.634927		1	0.88811		0	0.549089
	1	0.428656		1	0.973258		0	0.22525
	1	0.504944		0	0.145993		0	0.320673
	1	0.642163		0	0.321756		1	0.241937
	1	0.952249		0	0.244324		1	0.576182
	0	0.166285		1	0.80033		0	0.761606
	0	0.305811		1	0.759346		0	0.783888
	1	0.78484		1	0.97624		1	0.744765
	1	0.989005		1	0.856693		0	0.76095
	1	0.981861		1	0.635028		1	0.763632
	1	0.958015		1	0.981764		0	0.470827
	1	0.958748		0	0.696536		0	0.543907
	0	0.388801		0	0.509099		0	0.496247
	0	0.514838		0	0.834191		0	0.455436
	0	0.594228		1	0.869071		0	0.764476
	1	0.661716		0	0.246581		0	0.908046
	0	0.255844		0	0.927932		0	0.637957
	0	0.18229		0	0.760342		1	0.721826
	1	0.988951		1	0.914806		1	0.742005
	1	0.900584		1	0.959094		1	0.897412
	0	0.404685		0	0.334207		1	0.692898
	1	0.93343		1	0.919606		0	0.315624
	1	0.974922		0	0.589317		0	0.605836
	1	0.958229		0	0.339079		1	0.752733
	0	0.389		0	0.494363		0	0.764861
	0	0.424257		0	0.403728		1	0.619065
	0	0.268868		1	0.895771		1	0.757258
	1	0.635577		0	0.398702		1	0.295095
	0	0.186487		1	0.953038		1	0.469116
	1	0.958293		1	0.849432		1	0.687276
	1	0.932402		1	0.858622		1	0.890794
	1	0.894079		1	0.392318		1	0.460157
	1	0.958048		0	0.462013		1	0.785192
	0	0.284806		1	0.904732		0	0.579818
	0	0.29165		1	0.910477		0	0.470946
	1	0.905241		0	0.484197		0	0.376624
	0	0.288368		0	0.211666		1	0.758758
	1	0.831718		0	0.486931		1	0.544823
	1	0.94223		1	0.800243		0	0.36272
	0	0.240291		1	0.719608		1	0.858476
	1	0.787879		1	0.946222		1	0.842773
	1	0.959419		1	0.67268		0	0.434446
	1	0.915099		1	0.855279		1	0.925516
	0	0.346911		1	0.969927		1	0.751582
	0	0.360884		0	0.20964		0	0.414165
	0	0.19198		0	0.148472		0	0.517303
	0	0.336354		1	0.880546		0	0.473197
	1	0.480358		0	0.373602		0	0.615827
	1	0.749585		0	0.264836		1	0.63942
	0	0.222785		1	0.754909		1	0.639821
	0	0.261552		0	0.47309		0	0.702186
	1	0.971764		1	0.968601		1	0.530088
	0	0.370718		1	0.90166		1	0.68864
	1	0.947561		1	0.969092		0	0.268235
	0	0.285241		0	0.346305		1	0.548803
	0	0.412553		0	0.342691		1	0.707974
	1	0.578801		0	0.333733		0	0.525231
	1	0.715264		0	0.440957		1	0.748272
	0	0.186522		0	0.388268		1	0.701436
	1	0.751719		0	0.602742		1	0.607221
	1	0.925276		1	0.968883		1	0.714754
	0	0.315474		0	0.177205		1	0.519472
	1	0.989615		1	0.951792		1	0.748118
	0	0.396846		1	0.741769		0	0.316792
	1	0.863373		0	0.186406		1	0.574911
	1	0.898494		0	0.493268		1	0.744362
	1	0.963865		1	0.638226		0	0.622272
	1	0.806094		1	0.891416		0	0.373132
	0	0.358457		0	0.268415		0	0.583915
	0	0.284441		0	0.3876		0	0.714038
	1	0.95512		1	0.81468		0	0.362238
	0	0.175391		1	0.954635		1	0.816443
	0	0.162391		1	0.704143		0	0.769303
	1	0.954729		1	0.955896		1	0.867789
	1	0.801108		1	0.710372		1	0.853572
	0	0.496454		1	0.973178		1	0.753062
	0	0.413062		1	0.700106		0	0.603742
	0	0.322299		0	0.264052		0	0.678192
	0	0.27449		0	0.204097		1	0.340591
	0	0.274584		0	0.212665		0	0.401269
	1	0.803634		0	0.330849		1	0.594251
	0	0.176654		1	0.938629		1	0.507542
	1	0.705324		1	0.96552		1	0.316428
	1	0.945372		1	0.793463		1	0.733306
	1	0.794185		1	0.929269		1	0.557137
	1	0.861864		1	0.942893		0	0.457991
	1	0.942387		1	0.663715		1	0.73819
	1	0.926228		1	0.920282		1	0.851572
	0	0.355356		0	0.561167		1	0.463199
	0	0.378844		0	0.303088		1	0.74008
	0	0.265039		0	0.267455		0	0.547083
	0	0.209462		1	0.146132		0	0.269576
	1	0.90309		0	0.340581		1	0.369006
	1	0.609881		1	0.970197		1	0.877718
	1	0.900883		0	0.164185		1	0.288323
	1	0.978419		1	0.948019		0	0.512883
	1	0.82868		1	0.9493		1	0.893995
	0	0.41428		1	0.96061		1	0.934589
	0	0.279124		1	0.922388		0	0.25459
	1	0.923565		0	0.255872		0	0.624951
	0	0.274344		0	0.279104		1	0.789657
	0	0.178953		0	0.820083		1	0.786631
	1	0.95097		1	0.897983		1	0.509073
	1	0.969835		0	0.407307		0	0.855718
	1	0.939011		1	0.4023		1	0.718846
	1	0.958773		1	0.959897		0	0.547887
	1	0.971065		0	0.212576		1	0.66252
	1	0.941141		1	0.694548		0	0.501782
	1	0.916496		1	0.905564		1	0.933523
	1	0.9399		1	0.910313		1	0.807953
	0	0.302562		0	0.409717		0	0.459318
	1	0.765243		0	0.41997		0	0.715153
	0	0.3641		0	0.171569		1	0.708494
	0	0.183317		0	0.310959		1	0.785616
	1	0.945544		1	0.946936		0	0.576032
	1	0.968691		1	0.828761		0	0.54967
	0	0.203454		0	0.164267		0	0.788107
	1	0.990515		1	0.940356		1	0.847974
	1	0.972029		1	0.871634		1	0.799601
	0	0.197116		1	0.96956		1	0.906767
	1	0.963155		1	0.916478		0	0.64045
	1	0.97646		0	0.421073		0	0.527622
	0	0.487421		0	0.141573		1	0.827725
	0	0.295173		1	0.860241		1	0.748056
	0	0.27246		1	0.811471		1	0.625498
	1	0.933412		1	0.938924		1	0.498647
	1	0.685518		1	0.957026		1	0.870903
	0	0.243395		1	0.776016		0	0.601535
	1	0.967791		1	0.968614		1	0.842268
	0	0.405537		0	0.412904		1	0.683015
	1	0.954345		1	0.731618		0	0.516844
	1	0.813776		1	0.681684		0	0.75638
	0	0.411027		0	0.748075		0	0.554444
	0	0.341364		0	0.348117		1	0.880345
	0	0.329691		1	0.973244		0	0.532374
	0	0.214059		1	0.915106		1	0.888575
	1	0.654719		1	0.947425		0	0.827909
	1	0.963745		0	0.141563		0	0.620774
	0	0.298419		0	0.689207		0	0.75518
	1	0.724422		1	0.967801		1	0.614269
	0	0.211614		1	0.940903		1	0.747207
	1	0.77319		1	0.985123		1	0.789989
	1	0.937281		1	0.939418		0	0.285165
	1	0.967031		0	0.253731		1	0.842956
	0	0.386674		0	0.484516		1	0.60422
	0	0.389243		0	0.607166		1	0.679837
	0	0.536419		1	0.923506		1	0.541348
	0	0.307804		0	0.204274		0	0.545519
	0	0.361333		1	0.192212		0	0.47806
	0	0.229174		0	0.869446		0	0.580908
	1	0.992732		1	0.986883		1	0.703213
	1	0.981898		1	0.936391		1	0.717697
	1	0.823315		1	0.922722		1	0.773339
	1	0.970755		1	0.974852		1	0.805538
	1	0.959194		0	0.202146		0	0.667594
	0	0.385184		0	0.484875		0	0.307468
	0	0.321718		1	0.931858		0	0.672151
	0	0.359502		0	0.328229		0	0.435624
	0	0.513932		0	0.369709		1	0.887214
	0	0.360764		1	0.956861		1	0.750772
	1	0.947526		0	0.825861		0	0.659431
	1	0.978969		1	0.926426		1	0.730701
	1	0.947564		1	0.968293		1	0.849693
	1	0.965532		1	0.739848		1	0.895883
	1	0.760811		1	0.925914		1	0.686894
	0	0.279133		1	0.978787		1	0.543006
	0	0.450374		1	0.91547		1	0.765453
	0	0.241763		1	0.647969		0	0.401906
	1	0.764438		0	0.775254		1	0.587742
	0	0.286999		0	0.394824		1	0.761794
	0	0.174799		0	0.284928		1	0.811608
	1	0.765105		1	0.969542		0	0.676977
	1	0.720505		1	0.810121		1	0.714898
	1	0.939659		0	0.262042		0	0.485534
	1	0.836682		1	0.885331		1	0.940696
	1	0.954256		0	0.48634		0	0.776446
	0	0.205378		0	0.362089		0	0.382515
	1	0.876878		0	0.455644		0	0.175712
	1	0.470307		0	0.367222		1	0.831374
	1	0.763546		0	0.547392		1	0.368032
	1	0.603555		0	0.263263		1	0.576692
	1	0.619145		0	0.49087		0	0.776474
	0	0.14572		0	0.352753		0	0.642053
	1	0.940534		1	0.960767		1	0.911281
	1	0.948419		0	0.362895		0	0.705408
	1	0.977904		0	0.466971		0	0.623437
	1	0.849652		0	0.641825		0	0.395347
	0	0.349331		1	0.919334		0	0.287953
	0	0.276771		0	0.179676		1	0.655914
	0	0.352681		0	0.319246		1	0.620222
	0	0.431318		1	0.9336		1	0.887545
	0	0.302876		1	0.716519		0	0.808466
	0	0.231555		0	0.195346		0	0.59437
	0	0.409034		0	0.769568		0	0.800842
	1	0.957919		0	0.447241		1	0.889165
	1	0.973865		1	0.867572		1	0.827079
	0	0.495849		0	0.302173		0	0.378365
	0	0.42403		0	0.235691		1	0.700911
	1	0.968426		0	0.220512		1	0.640421
	1	0.527622		0	0.558153		0	0.672122
	0	0.170475		1	0.537197		0	0.526812
	1	0.946775		1	0.949168		0	0.673358
	1	0.971653		1	0.910221		0	0.60891
	1	0.949118		1	0.917668		0	0.519671
	0	0.163666		1	0.85692		0	0.715801
	1	0.817036		1	0.916411		1	0.765935
	1	0.967297		1	0.936948		0	0.46595
	1	0.969605		1	0.953224		1	0.518704
	1	0.979039		1	0.981735		0	0.323104
	1	0.935349		1	0.861149		0	0.766269
	1	0.973527		1	0.911234		1	0.256903
	0	0.427562		1	0.968046		0	0.316903
	0	0.36504		1	0.594791		1	0.899133
	1	0.766669		0	0.1831		1	0.79404
	0	0.171512		1	0.956014		1	0.814961
	0	0.161677		1	0.892951		0	0.680628
	1	0.694859		1	0.952269		1	0.714202
	1	0.967569		1	0.967332		1	0.715119
	0	0.32308		0	0.202363		1	0.722876
	1	0.782224		1	0.883062		1	0.610127
	0	0.36604		1	0.931566		1	0.794042
	0	0.480758		1	0.972785		0	0.560479
	1	0.959224		1	0.892402		1	0.434201
	1	0.699589		0	0.444209		1	0.880864
	1	0.751098		1	0.900962		1	0.621351
	1	0.954281		0	0.322596		1	0.750864
	1	0.67136		0	0.392348		0	0.719903
	1	0.963847		1	0.955712		0	0.381026
	1	0.933189		0	0.175277		1	0.912622
	1	0.855107		1	0.884104		1	0.690035
	0	0.28965		1	0.898545		0	0.253537
	0	0.263721		1	0.886606		0	0.216394
	0	0.213249		1	0.736895		0	0.429675
	1	0.731519		0	0.41132		1	0.291381
	1	0.767968		0	0.234157		1	0.858524
	1	0.7188		0	0.413544		0	0.824974
	1	0.689608		1	0.953351		0	0.661898
	0	0.203027		1	0.788815		0	0.741865
	0	0.423077		1	0.939886		0	0.397043
	0	0.246623		1	0.917331		1	0.831403
	1	0.975566		1	0.883381		1	0.576231
	1	0.977047		0	0.393758		1	0.699273
	0	0.390256		1	0.932533		1	0.742086
	0	0.331678		0	0.310785		0	0.555903
	0	0.44992		0	0.406244		1	0.799547
	1	0.836797		0	0.264803		0	0.296517
	0	0.223401		1	0.826317		0	0.590186
	1	0.636027		1	0.955462		1	0.54124
	0	0.395959		0	0.366195		1	0.770994
	1	0.941969		1	0.98716		1	0.696084
	0	0.284738		1	0.664844		1	0.754193
	1	0.770186		1	0.891455		0	0.550659
	0	0.230815		0	0.237794		1	0.861396
	1	0.891163		0	0.240377		1	0.657831
	0	0.286147		0	0.241213		1	0.509555
	1	0.747493		0	0.202391		1	0.877245
	0	0.293731		1	0.885845		0	0.43747
	1	0.522355		0	0.350519		0	0.838499
	1	0.59678		1	0.173956		0	0.471081
	0	0.317968		0	0.188352		0	0.758303
	1	0.985095		1	0.821115		1	0.783341
	0	0.474739		0	0.487616		1	0.745303
	1	0.955732		1	0.958601		0	0.350147
	0	0.460829		1	0.783981		1	0.737925
	0	0.272453		0	0.325431		1	0.750623
	0	0.33452		0	0.379764		0	0.252351
	0	0.347054		0	0.336307		0	0.381585
	0	0.374683		1	0.934685		0	0.459412
	1	0.492037		0	0.801127		1	0.723664
	1	0.934095		0	0.649829		0	0.537152
	0	0.245002		0	0.81178		1	0.772624
	1	0.811134		1	0.92892		1	0.866721
	1	0.765011		0	0.223061		1	0.829061
	1	0.708909		0	0.450582		1	0.877915
	1	0.754707		1	0.901048		1	0.926988
	0	0.531896		1	0.861118		0	0.413996
	0	0.341218		1	0.923258		0	0.525404
	0	0.24321		0	0.441684		0	0.793603
	1	0.909685		0	0.469626		0	0.50795
	0	0.341556		0	0.484715		1	0.822478
	0	0.313003		1	0.973623		1	0.461017
	0	0.177076		0	0.364998		0	0.809325
	1	0.90234		1	0.932994		1	0.765099
	1	0.777415		1	0.987922		1	0.767123
	1	0.925905		0	0.512221		1	0.744054
	1	0.94867		1	0.948882		0	0.306498
	0	0.445841		0	0.299485		0	0.464724
	0	0.243019		0	0.799137		1	0.786184
	1	0.757373		0	0.373104		1	0.903568
	1	0.921551		0	0.163067		0	0.551069
	0	0.360503		1	0.972927		1	0.749315
	1	0.947393		1	0.961206		1	0.443124
	0	0.220658		0	0.147003		1	0.86086
	1	0.783861		1	0.641983		1	0.735968
	1	0.986072		1	0.888557		1	0.856011
	1	0.949323		1	0.899096		1	0.775688
	1	0.96087		1	0.92397		1	0.58883
	1	0.953515		1	0.968357		1	0.827499
	1	0.736082		1	0.880958		0	0.470794
	0	0.199702		0	0.269789		0	0.713688
	0	0.262632		0	0.155594		0	0.392567
	1	0.806642		1	0.417393		1	0.774995
	1	0.948598		1	0.934136		0	0.625901
	1	0.605878		1	0.777561		0	0.878416
	1	0.880477		1	0.958083		1	0.565867
	1	0.87766		0	0.269879		1	0.654473
	1	0.75278		1	0.903893		1	0.813359
	0	0.453317		1	0.889113		0	0.492162
	0	0.241592		0	0.104166		0	0.332801
	1	0.480735		0	0.837753		0	0.571038
	1	0.952983		0	0.664662		0	0.352758
	1	0.943242		1	0.95181		0	0.226329
	1	0.596481		1	0.336192		0	0.640494
	0	0.235137		0	0.188005		0	0.538042
	0	0.147601		1	0.769224		1	0.397447
	1	0.974786		1	0.910972		1	0.598492
	0	0.21121		1	0.919699		1	0.861181
	1	0.957671		0	0.484437		0	0.462598
	1	0.972728		0	0.229954		1	0.6648
	1	0.929038		0	0.466301		0	0.511174
	0	0.44891		1	0.93633		0	0.379374
	0	0.234588		0	0.280837		1	0.43392
	0	0.297729		1	0.180909		1	0.236704
	0	0.351447		1	0.964042		1	0.762722
	1	0.946495		1	0.947438		1	0.694262
	0	0.261517		0	0.167456		0	0.749705
	1	0.950349		1	0.965122		1	0.600968
	1	0.963919		1	0.944353		1	0.728345
	1	0.751742		1	0.710262		1	0.758764
	0	0.352063		1	0.920512		0	0.292904
	1	0.901998		1	0.871834		1	0.821079
	0	0.156783		0	0.495212		1	0.495236
	1	0.578222		0	0.247265		0	0.392168
	1	0.935435		0	0.342485		0	0.203373
	1	0.889725		0	0.406179		1	0.359715
	1	0.93742		1	0.961529		0	0.534401
	1	0.562898		1	0.940768		1	0.701944
	1	0.975693		0	0.147704		1	0.790431
	1	0.960227		1	0.687602		1	0.921021
	1	0.972795		0	0.321272		0	0.538231
	0	0.36126		0	0.278537		0	0.313749
	0	0.475301		0	0.48206		0	0.231594
	0	0.41704		0	0.847946		0	0.884234
	1	0.605673		0	0.260258		0	0.414763
	1	0.942807		1	0.837117		1	0.383976
	1	0.956936		1	0.963688		1	0.857482
	0	0.208247		1	0.827929		0	0.793951
	0	0.273403		0	0.481155		0	0.865603
	1	0.98624		1	0.957023		1	0.662275
	1	0.948428		1	0.683204		1	0.71756
	1	0.904729		0	0.51112		1	0.920366
	1	0.928455		1	0.960976		1	0.778315
	0	0.277557		0	0.409389		0	0.838527
	1	0.749289		0	0.827841		0	0.391375
	0	0.289938		0	0.693785		1	0.885094
	1	0.813943		1	0.943916		1	0.624258
	1	0.697218		1	0.901552		1	0.728274
	1	0.95723		0	0.295394		1	0.789095
	0	0.163741		1	0.825864		1	0.798085
	1	0.986958		1	0.568751		1	0.703783
	1	0.808237		1	0.517967		1	0.734685
	0	0.341694		1	0.926681		1	0.739364
	0	0.203131		0	0.171914		0	0.625306
	1	0.912882		0	0.282672		0	0.295851
	1	0.921907		0	0.121456		1	0.780154
	1	0.791403		1	0.407712		0	0.352043
	0	0.474712		1	0.130316		1	0.877467
	0	0.273775		1	0.97014		1	0.739809
	1	0.796427		0	0.609541		1	0.685787
	1	0.933731		0	0.716636		0	0.632186
	1	0.991519		0	0.210881		1	0.741635
	1	0.979437		1	0.969081		1	0.91533
	0	0.38923		1	0.507747		1	0.566242
	1	0.940957		0	0.201086		0	0.652232
	0	0.341323		1	0.911583		0	0.488928
	0	0.474362		0	0.301946		1	0.819808
	0	0.229542		0	0.185616		0	0.595858
	1	0.973445		1	0.936896		0	0.266171
	1	0.945035		1	0.952088		1	0.641198
	0	0.207428		1	0.715039		1	0.855982
	0	0.324929		0	0.466418		0	0.77691
	1	0.76749		0	0.234612		0	0.575174
	1	0.815304		1	0.850728		1	0.789071
	1	0.967965		1	0.923236		1	0.699886
	1	0.969723		0	0.431706		0	0.74272
	0	0.292701		1	0.871092		0	0.698005
	0	0.26989		0	0.284869		0	0.517756
	1	0.871033		0	0.342145		1	0.885753
	1	0.472305		1	0.419851		0	0.546862
	1	0.691013		1	0.882917		1	0.823234
	1	0.672451		1	0.956988		1	0.603652
	1	0.910472		1	0.767578		0	0.832729
	1	0.768302		1	0.933251		1	0.890072
	1	0.940213		1	0.911357		1	0.887593
	1	0.895894		1	0.587011		0	0.642867
	0	0.441295		1	0.646491		1	0.615269
	0	0.288708		1	0.843278		1	0.830269
	1	0.95212		1	0.548903		0	0.809842
	0	0.237668		0	0.206881		0	0.649264
	1	0.474744		1	0.828598		0	0.798265
	1	0.747515		0	0.54029		0	0.624322
	1	0.849952		1	0.807575		0	0.55565
	1	0.655907		1	0.915872		0	0.885842
	1	0.754873		1	0.950845		1	0.591595
	1	0.986345		0	0.509562		0	0.299934
	1	0.893227		1	0.659791		1	0.686368
	1	0.86778		1	0.667989		0	0.358801
	1	0.90622		1	0.866783		1	0.750033
	0	0.335992		0	0.213864		0	0.364651
	1	0.952838		0	0.30152		1	0.765827
	1	0.697173		0	0.337323		1	0.406563
	0	0.241283		1	0.916052		1	0.816009
	1	0.79299		1	0.931401		1	0.840972
	1	0.931852		1	0.826777		0	0.685259
	1	0.991398		1	0.938413		1	0.701311
	1	0.891508		1	0.88658		1	0.767924
	1	0.692376		1	0.881385		1	0.716708
	0	0.376966		1	0.972205		0	0.247566
	1	0.823121		0	0.260921		0	0.54024
	1	0.934897		1	0.184326		1	0.808144
	1	0.972128		1	0.949601		1	0.780088
	0	0.279833		1	0.93909		0	0.377848
	0	0.340897		1	0.737927		1	0.870528
	0	0.269399		1	0.790018		1	0.761173
	1	0.940316		0	0.370635		0	0.629254
	1	0.804399		1	0.869953		1	0.670086
	0	0.432197		1	0.982879		1	0.78378
	0	0.314507		1	0.748523		0	0.329585
	0	0.274216		0	0.475748		0	0.59713
	0	0.300376		0	0.171562		0	0.438317
	1	0.918817		0	0.358371		0	0.288237
	1	0.532341		0	0.859878		1	0.757928
	1	0.752698		0	0.26398		0	0.897435
	1	0.798531		1	0.979633		1	0.801982
	1	0.697674		1	0.91568		1	0.653299
	0	0.157171		0	0.73438		0	0.783149
	1	0.958884		1	0.935742		1	0.908009
	0	0.371267		1	0.640665		1	0.763669
	0	0.454081		1	0.889375		0	0.681958
	0	0.315315		1	0.975558		1	0.864194
	0	0.330798		1	0.538617		0	0.660189
	0	0.280462		0	0.473904		0	0.405397
	0	0.196667		0	0.215458		1	0.44214
	1	0.952209		1	0.891729		0	0.613967
	1	0.969691		0	0.181885		0	0.511872
	1	0.963716		1	0.969825		0	0.707726
	0	0.200819		1	0.750653		0	0.751455
	1	0.960316		1	0.957071		1	0.684286
	1	0.963136		1	0.962333		1	0.447068
	1	0.914447		0	0.222695		1	0.667712
	1	0.924049		1	0.94088		1	0.742623
	1	0.965754		0	0.275409		0	0.557609
	1	0.932689		0	0.217083		0	0.236868
	1	0.843894		0	0.194523		1	0.740357
	0	0.340218		0	0.406962		1	0.310231
	0	0.308182		0	0.199287		0	0.452046
	0	0.283149		1	0.218681		1	0.801711
	0	0.201295		0	0.722263		1	0.58551
	1	0.720335		1	0.940812		1	0.552095
	1	0.885177		0	0.216235		0	0.336706
	1	0.894196		1	0.90384		0	0.676294
	1	0.976172		0	0.210686		0	0.315554
	1	0.889417		0	0.290651		0	0.70635
	0	0.173302		1	0.93235		1	0.801416
	0	0.27071		0	0.306504		0	0.556224
	1	0.609657		1	0.204374		0	0.440606
	1	0.761928		1	0.920692		1	0.532244
	1	0.628948		1	0.948786		1	0.795449
	0	0.285718		0	0.343971		0	0.756082
	1	0.957714		1	0.989909		1	0.585279
	1	0.899949		0	0.263797		1	0.676776
	1	0.964863		1	0.928633		0	0.45571
	1	0.911382		0	0.552216		1	0.649815
	0	0.265381		0	0.341212		0	0.450423
	1	0.466477		0	0.263818		0	0.465212
	0	0.186748		0	0.279535		1	0.767809
	1	0.881802		0	0.280832		0	0.75537
	1	0.773937		1	0.950238		0	0.471418
	1	0.968536		1	0.813568		1	0.285145
	0	0.296687		0	0.796166		0	0.799319
	1	0.750275		1	0.958091		1	0.737056
	1	0.758486		1	0.9006		1	0.805631
	0	0.176962		1	0.52113		1	0.847862
	1	0.93482		0	0.539653		0	0.388867
	1	0.913941		0	0.265887		0	0.787366
	1	0.75748		0	0.371039		0	0.414369
	0	0.320905		0	0.454804		0	0.790295
	1	0.72048		0	0.224303		0	0.716483
	1	0.549299		0	0.169105		0	0.733255
	1	0.945892		1	0.157447		0	0.481599
	0	0.168886		1	0.977645		0	0.632995
	1	0.958727		1	0.986594		1	0.811016
	1	0.938946		0	0.453993		0	0.342528
	1	0.956154		0	0.344187		1	0.553656
	0	0.425989		0	0.232272		1	0.903417
	0	0.328587		0	0.183732		1	0.697314
	0	0.545526		0	0.320351		1	0.454601
	1	0.738828		0	0.571881		1	0.762629
	0	0.273093		1	0.904954		0	0.272905
	0	0.182579		1	0.975378		0	0.303704
	1	0.757681		1	0.732162		0	0.253092
	0	0.194147		0	0.689851		0	0.805405
	0	0.212108		1	0.653527		1	0.72552
	1	0.811213		0	0.404062		0	0.465515
	1	0.985668		1	0.983149		1	0.836813
	0	0.504356		0	0.219852		1	0.753125
	0	0.309446		0	0.262976		0	0.287882
	0	0.315319		0	0.331261		0	0.737056
	0	0.306419		0	0.30886		1	0.704028
	0	0.390729		0	0.228711		1	0.522753
	0	0.347683		1	0.171743		1	0.564201
	1	0.75686		1	0.974181		1	0.85745
	1	0.963583		1	0.931793		0	0.642666
	1	0.954334		1	0.981594		1	0.576073
	0	0.388749		1	0.914499		1	0.715796
	1	0.976212		0	0.314711		1	0.746629
	1	0.969719		0	0.35416		1	0.898376
	1	0.901256		0	0.393303		1	0.511489
	1	0.919791		0	0.642691		1	0.841655
	1	0.791627		0	0.324461		0	0.242419
	0	0.416016		0	0.213977		0	0.506704
	0	0.310334		1	0.923025		0	0.422366
	1	0.929786		1	0.932081		1	0.581321
	0	0.166834		1	0.747696		1	0.805258
	1	0.897127		0	0.539502		1	0.819632
	1	0.714624		1	0.965264		1	0.769523
	0	0.184876		0	0.221455		1	0.816817
	1	0.927098		0	0.778321		1	0.605382
	1	0.948114		1	0.921351		0	0.546331
	1	0.892097		0	0.726584		1	0.55682
	0	0.282731		1	0.984491		1	0.759811
	1	0.585599		1	0.940247		1	0.730126
	1	0.968169		1	0.827956		1	0.817855
	0	0.18862		0	0.605307		1	0.629576
	0	0.320168		0	0.798716		0	0.547643
	1	0.789197		1	0.939668		1	0.712057
	0	0.453574		1	0.742742		1	0.905588
	0	0.20603		1	0.892119		1	0.78771
	1	0.945306		0	0.348088		1	0.679796
	0	0.409035		0	0.264573		0	0.60747
	0	0.307764		0	0.416572		0	0.508573
	0	0.336292		1	0.577943		0	0.253547
	1	0.918853		0	0.237436		1	0.473767
	0	0.351082		1	0.963604		1	0.547591
	0	0.253917		0	0.160661		0	0.766603
	0	0.195095		0	0.36419		0	0.842248
	1	0.95515		1	0.956065		1	0.850025
	1	0.971727		1	0.94912		1	0.585616
	1	0.935542		1	0.988086		1	0.778506
	1	0.95528		1	0.859195		0	0.475162
	0	0.326587		0	0.205611		0	0.719303
	1	0.954045		0	0.341884		1	0.749436
	0	0.220815		1	0.896516		1	0.727021
	0	0.307396		1	0.163744		0	0.216017
	1	0.922069		0	0.297312		1	0.840826
	1	0.727636		1	0.958706		1	0.621151
	0	0.163534		0	0.798011		0	0.728957
	1	0.74788		0	0.511197		1	0.602745
	0	0.381243		1	0.940348		1	0.866024
	1	0.791377		1	0.937185		1	0.799136
	0	0.402516		0	0.181503		1	0.782999
	0	0.321329		0	0.729498		0	0.294092
	1	0.917656		1	0.942023		1	0.769322
	0	0.27131		0	0.372793		0	0.607118
	0	0.310187		1	0.983303		1	0.694707
	0	0.203864		1	0.846273		0	0.835723
	1	0.638783		0	0.426941		0	0.482091
	1	0.711848		0	0.745862		0	0.824759
	0	0.377843		1	0.68224		1	0.608549
	1	0.914959		0	0.194147		1	0.868624
	1	0.901379		1	0.920194		1	0.691173
	1	0.96269		1	0.818163		1	0.783441
	0	0.401481		1	0.475659		0	0.556704
	0	0.269518		1	0.861823		0	0.590957
	1	0.725254		0	0.229719		0	0.392408
	1	0.47026		1	0.795362		0	0.252274
	0	0.282883		1	0.945068		0	0.561307
	1	0.912493		1	0.938533		1	0.883747
	0	0.355876		1	0.760579		0	0.691955
	1	0.867454		1	0.959433		1	0.721981
	0	0.395912		1	0.624185		1	0.928401
	1	0.93901		1	0.895725		0	0.617487
	0	0.216986		1	0.934428		0	0.316156
	1	0.955214		0	0.365601		0	0.290834
	0	0.426214		0	0.38063		1	0.585425
	0	0.296521		0	0.763514		1	0.774644
	1	0.826225		0	0.181318		1	0.877597
	0	0.300363		1	0.269187		1	0.712342
	1	0.972105		0	0.253458		0	0.734931
	0	0.363463		1	0.876752		0	0.617863
	1	0.776425		1	0.972267		1	0.751751
	1	0.911784		1	0.942234		1	0.785569
	1	0.936813		1	0.849693		1	0.626338
	1	0.807989		0	0.429442		1	0.535591
	0	0.337967		0	0.793513		1	0.766453
	0	0.429734		1	0.916754		0	0.228764
	1	0.966952		0	0.712934		0	0.537466
	0	0.181384		0	0.482153		0	0.258698
	1	0.973604		1	0.962407		1	0.426484
	0	0.165971		1	0.95291		1	0.259402
	0	0.321469		0	0.853787		0	0.776689
	1	0.964353		1	0.70976		1	0.781537
	0	0.400813		1	0.895303		1	0.900237
	1	0.929708		1	0.940737		1	0.675502
	0	0.31805		1	0.590958		0	0.667606
	0	0.310575		0	0.297742		0	0.331327
	0	0.376368		0	0.562993		0	0.598164
	1	0.738306		0	0.38791		1	0.802481
	0	0.276282		0	0.231216		0	0.575903
	1	0.647109		1	0.93713		0	0.346871
	1	0.73682		1	0.969228		1	0.707178
	0	0.264218		0	0.14039		1	0.550529
	1	0.815436		1	0.978366		1	0.729407
	1	0.78821		0	0.383968		1	0.808335
	1	0.952398		0	0.385127		1	0.698816
	1	0.966793		0	0.608941		1	0.810065
	0	0.37666		0	0.157367		0	0.743582
	0	0.535466		1	0.934622		0	0.678181
	0	0.282098		0	0.376071		0	0.223482
	0	0.226811		0	0.300459		1	0.556431
	0	0.226149		1	0.931708		0	0.334872
	0	0.180392		1	0.948259		1	0.831181
	0	0.303623		0	0.154298		0	0.769119
	1	0.963814		0	0.494286		0	0.318958
	1	0.946935		1	0.647681		0	0.763206
	1	0.969984		1	0.922403		1	0.924455
	1	0.921931		1	0.668831		1	0.844673
	1	0.955346		1	0.886212		0	0.384735
	1	0.799374		0	0.247582		0	0.759793
	0	0.495403		1	0.847864		1	0.824427
	0	0.33926		1	0.925564		0	0.763651
	0	0.310755		0	0.292189		0	0.910431
	0	0.288807		1	0.935423		1	0.724014
	1	0.436248		0	0.16274		0	0.811099
	1	0.884557		1	0.98111		1	0.866429
	1	0.902448		0	0.203684		1	0.685814
	1	0.939378		0	0.409963		1	0.729373
	1	0.940646		1	0.748603		1	0.836296
	0	0.473557		1	0.909946		1	0.737771
	1	0.678826		0	0.285566		1	0.715331
	1	0.801272		0	0.344896		0	0.502168
	1	0.701504		0	0.160756		0	0.735521
	1	0.936977		1	0.912266		1	0.241834
	0	0.227934		1	0.5407		1	0.865997
	0	0.304031		0	0.240729		1	0.729031
	1	0.961138		1	0.906617		1	0.86929
	1	0.81748		0	0.606205		0	0.485765
	0	0.359726		0	0.868237		1	0.636482
	1	0.960328		0	0.322319		1	0.581472
	1	0.971975		1	0.959844		0	0.730095
	1	0.933826		0	0.28977		1	0.732049
	0	0.260794		1	0.549299		0	0.390084
	1	0.789833		0	0.204103		1	0.6619
	0	0.247726		1	0.908974		1	0.384694
	1	0.960594		0	0.853302		0	0.873858
	1	0.921339		0	0.600197		0	0.60833
	1	0.963304		1	0.949269		1	0.591945
	1	0.92633		1	0.934631		1	0.77384
	1	0.936166		1	0.963904		1	0.745714
	0	0.287924		0	0.203186		1	0.475344
	0	0.302591		1	0.89983		1	0.772058
	0	0.294861		1	0.735582		0	0.666865
	0	0.201978		0	0.390465		0	0.237193
	1	0.798753		1	0.874985		1	0.688781
	1	0.708545		0	0.431572		1	0.381429
	0	0.234074		0	0.415122		1	0.739462
	0	0.183336		0	0.149174		0	0.749656
	0	0.283841		1	0.944544		1	0.887769
	0	0.517305		1	0.764741		1	0.520033
	0	0.275434		1	0.862789		1	0.681242
	0	0.281041		0	0.27921		1	0.786485
	0	0.312132		0	0.844828		0	0.511607
	0	0.314878		0	0.451814		0	0.274526
	0	0.386702		1	0.882723		0	0.533683
	1	0.576422		0	0.208104		1	0.505156
	1	0.899375		1	0.957774		1	0.816215
	1	0.949175		1	0.967503		0	0.786887
	0	0.37641		0	0.446682		0	0.712402
	1	0.85501		1	0.926009		1	0.90229
	1	0.925655		1	0.902404		1	0.842655
	1	0.935103		1	0.940411		1	0.806008
	0	0.399517		1	0.974373		0	0.529233
	0	0.366147		1	0.868281		0	0.44494
	0	0.327291		0	0.228664		0	0.777069
	1	0.660055		0	0.355209		1	0.849236
	0	0.161018		0	0.39778		0	0.301038
	1	0.958111		0	0.347709		0	0.601851
	1	0.935755		1	0.787104		0	0.794481
	1	0.550038		0	0.176193		0	0.772087
	1	0.966619		1	0.935484		1	0.863625
	1	0.862864		1	0.829354		1	0.728998
	1	0.673922		1	0.910335		0	0.3216
	1	0.930454		0	0.260332		1	0.697297
	1	0.932429		0	0.397505		1	0.772312
	0	0.367851		0	0.14703		0	0.534353
	0	0.546687		1	0.43587		1	0.817625
	0	0.193744		0	0.363866		1	0.427515
	1	0.72864		0	0.209894		1	0.586409
	1	0.735756		1	0.951581		1	0.274522
	1	0.946545		1	0.889591		0	0.623082
	1	0.990994		0	0.534232		1	0.514316
	1	0.985907		1	0.902633		1	0.653724
	1	0.970061		1	0.976628		1	0.661082
	0	0.538447		1	0.850266		0	0.529465
	0	0.487007		1	0.557304		1	0.797285
	0	0.334626		0	0.245447		1	0.492204
	0	0.341783		0	0.380298		1	0.772204
	1	0.965983		0	0.533098		1	0.703798
	0	0.189877		0	0.164833		0	0.710809
	0	0.252822		1	0.929565		1	0.255315
	0	0.222517		0	0.417128		1	0.77443
	1	0.901469		1	0.89857		1	0.631086
	1	0.79766		1	0.879809		1	0.651728
	0	0.232552		0	0.225138		1	0.725004
	0	0.247605		0	0.394787		1	0.463381
	0	0.368698		1	0.889488		1	0.852525
	1	0.751083		0	0.486956		0	0.319939
	1	0.971775		0	0.333274		0	0.283825
	1	0.721353		1	0.951391		0	0.582982
	0	0.177852		1	0.937425		0	0.423734
	0	0.287602		1	0.818997		0	0.447637
	0	0.409385		0	0.179943		0	0.896006
	1	0.984913		1	0.868897		1	0.666101
	1	0.949948		1	0.971372		1	0.765975
	1	0.745039		1	0.818183		1	0.830148
	1	0.808465		0	0.27516		1	0.771616
	1	0.946473		1	0.855786		1	0.774995
	0	0.332591		1	0.206886		1	0.806547
	0	0.218216		1	0.826563		0	0.663515
	1	0.724925		1	0.961588		0	0.412825
	1	0.667743		1	0.703833		0	0.259237
	1	0.926		1	0.733425		0	0.463305
	1	0.954849		0	0.378646		0	0.824837
	1	0.958625		1	0.948097		1	0.766613
	1	0.976943		1	0.643977		1	0.831933
	1	0.905918		1	0.526315		1	0.839879
	1	0.979044		0	0.566575		1	0.514078
	0	0.444939		0	0.225156		1	0.682857
	0	0.313303		0	0.710141		0	0.517544
	1	0.700705		0	0.238306		0	0.639283
	0	0.171982		1	0.909968		0	0.25795
	1	0.966234		1	0.184268		1	0.744668
	1	0.956621		1	0.96712		0	0.586469
	0	0.31749		1	0.857709		0	0.613539
	1	0.788535		0	0.262187		1	0.784714
	1	0.965885		1	0.812422		1	0.8587
	1	0.760467		1	0.913295		1	0.776964
	1	0.947075		0	0.122858		1	0.764384
	1	0.929968		0	0.676746		0	0.70736
	1	0.969203		1	0.875627		0	0.506842
	0	0.444632		1	0.914051		0	0.441278
	1	0.963172		1	0.770797		0	0.714034
	0	0.285663		0	0.209571		0	0.607617
	1	0.960508		0	0.487791		0	0.389404
	0	0.293949		0	0.855246		1	0.752058
	1	0.931745		1	0.951679		1	0.807337
	1	0.966604		1	0.962877		0	0.470958
	1	0.748608		1	0.680516		1	0.775113
	0	0.411435		1	0.850522		0	0.582432
	0	0.346836		0	0.373354		0	0.530435
	0	0.307625		1	0.886619		0	0.74348
	0	0.316296		0	0.285231		0	0.506868
	1	0.957049		1	0.905217		0	0.582784
	1	0.935865		1	0.729556		1	0.871416
	1	0.646871		0	0.903441		1	0.801347
	0	0.24221		0	0.769321		1	0.617182
	1	0.990497		0	0.59414		1	0.800531
	1	0.893368		1	0.949191		1	0.790067
	1	0.932871		1	0.984165		1	0.507822
	1	0.976737		1	0.935352		1	0.754867
	0	0.493773		1	0.683388		0	0.315056
	0	0.370877		0	0.467493		0	0.385622
	0	0.333521		0	0.793067		1	0.754556
	0	0.323921		1	0.930487		1	0.765439
	1	0.667581		0	0.32705		0	0.265031
	0	0.175788		1	0.982124		1	0.796532
	0	0.361056		0	0.751208		0	0.720332
	1	0.914642		1	0.989835		1	0.637559
	1	0.936333		0	0.476933		1	0.800777
	0	0.4613		1	0.732008		1	0.797128
	0	0.5679		1	0.889145		1	0.917971
	0	0.325498		0	0.456112		0	0.278949
	1	0.742145		0	0.293713		0	0.417599
	0	0.271376		0	0.397425		0	0.438555
	0	0.178275		0	0.356858		1	0.775041
	1	0.734197		0	0.361344		1	0.258123
	1	0.776773		1	0.954494		1	0.501334
	0	0.203276		0	0.205482		0	0.790709
	1	0.971562		1	0.963492		1	0.628491
	1	0.969532		0	0.500897		1	0.768262
	1	0.958362		1	0.889462		1	0.743616
	0	0.481811		1	0.934262		1	0.78745
	0	0.322976		1	0.555036		1	0.56224
	0	0.265454		0	0.406907		0	0.40436
	1	0.791666		1	0.845836		0	0.664768
	0	0.297297		0	0.124406		0	0.367482
	0	0.191502		1	0.926015		1	0.593035
	1	0.963601		1	0.828229		1	0.315199
	0	0.185855		0	0.813974		0	0.676736
	1	0.854203		1	0.98842		1	0.877833
	1	0.760633		1	0.664663		0	0.411454
	0	0.183284		0	0.259365		1	0.597758
	1	0.896363		0	0.180286		0	0.635697
	1	0.960325		0	0.192724		0	0.550108
	0	0.37092		0	0.233342		0	0.806328
	0	0.291012		1	0.178744		0	0.579901
	0	0.414606		1	0.979486		0	0.589981
	1	0.522168		1	0.978073		1	0.855728
	0	0.366734		0	0.715348		1	0.87286
	0	0.24751		0	0.7266		0	0.829441
	0	0.195016		1	0.960798		1	0.783924
	1	0.943435		1	0.919487		1	0.828816
	1	0.917627		1	0.86887		1	0.756897
	1	0.815229		1	0.971728		0	0.513237
	0	0.494618		0	0.376531		0	0.331281
	0	0.230865		0	0.782225		1	0.851856
	1	0.744094		0	0.408356		0	0.359074
	1	0.802287		0	0.243903		0	0.612531
	1	0.94977		1	0.931422		1	0.770756
	0	0.173715		1	0.860329		0	0.66206
	0	0.303248		1	0.859479		0	0.714073
	1	0.989385		1	0.905935		1	0.524968
	0	0.221067		0	0.18186		1	0.743943
	1	0.937365		0	0.423052		0	0.604166
	1	0.979275		0	0.797051		1	0.905441
	1	0.858466		1	0.903853		1	0.619125
	0	0.359939		0	0.343044		1	0.703146
	0	0.470134		0	0.276839		0	0.266394
	1	0.710232		1	0.903007		0	0.461274
	0	0.331496		1	0.946522		1	0.470241
	0	0.36244		0	0.837022		1	0.192646
	0	0.448591		0	0.654315		1	0.722486
	1	0.991834		1	0.96626		1	0.632596
	1	0.769952		1	0.963619		1	0.550752
	0	0.426917		1	0.794897		1	0.752972
	1	0.949466		1	0.935745		0	0.364571
	1	0.932225		0	0.15793		1	0.757214
	1	0.961777		0	0.350413		0	0.288414
	0	0.403741		1	0.958689		1	0.779771
	0	0.438964		0	0.287205		1	0.511938
	0	0.30206		0	0.86859		1	0.591502
	1	0.938297		0	0.710746		1	0.809481
	0	0.236045		0	0.785925		0	0.744383
	1	0.970233		1	0.98298		1	0.794868
	0	0.356076		1	0.862006		1	0.725474
	1	0.905236		1	0.482805		1	0.555721
	0	0.320128		0	0.25923		1	0.755341
	0	0.394838		0	0.198218		0	0.269955
	1	0.780356		0	0.544352		0	0.325466
	1	0.93259		1	0.588788		0	0.409623
	1	0.61822		0	0.168396		0	0.301894
	1	0.956182		0	0.47479		1	0.745844
	1	0.949936		1	0.932316		1	0.368059
	0	0.156859		0	0.14963		1	0.632728
	1	0.938048		1	0.985543		1	0.527438
	1	0.886348		1	0.976937		1	0.793654
	0	0.4626		1	0.847443		1	0.726519
	0	0.285276		1	0.455074		1	0.786489
	0	0.214089		0	0.177122		1	0.86381
	1	0.721922		0	0.281357		0	0.483452
	0	0.247445		1	0.15218		1	0.784883
	1	0.75427		0	0.401695		0	0.844581
	1	0.944032		0	0.241711		1	0.426691
	1	0.932256		1	0.965382		1	0.634559
	1	0.961421		1	0.960013		0	0.736364
	0	0.404606		1	0.825643		1	0.791359
	1	0.854391		0	0.535719		1	0.720565
	1	0.945689		0	0.363461		1	0.618486
	1	0.920533		0	0.872868		1	0.623906
	1	0.946946		0	0.532948		0	0.317668
	0	0.328822		0	0.3567		0	0.715564
	1	0.704202		0	0.684777		1	0.310498
	0	0.315655		0	0.480563		1	0.369829
	1	0.394447		0	0.240511		1	0.79891
	0	0.286009		1	0.961244		0	0.840161
	1	0.941161		0	0.130307		0	0.615907
	0	0.4138		1	0.884655		1	0.786895
	1	0.837322		1	0.894177		1	0.692834
	1	0.902863		1	0.745042		1	0.755563
	1	0.959508		1	0.477515		1	0.750328
	1	0.798104		1	0.911799		0	0.318247
	0	0.358597		0	0.132953		0	0.516286
	0	0.290741		0	0.398038		0	0.553456
	1	0.949146		1	0.906084		1	0.814698
	1	0.966709		1	0.798569		0	0.818904
	1	0.919787		0	0.621015		0	0.520614
	0	0.163581		0	0.724934		1	0.790013
	1	0.955488		1	0.933612		1	0.786089
	1	0.791897		0	0.151213		1	0.764002
	1	0.773835		1	0.594316		0	0.30197
	1	0.972735		1	0.911594		1	0.853236
	1	0.903267		0	0.224741		0	0.552623
	1	0.942007		0	0.206929		0	0.545079
	1	0.772505		0	0.20504		0	0.779765
	0	0.279464		1	0.854286		1	0.896361
	0	0.238649		0	0.230216		1	0.650883
	1	0.702009		1	0.142722		1	0.787594
	0	0.171097		1	0.936382		1	0.637735
	1	0.939051		1	0.930953		0	0.431211
	1	0.80919		1	0.871315		1	0.701929
	0	0.371242		1	0.883474		0	0.617911
	0	0.196362		1	0.740761		0	0.324131
	0	0.265968		0	0.428495		1	0.738969
	0	0.337474		0	0.32413		1	0.220824
	1	0.789107		0	0.301453		1	0.556575
	1	0.60245		0	0.160411		0	0.309493
	1	0.885352		1	0.489765		1	0.859624
	1	0.638642		0	0.202862		1	0.476041
	0	0.159498		1	0.940072		1	0.851136
	1	0.91045		1	0.895636		1	0.846358
	0	0.184207		1	0.954768		1	0.768316
	1	0.722156		0	0.179019		1	0.754891
	1	0.911186		1	0.639976		1	0.914719
	1	0.73591		1	0.850881		1	0.518281
	0	0.280767		1	0.921142		1	0.842335
	0	0.278378		1	0.886516		0	0.290748
	1	0.899436		0	0.785644		1	0.803748
	0	0.252584		0	0.292407		0	0.511743
	1	0.701527		0	0.278807		1	0.374809
	1	0.631118		1	0.943385		0	0.712792
	1	0.760281		1	0.944912		0	0.378065
	1	0.953085		0	0.258494		0	0.349863
	0	0.186201		0	0.335614		1	0.801269
	1	0.956329		0	0.410167		1	0.579147
	1	0.898007		0	0.353128		1	0.856629
	0	0.276272		1	0.889366		0	0.524357
	0	0.275038		0	0.664475		0	0.229572
	1	0.942159		0	0.452713		1	0.797914
	1	0.772266		0	0.346992		1	0.320921
	1	0.937518		0	0.371735		0	0.765215
	1	0.697447		1	0.941619		0	0.714729
	1	0.992605		1	0.96467		0	0.42125
	1	0.972144		1	0.900884		1	0.861334
	1	0.868987		1	0.97753		1	0.706109
	0	0.344763		1	0.917467		1	0.705715
	0	0.477638		1	0.895512		1	0.767698
	0	0.31312		0	0.285126		0	0.57551
	0	0.354277		0	0.176517		1	0.799569
	0	0.346647		0	0.334106		1	0.740901
	1	0.977798		1	0.961085		1	0.282087
	0	0.367818		0	0.729109		1	0.673503
	0	0.442766		0	0.749826		0	0.638863
	1	0.799445		1	0.972007		0	0.59035
	1	0.986905		0	0.525906		1	0.852146
	1	0.9628		1	0.937507		1	0.791088
	0	0.447003		0	0.456284		1	0.865348
	0	0.46068		0	0.170116		0	0.576012
	0	0.320421		0	0.840289		0	0.381787
	0	0.386929		0	0.326677		0	0.7528
	0	0.376281		1	0.957792		1	0.808712
	0	0.286384		1	0.922953		0	0.522628
	0	0.212099		1	0.975697		1	0.811543
	0	0.351763		1	0.973452		0	0.715366
	1	0.823024		0	0.428089		1	0.56317
	1	0.937077		1	0.943226		1	0.688013
	1	0.924976		1	0.677009		1	0.78608
	1	0.947134		0	0.217456		1	0.698611
	1	0.958367		0	0.740606		1	0.636367
	0	0.289881		0	0.386647		1	0.863316
	0	0.338096		0	0.494372		0	0.530242
	0	0.470556		0	0.188508		0	0.496108
	0	0.216503		1	0.354519		1	0.745713
	1	0.680827		0	0.436452		1	0.848726
	1	0.64087		0	0.717964		0	0.677746
	1	0.944752		1	0.984664		1	0.751902
	1	0.769736		1	0.973888		1	0.76187
	1	0.925605		1	0.848494		1	0.717135
	1	0.870601		0	0.125434		0	0.53842
	1	0.951295		1	0.902535		1	0.754871
	1	0.912377		0	0.260694		1	0.709767
	0	0.200591		1	0.875982		0	0.36187
	0	0.250457		1	0.899815		0	0.454739
	0	0.263539		1	0.959631		1	0.846886
	1	0.467786		1	0.719697		1	0.771055
	1	0.676485		0	0.755153		1	0.794768
	1	0.931197		1	0.937075		1	0.816713
	1	0.958913		1	0.498162		1	0.767348
	1	0.973395		1	0.905419		1	0.776294
	0	0.290254		1	0.9154		0	0.469443
	0	0.304871		1	0.848186		0	0.376907
	0	0.275334		0	0.562954		0	0.66738
	0	0.359433		0	0.224533		0	0.908726
	1	0.538315		1	0.367897		1	0.938101
	1	0.896863		1	0.104085		1	0.46061
	1	0.937489		1	0.839694		0	0.659884
	0	0.155544		0	0.160894		0	0.800856
	1	0.953784		1	0.968192		1	0.908438
	1	0.969303		1	0.877172		0	0.331532
	1	0.822341		1	0.944817		0	0.625199
	1	0.928326		1	0.825431		1	0.729023
	1	0.957577		1	0.451093		1	0.865058
	1	0.812187		0	0.22359		0	0.562231
	0	0.28095		0	0.219424		0	0.467199
	0	0.251502		0	0.556372		0	0.652974
	1	0.935487		0	0.267347		0	0.893188
	1	0.963561		1	0.746111		1	0.876226
	1	0.924102		0	0.808857		0	0.674226
	1	0.986664		1	0.608091		0	0.527925
	0	0.16396		1	0.899406		1	0.823712
	0	0.209583		1	0.903749		1	0.941893
	1	0.857309		1	0.904389		0	0.731755
	0	0.401145		0	0.473422		0	0.647069
	1	0.542272		1	0.137573		0	0.637849
	0	0.292302		0	0.324571		0	0.640339
	1	0.768687		1	0.854836		0	0.553695
	1	0.549648		1	0.967657		1	0.303278
	1	0.611481		1	0.939183		0	0.786241
	0	0.16291		0	0.302865		0	0.718783
	1	0.990931		1	0.960259		1	0.725939
	1	0.97676		0	0.394721		1	0.896795
	1	0.723374		1	0.924647		0	0.407578
	1	0.955402		1	0.877888		1	0.820924
	0	0.345046		1	0.548919		1	0.663071
	1	0.965988		0	0.473255		0	0.379302
	0	0.217877		0	0.299589		0	0.505921
	0	0.315787		0	0.261289		0	0.794103
	1	0.706699		1	0.954383		1	0.290618
	1	0.834079		1	0.785861		1	0.877501
	1	0.958612		0	0.750926		0	0.728357
	1	0.95779		1	0.980218		1	0.892844
	0	0.155167		1	0.519005		1	0.812074
	1	0.918209		1	0.923494		1	0.798848
	0	0.305683		1	0.973784		0	0.701789
	0	0.290213		1	0.477747		0	0.565364
	1	0.49666		0	0.182207		0	0.799326
	1	0.873638		0	0.238861		0	0.624404
	1	0.9678		1	0.407249		0	0.545112
	1	0.945849		1	0.131938		1	0.731805
	1	0.928463		1	0.774428		0	0.861033
	0	0.153363		0	0.27193		0	0.714529
	1	0.95485		1	0.983906		1	0.83735
	1	0.937402		1	0.890416		0	0.390299
	1	0.891995		1	0.54451		1	0.817443
	1	0.956732		0	0.259992		1	0.78579
	0	0.241203		0	0.399819		1	0.857627
	0	0.316127		0	0.232088		0	0.743343
	0	0.243457		0	0.56602		0	0.684463
	1	0.924537		1	0.955723		0	0.744142
	1	0.934061		1	0.982454		0	0.230284
	1	0.660985		1	0.842793		1	0.86297
	0	0.164735		0	0.781629		0	0.81605

## Sheet: Fig5c
Construction and validation of an HCC early recurrence classifier based on the MS features aligned by DeepRTAlign.
	MS features			Peptides			Proteins
	label	output		label	output		label	output
	0	0.323933		1	0.119341		1	0.808612
	1	0.37944		0	0.849758		0	0.108533
	0	0.393433		0	0.191115		0	0.725239
	0	0.414741		1	0.246725		1	0.868539
	0	0.43657		1	0.194337		1	0.832204
	1	0.443779		0	0.134919		0	0.825506
	1	0.492374		0	0.120026		0	0.832157
	1	0.554251		1	0.890971		1	0.133805
	1	0.620204		1	0.147899		1	0.51375
	1	0.681478		1	0.15748		1	0.0959545
	1	0.787381		1	0.120049		1	0.829561

## Sheet: Fig5d
Construction and validation of an HCC early recurrence classifier based on the MS features aligned by DeepRTAlign.
	label	output
	0	0.422227
	0	0.424383
	0	0.449705
	0	0.476207
	0	0.483813
	1	0.485066
	1	0.487324
	1	0.4894
	0	0.5
	0	0.5
	0	0.511681
	1	0.512183
	0	0.521338
	0	0.523005
	1	0.541892
	0	0.543659
	1	0.544244
	1	0.549349
	1	0.554572
	1	0.558465
	1	0.57044
	1	0.646744
	1	0.745083
