# Supplementary material for: DeepRTAlign: toward accurate retention time alignment for large cohort mass spectrometry data analysis
Source: Nat Commun. 2023 Dec 11;14:8188. doi: 10.1038/s41467-023-43909-5 (PMC10713976; doi:10.1038/s41467-023-43909-5)
Supplement: Supplementary file 13 — Source Data file [file 41467_2023_43909_MOESM13_ESM.zip › Supplementary Source Data.xlsx]

## Sheet: FigS3
Comparison of DeepRTAlign and Quandenser on Benchmark-FC dataset.
https://doi.org/10.5281/zenodo.10140300
FigS3.rar

## Sheet: FigS4
Comparison of DeepRTAlign and MSFragger on Benchmark-MV dataset.
https://doi.org/10.5281/zenodo.10140300
FigS5.rar

## Sheet: FigS5
The peptide number and feature number of each HT22 cell.
	file	group DeepRTAlign	peptide DeepRTAlign	peptide DIA-NN with MBR	peptide DIA-NN without MBR
	HT22_1_DIA_N_10_F1_R1	26678	1141	1417	1058
	HT22_1_DIA_N_11_F1_R1	30581	1408	1525	1241
	HT22_1_DIA_N_12_F1_R1	28101	57	0	0
	HT22_1_DIA_N_13_F1_R1	29016	64	0	0
	HT22_1_DIA_N_14_F1_R1	29092	80	0	0
	HT22_1_DIA_N_15_F1_R1	29079	75	3	0
	HT22_1_DIA_N_16_F1_R1	28128	1074	1232	936
	HT22_1_DIA_N_17_F1_R1	22893	1015	1062	788
	HT22_1_DIA_N_18_F1_R1	16106	971	866	725
	HT22_1_DIA_N_1_F1_R1	30823	1594	1510	1309
	HT22_1_DIA_N_2_F1_R1	28757	85	0	0
	HT22_1_DIA_N_3_F1_R1	31552	2058	1793	1709
	HT22_1_DIA_N_4_F1_R1	31280	1781	1728	1515
	HT22_1_DIA_N_5_F1_R1	29311	103	0	0
	HT22_1_DIA_N_6_F1_R1	26652	93	0	0
	HT22_1_DIA_N_7_F1_R1	30078	76	0	0
	HT22_1_DIA_N_8_F1_R1	27789	99	0	0
	HT22_1_DIA_N_9_F1_R1	25325	67	0	0

## Sheet: FigS6
Comparison of DeepRTAlign and OpenMS on multiple simulated datasets generated from 5 real-world metabolomic datasets.
	data set	mean	deviation	OpenMS P	OpenMS TP	OpenMS FP	OpenMS precision	OpenMS recall	DeepRTAlign P	DeepRTAlign TP	DeepRTAlign FP	DeepRTAlign precision	DeepRTAlign recall
	NCC19	0	0	18064	18059	0	1	0.999723	18064	40	200	0.166667	0.00221435
	NCC19	0	0.1	18064	4554	3115	0.593819	0.252104	18064	30	230	0.115385	0.00166076
	NCC19	0	0.3	18064	2232	3984	0.359073	0.123561	18064	45	150	0.230769	0.00249114
	NCC19	0	0.5	18064	1527	4065	0.273069	0.0845328	18064	23	170	0.119171	0.00127325
	NCC19	0	0.7	18064	1219	4105	0.228963	0.0674823	18064	55	280	0.164179	0.00304473
	NCC19	0	1	18064	890	3955	0.183695	0.0492693	18064	50	300	0.142857	0.00276794
	NCC19	0	3	18064	354	3696	0.0874074	0.019597	18064	5	120	0.04	0.000276794
	NCC19	0	5	18064	191	3382	0.0534565	0.0105735	18064	4	91	0.0421053	0.000221435
	NCC19	5	0	18064	18059	0	1	0.999723	18064	40	120	0.25	0.00221435
	NCC19	5	0.1	18064	4448	3197	0.581818	0.246236	18064	30	330	0.0833333	0.00166076
	NCC19	5	0.3	18064	2259	3963	0.363067	0.125055	18064	45	250	0.152542	0.00249114
	NCC19	5	0.5	18064	1494	4168	0.263864	0.0827059	18064	23	120	0.160839	0.00127325
	NCC19	5	0.7	18064	1217	4183	0.22537	0.0673716	18064	55	170	0.244444	0.00304473
	NCC19	5	1	18064	976	4071	0.193382	0.0540301	18064	50	130	0.277778	0.00276794
	NCC19	5	3	18064	321	3637	0.0811016	0.0177702	18064	5	175	0.0277778	0.000276794
	NCC19	5	5	18064	213	3408	0.0588235	0.0117914	18064	4	120	0.0322581	0.000221435
	NCC19	10	0	18064	18059	0	1	0.999723	18064	40	100	0.285714	0.00221435
	NCC19	10	0.1	18064	4545	3181	0.588273	0.251605	18064	25	210	0.106383	0.00138397
	NCC19	10	0.3	18064	2113	4076	0.341412	0.116973	18064	35	180	0.162791	0.00193756
	NCC19	10	0.5	18064	1485	4127	0.264612	0.0822077	18064	34	120	0.220779	0.0018822
	NCC19	10	0.7	18064	1153	4162	0.216933	0.0638286	18064	23	170	0.119171	0.00127325
	NCC19	10	1	18064	942	4119	0.186129	0.0521479	18064	48	130	0.269663	0.00265722
	NCC19	10	3	18064	304	3513	0.0796437	0.0168291	18064	15	175	0.0789474	0.000830381
	NCC19	10	5	18064	175	3374	0.0493097	0.00968778	18064	56	120	0.318182	0.00310009
	SM1100	0	0	3688	3688	0	1	1	3688	3688	0	1	1
	SM1100	0	0.1	3688	3435	15	0.995652	0.931399	3688	3231	84	0.974661	0.876085
	SM1100	0	0.3	3688	2992	72	0.976501	0.81128	3688	3365	90	0.973951	0.912419
	SM1100	0	0.5	3688	2733	91	0.967776	0.741052	3688	3228	130	0.961286	0.875271
	SM1100	0	0.7	3688	2473	130	0.950058	0.670553	3688	3378	180	0.94941	0.915944
	SM1100	0	1	3688	2107	150	0.93354	0.571312	3688	3335	202	0.942889	0.904284
	SM1100	0	3	3688	854	316	0.729915	0.231562	3688	1203	100	0.923254	0.326193
	SM1100	0	5	3688	541	355	0.603795	0.146692	3688	209	42	0.832669	0.0566703
	SM1100	5	0	3688	3688	0	1	1	3688	3688	0	1	1
	SM1100	5	0.1	3688	3424	19	0.994482	0.928416	3688	3131	55	0.982737	0.84897
	SM1100	5	0.3	3688	2996	66	0.978445	0.812364	3688	3125	110	0.965997	0.847343
	SM1100	5	0.5	3688	2733	101	0.964361	0.741052	3688	3021	109	0.965176	0.819143
	SM1100	5	0.7	3688	2430	140	0.945525	0.658894	3688	3123	180	0.945504	0.8468
	SM1100	5	1	3688	2129	146	0.935824	0.577278	3688	3400	235	0.935351	0.921909
	SM1100	5	3	3688	913	320	0.74047	0.24756	3688	1100	130	0.894309	0.298265
	SM1100	5	5	3688	544	365	0.59846	0.147505	3688	340	58	0.854271	0.0921909
	SM1100	10	0	3688	3688	0	1	1	3688	3688	0	1	1
	SM1100	10	0.1	3688	3412	22	0.993593	0.925163	3688	3233	44	0.986573	0.876627
	SM1100	10	0.3	3688	3013	59	0.980794	0.816974	3688	2999	45	0.985217	0.813178
	SM1100	10	0.5	3688	2739	79	0.971966	0.742679	3688	3021	89	0.971383	0.819143
	SM1100	10	0.7	3688	2481	122	0.953131	0.672722	3688	2780	123	0.95763	0.753796
	SM1100	10	1	3688	2126	177	0.923144	0.576464	3688	3109	208	0.937293	0.843004
	SM1100	10	3	3688	832	295	0.738243	0.225597	3688	1089	110	0.908257	0.295282
	SM1100	10	5	3688	541	337	0.616173	0.146692	3688	901	80	0.918451	0.244306
	MM	0	0	488	488	0	1	1	488	488	0	1	1
	MM	0	0.1	488	477	1	0.997908	0.977459	488	488	0	1	1
	MM	0	0.3	488	444	6	0.986667	0.909836	488	488	0	1	1
	MM	0	0.5	488	427	9	0.979358	0.875	488	477	5	0.989627	0.977459
	MM	0	0.7	488	404	8	0.980583	0.827869	488	469	10	0.979123	0.961066
	MM	0	1	488	373	6	0.984169	0.764344	488	447	10	0.978118	0.915984
	MM	0	3	488	166	21	0.887701	0.340164	488	300	10	0.967742	0.614754
	MM	0	5	488	117	15	0.886364	0.239754	488	258	12	0.955556	0.528689
	MM	5	0	488	488	0	1	1	488	488	0	1	1
	MM	5	0.1	488	477	0	1	0.977459	488	488	0	1	1
	MM	5	0.3	488	448	5	0.988962	0.918033	488	488	0	1	1
	MM	5	0.5	488	418	6	0.985849	0.856557	488	488	0	1	1
	MM	5	0.7	488	408	8	0.980769	0.836066	488	470	5	0.989474	0.963115
	MM	5	1	488	352	14	0.961749	0.721311	488	447	10	0.978118	0.915984
	MM	5	3	488	184	27	0.872038	0.377049	488	300	10	0.967742	0.614754
	MM	5	5	488	94	17	0.846847	0.192623	488	223	10	0.957082	0.456967
	MM	10	0	488	488	0	1	1	488	488	0	1	1
	MM	10	0.1	488	479	0	1	0.981557	488	488	0	1	1
	MM	10	0.3	488	455	1	0.997807	0.932377	488	488	0	1	1
	MM	10	0.5	488	428	7	0.983908	0.877049	488	477	6	0.987578	0.977459
	MM	10	0.7	488	408	7	0.983133	0.836066	488	459	10	0.978678	0.940574
	MM	10	1	488	383	13	0.967172	0.784836	488	437	10	0.977629	0.895492
	MM	10	3	488	187	20	0.903382	0.383197	488	283	10	0.96587	0.579918
	MM	10	5	488	101	26	0.795276	0.206967	488	238	10	0.959677	0.487705
	SO	0	0	8132	8131	0	1	0.999877	8132	91	45	0.669118	0.0111904
	SO	0	0.1	8132	5949	228	0.963089	0.731554	8132	87	56	0.608392	0.0106985
	SO	0	0.3	8132	4047	566	0.877303	0.497664	8132	81	48	0.627907	0.00996065
	SO	0	0.5	8132	3076	789	0.79586	0.378259	8132	74	48	0.606557	0.00909985
	SO	0	0.7	8132	2648	887	0.749081	0.325627	8132	69	43	0.616071	0.008485
	SO	0	1	8132	2071	970	0.681026	0.254673	8132	61	55	0.525862	0.00750123
	SO	0	3	8132	666	1193	0.358257	0.0818987	8132	94	61	0.606452	0.0115593
	SO	0	5	8132	411	1223	0.25153	0.0505411	8132	63	81	0.4375	0.00774717
	SO	5	0	8132	8131	0	1	0.999877	8132	88	45	0.661654	0.0108214
	SO	5	0.1	8132	5818	252	0.958484	0.715445	8132	75	56	0.572519	0.00922282
	SO	5	0.3	8132	4000	516	0.88574	0.491884	8132	75	48	0.609756	0.00922282
	SO	5	0.5	8132	3026	729	0.805859	0.37211	8132	73	66	0.52518	0.00897688
	SO	5	0.7	8132	2748	899	0.753496	0.337924	8132	66	43	0.605505	0.00811608
	SO	5	1	8132	1999	920	0.684824	0.245819	8132	70	55	0.56	0.00860797
	SO	5	3	8132	722	1083	0.4	0.088785	8132	111	61	0.645349	0.0136498
	SO	5	5	8132	455	1323	0.255906	0.0559518	8132	75	81	0.480769	0.00922282
	SO	10	0	8132	8131	0	1	0.999877	8132	88	45	0.661654	0.0108214
	SO	10	0.1	8132	5803	262	0.956801	0.713601	8132	100	51	0.662252	0.0122971
	SO	10	0.3	8132	4010	519	0.885405	0.493114	8132	110	49	0.691824	0.0135268
	SO	10	0.5	8132	3066	799	0.793273	0.377029	8132	70	61	0.534351	0.00860797
	SO	10	0.7	8132	2711	889	0.753056	0.333374	8132	62	54	0.534483	0.0076242
	SO	10	1	8132	1998	900	0.689441	0.245696	8132	69	59	0.539062	0.008485
	SO	10	3	8132	733	1061	0.408584	0.0901377	8132	99	75	0.568966	0.0121741
	SO	10	5	8132	424	1169	0.266164	0.0521397	8132	71	65	0.522059	0.00873094
	GUS	0	0	2247	2247	0	1	1	2247	40	488	0.0757576	0.0178015
	GUS	0	0.1	2247	1400	154	0.900901	0.623053	2247	30	238	0.11194	0.0133511
	GUS	0	0.3	2247	920	266	0.775717	0.409435	2247	20	353	0.0536193	0.00890076
	GUS	0	0.5	2247	775	307	0.716266	0.344904	2247	21	234	0.0823529	0.00934579
	GUS	0	0.7	2247	655	330	0.664975	0.2915	2247	10	500	0.0196078	0.00445038
	GUS	0	1	2247	565	361	0.610151	0.251446	2247	34	342	0.0904255	0.0151313
	GUS	0	3	2247	229	338	0.40388	0.101914	2247	40	200	0.166667	0.0178015
	GUS	0	5	2247	147	320	0.314775	0.0654206	2247	30	120	0.2	0.0133511
	GUS	5	0	2247	2247	0	1	1	2247	33	321	0.0932203	0.0146862
	GUS	5	0.1	2247	1418	156	0.900889	0.631064	2247	30	222	0.119048	0.0133511
	GUS	5	0.3	2247	929	277	0.770315	0.41344	2247	21	353	0.0561497	0.00934579
	GUS	5	0.5	2247	795	311	0.718807	0.353805	2247	21	234	0.0823529	0.00934579
	GUS	5	0.7	2247	666	342	0.660714	0.296395	2247	12	433	0.0269663	0.00534045
	GUS	5	1	2247	590	372	0.613306	0.262572	2247	37	342	0.0976253	0.0164664
	GUS	5	3	2247	233	345	0.403114	0.103694	2247	46	200	0.186992	0.0204717
	GUS	5	5	2247	157	331	0.321721	0.0698709	2247	30	120	0.2	0.0133511
	GUS	10	0	2247	2247	0	1	1	2247	40	488	0.0757576	0.0178015
	GUS	10	0.1	2247	1352	167	0.890059	0.601691	2247	30	238	0.11194	0.0133511
	GUS	10	0.3	2247	911	235	0.794939	0.405429	2247	20	353	0.0536193	0.00890076
	GUS	10	0.5	2247	754	327	0.697502	0.335559	2247	21	234	0.0823529	0.00934579
	GUS	10	0.7	2247	685	370	0.649289	0.304851	2247	17	215	0.0732759	0.00756564
	GUS	10	1	2247	595	388	0.60529	0.264798	2247	34	342	0.0904255	0.0151313
	GUS	10	3	2247	232	344	0.402778	0.103249	2247	45	200	0.183673	0.0200267
	GUS	10	5	2247	151	349	0.302	0.0672007	2247	23	120	0.160839	0.0102359
	SC	0	0	6892	6889	0	1	0.999565	6892	6892	0	1	1
	SC	0	0.1	6892	6571	14	0.997874	0.953424	6892	6801	10	0.998532	0.986796
	SC	0	0.3	6892	5596	91	0.983999	0.811956	6892	6555	24	0.996352	0.951103
	SC	0	0.5	6892	4766	198	0.960113	0.691526	6892	5970	50	0.991694	0.866222
	SC	0	0.7	6892	4100	411	0.908889	0.594893	6892	5556	187	0.967439	0.806152
	SC	0	1	6892	3387	539	0.86271	0.491439	6892	4969	870	0.851002	0.720981
	SC	0	3	6892	1238	1056	0.539669	0.179629	6892	3154	1255	0.715355	0.457632
	SC	0	5	6892	826	1166	0.414659	0.119849	6892	2895	1297	0.690601	0.420052
	SC	5	0	6892	6889	0	1	0.999565	6892	6892	0	1	1
	SC	5	0.1	6892	6574	16	0.997572	0.95386	6892	6801	10	0.998532	0.986796
	SC	5	0.3	6892	5637	104	0.981885	0.817905	6892	6556	24	0.996353	0.951248
	SC	5	0.5	6892	4763	229	0.954127	0.691091	6892	6170	90	0.985623	0.895241
	SC	5	0.7	6892	4076	390	0.912674	0.59141	6892	5256	255	0.953729	0.762623
	SC	5	1	6892	3362	539	0.86183	0.487812	6892	4969	970	0.836673	0.720981
	SC	5	3	6892	1357	1024	0.569929	0.196895	6892	3554	1255	0.739031	0.51567
	SC	5	5	6892	747	1201	0.38347	0.108387	6892	2895	1397	0.674511	0.420052
	SC	10	0	6892	6889	0	1	0.999565	6892	6892	0	1	1
	SC	10	0.1	6892	6583	10	0.998483	0.955165	6892	6801	23	0.99663	0.986796
	SC	10	0.3	6892	5604	97	0.982985	0.813117	6892	6556	45	0.993183	0.951248
	SC	10	0.5	6892	4766	236	0.952819	0.691526	6892	5970	90	0.985149	0.866222
	SC	10	0.7	6892	4204	343	0.924566	0.609983	6892	5556	335	0.943134	0.806152
	SC	10	1	6892	3448	505	0.872249	0.50029	6892	4920	870	0.849741	0.713871
	SC	10	3	6892	1308	1014	0.563307	0.189785	6892	3854	1155	0.769415	0.559199
	SC	10	5	6892	748	1213	0.381438	0.108532	6892	2995	1297	0.69781	0.434562

## Sheet: FigS7
Comparison of DeepRTAlign and OpenMS on multiple simulated datasets generated from 3 real-world metabolomic datasets.
	data set	mean	deviation	OpenMS P	OpenMS TP	OpenMS FP	OpenMS precision	OpenMS recall	DeepRTAlign P	DeepRTAlign TP	DeepRTAlign FP	DeepRTAlign precision	DeepRTAlign recall
	NCC19	0	0	18064	18059	0	1	0.999723	18064	18064	0	1	1
	NCC19	0	0.1	18064	4554	3115	0.593819	0.252104	18064	6122	12054	0.336818	0.338906
	NCC19	0	0.3	18064	2232	3984	0.359073	0.123561	18064	5983	12034	0.332075	0.331211
	NCC19	0	0.5	18064	1527	4065	0.273069	0.0845328	18064	4155	11235	0.269981	0.230016
	NCC19	0	0.7	18064	1219	4105	0.228963	0.0674823	18064	2832	10426	0.213607	0.156776
	NCC19	0	1	18064	890	3955	0.183695	0.0492693	18064	2156	11232	0.16104	0.119353
	NCC19	0	3	18064	354	3696	0.0874074	0.019597	18064	1345	7709	0.148553	0.0744575
	NCC19	0	5	18064	191	3382	0.0534565	0.0105735	18064	899	7565	0.106215	0.0497675
	NCC19	5	0	18064	18059	0	1	0.999723	18064	18064	0	1	1
	NCC19	5	0.1	18064	4448	3197	0.581818	0.246236	18064	5524	10497	0.344797	0.305802
	NCC19	5	0.3	18064	2259	3963	0.363067	0.125055	18064	5435	11679	0.317576	0.300875
	NCC19	5	0.5	18064	1494	4168	0.263864	0.0827059	18064	4546	11237	0.288031	0.251661
	NCC19	5	0.7	18064	1217	4183	0.22537	0.0673716	18064	2856	9990	0.222326	0.158105
	NCC19	5	1	18064	976	4071	0.193382	0.0540301	18064	2134	9890	0.177478	0.118136
	NCC19	5	3	18064	321	3637	0.0811016	0.0177702	18064	1542	8700	0.150557	0.0853632
	NCC19	5	5	18064	213	3408	0.0588235	0.0117914	18064	916	7980	0.102968	0.0507086
	NCC19	10	0	18064	18059	0	1	0.999723	18064	18064	0	1	1
	NCC19	10	0.1	18064	4545	3181	0.588273	0.251605	18064	5656	11054	0.33848	0.313109
	NCC19	10	0.3	18064	2113	4076	0.341412	0.116973	18064	5138	11123	0.315971	0.284433
	NCC19	10	0.5	18064	1485	4127	0.264612	0.0822077	18064	3922	10432	0.273234	0.217117
	NCC19	10	0.7	18064	1153	4162	0.216933	0.0638286	18064	2940	11543	0.202997	0.162755
	NCC19	10	1	18064	942	4119	0.186129	0.0521479	18064	1854	9577	0.162191	0.102635
	NCC19	10	3	18064	304	3513	0.0796437	0.0168291	18064	1245	8092	0.13334	0.0689216
	NCC19	10	5	18064	175	3374	0.0493097	0.00968778	18064	911	7907	0.103311	0.0504318
	SO	0	0	8132	8131	0	1	0.999877	8132	8132	0	1	1
	SO	0	0.1	8132	5949	228	0.963089	0.731554	8132	6932	1183	0.854221	0.852435
	SO	0	0.3	8132	4047	566	0.877303	0.497664	8132	6055	1944	0.75697	0.744589
	SO	0	0.5	8132	3076	789	0.79586	0.378259	8132	5823	2018	0.742635	0.71606
	SO	0	0.7	8132	2648	887	0.749081	0.325627	8132	5542	2236	0.712522	0.681505
	SO	0	1	8132	2071	970	0.681026	0.254673	8132	5412	2267	0.704779	0.665519
	SO	0	3	8132	666	1193	0.358257	0.0818987	8132	3032	1988	0.603984	0.372848
	SO	0	5	8132	411	1223	0.25153	0.0505411	8132	2661	1804	0.595969	0.327226
	SO	5	0	8132	8131	0	1	0.999877	8132	8132	0	1	1
	SO	5	0.1	8132	5818	252	0.958484	0.715445	8132	7054	1099	0.865203	0.867437
	SO	5	0.3	8132	4000	516	0.88574	0.491884	8132	6235	2018	0.755483	0.766724
	SO	5	0.5	8132	3026	729	0.805859	0.37211	8132	5944	2114	0.737652	0.730939
	SO	5	0.7	8132	2748	899	0.753496	0.337924	8132	5656	2205	0.719501	0.695524
	SO	5	1	8132	1999	920	0.684824	0.245819	8132	5508	2299	0.705521	0.677324
	SO	5	3	8132	722	1083	0.4	0.088785	8132	3127	2013	0.608366	0.38453
	SO	5	5	8132	455	1323	0.255906	0.0559518	8132	2587	1899	0.576683	0.318126
	SO	10	0	8132	8131	0	1	0.999877	8132	8132	0	1	1
	SO	10	0.1	8132	5803	262	0.956801	0.713601	8132	6999	999	0.875094	0.860674
	SO	10	0.3	8132	4010	519	0.885405	0.493114	8132	6112	2011	0.752431	0.751599
	SO	10	0.5	8132	3066	799	0.793273	0.377029	8132	5656	1986	0.74012	0.695524
	SO	10	0.7	8132	2711	889	0.753056	0.333374	8132	5342	2012	0.726407	0.656911
	SO	10	1	8132	1998	900	0.689441	0.245696	8132	5108	1903	0.728569	0.628136
	SO	10	3	8132	733	1061	0.408584	0.0901377	8132	3036	2000	0.602859	0.37334
	SO	10	5	8132	424	1169	0.266164	0.0521397	8132	2321	1904	0.549349	0.285416
	GUS	0	0	2247	2247	0	1	1	2247	2247	0	1	1
	GUS	0	0.1	2247	1400	154	0.900901	0.623053	2247	1683	552	0.75302	0.748999
	GUS	0	0.3	2247	920	266	0.775717	0.409435	2247	1056	1114	0.486636	0.46996
	GUS	0	0.5	2247	775	307	0.716266	0.344904	2247	899	1042	0.463163	0.400089
	GUS	0	0.7	2247	655	330	0.664975	0.2915	2247	678	954	0.415441	0.301736
	GUS	0	1	2247	565	361	0.610151	0.251446	2247	589	1125	0.343641	0.262127
	GUS	0	3	2247	229	338	0.40388	0.101914	2247	489	1053	0.317121	0.217623
	GUS	0	5	2247	147	320	0.314775	0.0654206	2247	351	916	0.277032	0.156208
	GUS	5	0	2247	2247	0	1	1	2247	2247	0	1	1
	GUS	5	0.1	2247	1418	156	0.900889	0.631064	2247	1601	599	0.727727	0.712506
	GUS	5	0.3	2247	929	277	0.770315	0.41344	2247	1056	1114	0.486636	0.46996
	GUS	5	0.5	2247	795	311	0.718807	0.353805	2247	901	999	0.474211	0.400979
	GUS	5	0.7	2247	666	342	0.660714	0.296395	2247	789	904	0.466037	0.351135
	GUS	5	1	2247	590	372	0.613306	0.262572	2247	555	1088	0.337797	0.246996
	GUS	5	3	2247	233	345	0.403114	0.103694	2247	499	1077	0.316624	0.222074
	GUS	5	5	2247	157	331	0.321721	0.0698709	2247	396	922	0.300455	0.176235
	GUS	10	0	2247	2247	0	1	1	2247	2247	0	1	1
	GUS	10	0.1	2247	1352	167	0.890059	0.601691	2247	1577	665	0.70339	0.701825
	GUS	10	0.3	2247	911	235	0.794939	0.405429	2247	1132	1014	0.527493	0.503783
	GUS	10	0.5	2247	754	327	0.697502	0.335559	2247	899	999	0.473656	0.400089
	GUS	10	0.7	2247	685	370	0.649289	0.304851	2247	903	904	0.499723	0.401869
	GUS	10	1	2247	595	388	0.60529	0.264798	2247	645	1124	0.364613	0.287049
	GUS	10	3	2247	232	344	0.402778	0.103249	2247	499	1077	0.316624	0.222074
	GUS	10	5	2247	151	349	0.302	0.0672007	2247	396	922	0.300455	0.176235
